# Supplementary material for: Tracking of Diversity and Evolution in the Brown Rot Fungi Monilinia fructicola, Monilinia fructigena, and Monilinia laxa
Source: Front Microbiol. 2022 Mar 9;13:854852. doi: 10.3389/fmicb.2022.854852 (PMC8959702; doi:10.3389/fmicb.2022.854852)
Supplement: Supplementary file 8 [file Table_2.xlsx]

## Sheet: SynMap-MFRC-MLAX
Supplementary Table 2a. Syntenic relationships among genes of M. fructicola and M. laxa determined using SynMap tool.
M. fructicola					M. laxa					Identity (%)	P-value	No. of genes per each syntenic block
Scaffold	Start position	End position	Gene	Order	Scaffold	Start position	End position	Gene	Order
												116
VICG01000001	1919709	1922829	VICG01000001.g504	-1	VIGI01000003	1823456	1827157	VIGI01000003.g506	-1	95.1	1e-250
VICG01000001	1928148	1928937	VICG01000001.g506	1	VIGI01000003	1832788	1833574	VIGI01000003.g507	1	96.24	1e-250
VICG01000001	1929567	1930903	VICG01000001.g507.2	1	VIGI01000003	1834188	1835538	VIGI01000003.g508	1	93.73	1e-250
VICG01000001	1931050	1933294	VICG01000001.g508	-1	VIGI01000003	1835687	1837930	VIGI01000003.g509.2	-1	96.1	1e-250
VICG01000001	1933673	1935450	VICG01000001.g510.3	1	VIGI01000003	1838307	1840082	VIGI01000003.g511	1	97.51	1e-250
VICG01000001	1936393	1937870	VICG01000001.g511	1	VIGI01000003	1841001	1842473	VIGI01000003.g512	1	97.65	1e-250
VICG01000001	1937892	1939680	VICG01000001.g512.2	-1	VIGI01000003	1842495	1842854	VIGI01000003.g513	-1	93.39	1.3e-40
VICG01000001	1942230	1943605	VICG01000001.g513	-1	VIGI01000003	1846559	1847912	VIGI01000003.g514	-1	91.3	1e-250
VICG01000001	1945811	1946743	VICG01000001.g515	-1	VIGI01000003	1849723	1850484	VIGI01000003.g516	-1	93.05	1e-250
VICG01000001	1961911	1963573	VICG01000001.g517	-1	VIGI01000003	1863559	1866728	VIGI01000003.g517	-1	91.93	1e-250
VICG01000001	1966338	1967189	VICG01000001.g518	1	VIGI01000003	1869563	1870426	VIGI01000003.g518	1	89.06	1e-250
VICG01000001	1974114	1975403	VICG01000001.g519	1	VIGI01000003	1877446	1878735	VIGI01000003.g519	1	92.02	1e-250
VICG01000001	1977822	1978444	VICG01000001.g521	1	VIGI01000003	1880136	1881704	VIGI01000003.g520.2	1	92.78	2e-190
VICG01000001	1979410	1980105	VICG01000001.g522	-1	VIGI01000003	1882633	1883496	VIGI01000003.g521	-1	92.95	1e-250
VICG01000001	1983485	1984959	VICG01000001.g524	1	VIGI01000003	1886596	1888067	VIGI01000003.g523	1	92.82	1e-250
VICG01000001	1987113	1987976	VICG01000001.g525	-1	VIGI01000003	1889960	1891547	VIGI01000003.g524	-1	90.64	3.9e-230
VICG01000001	1990285	1997397	VICG01000001.g527	-1	VIGI01000003	1893243	1900274	VIGI01000003.g525	-1	89.31	1e-250
VICG01000001	2000462	2001869	VICG01000001.g528	1	VIGI01000003	1903057	1905008	VIGI01000003.g526	1	91.19	1e-250
VICG01000001	2002565	2004769	VICG01000001.g529	-1	VIGI01000003	1904974	1907430	VIGI01000003.g527	-1	94.33	1e-250
VICG01000001	2009158	2011072	VICG01000001.g530	1	VIGI01000003	1911498	1913363	VIGI01000003.g528	1	89.53	1e-250
VICG01000001	2017673	2020565	VICG01000001.g532	1	VIGI01000003	1918975	1921893	VIGI01000003.g529.2	1	94.69	1e-250
VICG01000001	2020599	2021949	VICG01000001.g533	-1	VIGI01000003	1922021	1923134	VIGI01000003.g530	-1	92.05	1e-250
VICG01000001	2022354	2023433	VICG01000001.g534	1	VIGI01000003	1923598	1924692	VIGI01000003.g531	1	87.16	1e-250
VICG01000001	2023623	2024392	VICG01000001.g535	-1	VIGI01000003	1924869	1925637	VIGI01000003.g532	-1	95.55	1e-250
VICG01000001	2027455	2028214	VICG01000001.g536	1	VIGI01000003	1928768	1929640	VIGI01000003.g533.2	1	95.72	1e-250
VICG01000001	2029290	2031244	VICG01000001.g537	1	VIGI01000003	1931980	1933286	VIGI01000003.g535	1	90.56	1e-250
VICG01000001	2032011	2032898	VICG01000001.g538	-1	VIGI01000003	1933327	1934855	VIGI01000003.g536.2	-1	92.06	1e-250
VICG01000001	2033939	2036692	VICG01000001.g539.2	1	VIGI01000003	1936136	1938542	VIGI01000003.g537	1	95.91	1e-250
VICG01000001	2037137	2039120	VICG01000001.g541	-1	VIGI01000003	1938980	1943149	VIGI01000003.g538.3	-1	89.04	1e-250
VICG01000001	2041358	2042878	VICG01000001.g543	-1	VIGI01000003	1943203	1944725	VIGI01000003.g539	-1	94.67	1e-250
VICG01000001	2044206	2046653	VICG01000001.g544	-1	VIGI01000003	1945321	1947669	VIGI01000003.g540	-1	93.38	1e-250
VICG01000001	2048278	2049456	VICG01000001.g545	-1	VIGI01000003	1949124	1950302	VIGI01000003.g541	-1	95.47	1e-250
VICG01000001	2050353	2051281	VICG01000001.g546	1	VIGI01000003	1951100	1952130	VIGI01000003.g542.2	1	93.84	1e-250
VICG01000001	2051915	2053234	VICG01000001.g547	-1	VIGI01000003	1952996	1954087	VIGI01000003.g543	-1	92.84	3e-232
VICG01000001	2058363	2060334	VICG01000001.g548	-1	VIGI01000003	1958629	1960701	VIGI01000003.g544	-1	95.05	1e-250
VICG01000001	2061163	2063939	VICG01000001.g550	-1	VIGI01000003	1961246	1963707	VIGI01000003.g545.2	-1	96.86	1e-250
VICG01000001	2065275	2066083	VICG01000001.g551	-1	VIGI01000003	1981647	1982450	VIGI01000003.g548	-1	95.28	9.8e-142
VICG01000001	2066380	2067079	VICG01000001.g552.2	1	VIGI01000003	1982740	1983075	VIGI01000003.g549	1	97.12	1.6e-112
VICG01000001	2067093	2067730	VICG01000001.g554	-1	VIGI01000003	1983086	1984001	VIGI01000003.g550.2	-1	95	4.2e-134
VICG01000001	2067870	2068501	VICG01000001.g555	1	VIGI01000003	1984225	1984859	VIGI01000003.g551	1	96.34	1.3e-216
VICG01000001	2068693	2069854	VICG01000001.g556	-1	VIGI01000003	1985049	1985536	VIGI01000003.g552	-1	94.36	1.8e-163
VICG01000001	2069958	2071789	VICG01000001.g557	1	VIGI01000003	1986880	1988091	VIGI01000003.g553	1	93.76	1e-250
VICG01000001	2071830	2073064	VICG01000001.g558.2	-1	VIGI01000003	1988132	1989172	VIGI01000003.g554	-1	93.59	1e-250
VICG01000001	2074897	2077349	VICG01000001.g559	-1	VIGI01000003	2006266	2008719	VIGI01000003.g555	-1	91.79	1e-250
VICG01000001	2078219	2080247	VICG01000001.g561	-1	VIGI01000003	2008980	2012718	VIGI01000003.g556	-1	95.91	1e-250
VICG01000001	2089546	2091506	VICG01000001.g565	-1	VIGI01000003	2019940	2021681	VIGI01000003.g557	-1	94.38	1.6e-241
VICG01000001	2094851	2097380	VICG01000001.g566	-1	VIGI01000003	2025330	2028057	VIGI01000003.g558	-1	94.4	1e-250
VICG01000001	2097618	2098300	VICG01000001.g567	1	VIGI01000003	2028115	2028798	VIGI01000003.g559	1	93.63	5.6e-232
VICG01000001	2098354	2098563	VICG01000001.g568	-1	VIGI01000003	2028976	2029230	VIGI01000003.g560	1	93.88	4.7e-33
VICG01000001	2101826	2102313	VICG01000001.g569	1	VIGI01000003	2031280	2032046	VIGI01000003.g561	1	78.16	5.2e-28
VICG01000001	2102347	2104035	VICG01000001.g570	1	VIGI01000003	2032131	2033561	VIGI01000003.g562	1	94.53	1e-250
VICG01000001	2104048	2107332	VICG01000001.g571	-1	VIGI01000003	2033915	2037079	VIGI01000003.g564	-1	94.92	1e-250
VICG01000001	2110511	2113897	VICG01000001.g572	-1	VIGI01000003	2041033	2043262	VIGI01000003.g566	-1	94.52	1e-250
VICG01000001	2114571	2116017	VICG01000001.g573	1	VIGI01000003	2043940	2045380	VIGI01000003.g567	1	91.35	1e-250
VICG01000001	2116883	2117407	VICG01000001.g574	1	VIGI01000003	2046251	2046790	VIGI01000003.g568	1	95.4	3.6e-233
VICG01000001	2118189	2118593	VICG01000001.g575	-1	VIGI01000003	2047978	2048261	VIGI01000003.g569	-1	73.89	5.9e-31
VICG01000001	2118637	2121190	VICG01000001.g576	1	VIGI01000003	2048282	2051549	VIGI01000003.g570	1	95.69	1e-250
VICG01000001	2126478	2127570	VICG01000001.g578	-1	VIGI01000003	2056133	2056825	VIGI01000003.g572	-1	88.12	1.2e-49
VICG01000001	2129449	2130335	VICG01000001.g579.2	1	VIGI01000003	2059518	2060392	VIGI01000003.g573	-1	89.19	1.4e-248
VICG01000001	2133990	2138170	VICG01000001.g581	1	VIGI01000003	2061950	2064606	VIGI01000003.g574	1	93.88	1e-250
VICG01000001	2141576	2142519	VICG01000001.g583	-1	VIGI01000003	2070118	2071061	VIGI01000003.g575	-1	96.17	1e-250
VICG01000001	2146312	2146530	VICG01000001.g585	1	VIGI01000003	2073107	2074725	VIGI01000003.g576.2	1	93.61	1.5e-91
VICG01000001	2147485	2148744	VICG01000001.g586	1	VIGI01000003	2075666	2076925	VIGI01000003.g577	1	92.46	1e-250
VICG01000001	2148999	2150698	VICG01000001.g587	-1	VIGI01000003	2077177	2078894	VIGI01000003.g578	-1	96.02	1e-250
VICG01000001	2155865	2156885	VICG01000001.g588	1	VIGI01000003	2083848	2085068	VIGI01000003.g580.2	1	92.32	1e-250
VICG01000001	2157668	2157877	VICG01000001.g589	-1	VIGI01000003	2085028	2085853	VIGI01000003.g581	-1	78.43	2.7e-05
VICG01000001	2158341	2158709	VICG01000001.g591	-1	VIGI01000003	2086131	2086627	VIGI01000003.g583	-1	93.87	1.4e-110
VICG01000001	2162358	2163919	VICG01000001.g593	1	VIGI01000003	2089506	2090236	VIGI01000003.g584	1	93.38	1.5e-115
VICG01000001	2165136	2167093	VICG01000001.g594	1	VIGI01000003	2092631	2094612	VIGI01000003.g586	1	93.5	1e-250
VICG01000001	2168473	2169278	VICG01000001.g595	-1	VIGI01000003	2096007	2096783	VIGI01000003.g587	-1	89.19	1e-250
VICG01000001	2170287	2170763	VICG01000001.g596	-1	VIGI01000003	2097634	2098674	VIGI01000003.g588	-1	93.92	6.8e-70
VICG01000001	2172505	2175296	VICG01000001.g597	-1	VIGI01000003	2100947	2102620	VIGI01000003.g591	-1	94.22	1e-250
VICG01000001	2175659	2176522	VICG01000001.g598	1	VIGI01000003	2102961	2103823	VIGI01000003.g592	1	94.83	4.9e-246
VICG01000001	2177258	2177983	VICG01000001.g600	-1	VIGI01000003	2103863	2105435	VIGI01000003.g593	-1	96.05	1e-250
VICG01000001	2185635	2187487	VICG01000001.g602	-1	VIGI01000003	2113503	2115525	VIGI01000003.g594	-1	91.41	1e-250
VICG01000001	2191490	2194150	VICG01000001.g603.2	1	VIGI01000003	2118717	2121370	VIGI01000003.g595	1	93.26	1e-250
VICG01000001	2194747	2199186	VICG01000001.g604	-1	VIGI01000003	2121947	2126346	VIGI01000003.g596	-1	93.8	1e-250
VICG01000001	2203481	2209113	VICG01000001.g605	1	VIGI01000003	2129553	2135833	VIGI01000003.g597	1	94.76	1e-250
VICG01000001	2209565	2209798	VICG01000001.g606	1	VIGI01000003	2135909	2136157	VIGI01000003.g598	-1	83.16	2.8e-42
VICG01000001	2214188	2214625	VICG01000001.g607	-1	VIGI01000003	2136262	2137436	VIGI01000003.g599	1	92.94	5.8e-26
VICG01000001	2214731	2216313	VICG01000001.g608	-1	VIGI01000003	2137756	2139317	VIGI01000003.g600	-1	91.39	1e-250
VICG01000001	2221267	2223904	VICG01000001.g610	1	VIGI01000003	2143465	2145359	VIGI01000003.g601	1	95.53	1e-250
VICG01000001	2226350	2226758	VICG01000001.g611.2	-1	VIGI01000003	2147593	2147957	VIGI01000003.g604	1	92.75	1.4e-48
VICG01000001	2226791	2227681	VICG01000001.g612	-1	VIGI01000003	2148006	2148856	VIGI01000003.g605	-1	96.89	4.5e-93
VICG01000001	2227809	2229118	VICG01000001.g613	1	VIGI01000003	2148986	2150296	VIGI01000003.g606	1	94.8	1e-250
VICG01000001	2230875	2232936	VICG01000001.g614	1	VIGI01000003	2152035	2155370	VIGI01000003.g608	1	90.72	5.2e-217
VICG01000001	2238652	2239792	VICG01000001.g616	1	VIGI01000003	2159737	2160876	VIGI01000003.g610	1	91.5	1e-250
VICG01000001	2240484	2242793	VICG01000001.g618.2	-1	VIGI01000003	2162498	2164183	VIGI01000003.g611	-1	91.5	1e-250
VICG01000001	2244267	2245750	VICG01000001.g619	1	VIGI01000003	2165358	2166838	VIGI01000003.g612	1	93.61	1e-250
VICG01000001	2250828	2253230	VICG01000001.g620	1	VIGI01000003	2171445	2173889	VIGI01000003.g614	1	94.52	1e-250
VICG01000001	2256854	2258780	VICG01000001.g622	1	VIGI01000003	2176930	2178861	VIGI01000003.g615	1	92.74	1e-250
VICG01000001	2263196	2267694	VICG01000001.g623	-1	VIGI01000003	2181993	2186240	VIGI01000003.g617	-1	91.34	1e-250
VICG01000001	2272001	2273169	VICG01000001.g627	1	VIGI01000003	2188769	2191742	VIGI01000003.g618	1	96.57	1e-250
VICG01000001	2274189	2276651	VICG01000001.g628	1	VIGI01000003	2192691	2195091	VIGI01000003.g620	1	90.74	1e-250
VICG01000001	2277163	2281441	VICG01000001.g629.2	1	VIGI01000003	2195643	2200115	VIGI01000003.g621	1	93.16	1e-250
VICG01000001	2283912	2285455	VICG01000001.g630	-1	VIGI01000003	2202363	2203906	VIGI01000003.g622	-1	93.64	1e-250
VICG01000001	2286020	2287147	VICG01000001.g631	-1	VIGI01000003	2204432	2205840	VIGI01000003.g623	-1	91.72	1e-250
VICG01000001	2287479	2288803	VICG01000001.g632	-1	VIGI01000003	2205866	2207060	VIGI01000003.g624	-1	95.39	1e-250
VICG01000001	2288934	2289606	VICG01000001.g633	1	VIGI01000003	2207322	2207995	VIGI01000003.g625	1	94.2	1e-250
VICG01000001	2289715	2291209	VICG01000001.g634	-1	VIGI01000003	2208077	2209200	VIGI01000003.g626	-1	94.95	6.1e-198
VICG01000001	2291599	2293835	VICG01000001.g635.2	1	VIGI01000003	2210004	2212240	VIGI01000003.g627	1	95.66	1e-250
VICG01000001	2295143	2297415	VICG01000001.g636	1	VIGI01000003	2213564	2215636	VIGI01000003.g628	1	94.89	1e-250
VICG01000001	2300785	2302082	VICG01000001.g639	-1	VIGI01000003	2219061	2220797	VIGI01000003.g630	-1	92.2	1e-250
VICG01000001	2307909	2311618	VICG01000001.g641.3	1	VIGI01000003	2223162	2229873	VIGI01000003.g631.2	1	93.48	1e-250
VICG01000001	2391423	2393254	VICG01000001.g658	1	VIGI01000003	2238823	2239870	VIGI01000003.g634	1	94.93	5.2e-148
VICG01000001	2395419	2396245	VICG01000001.g661	1	VIGI01000003	2242730	2243357	VIGI01000003.g635	-1	92.84	2.6e-142
VICG01000001	2397778	2399865	VICG01000001.g663	-1	VIGI01000003	2243421	2246278	VIGI01000003.g636	-1	95.17	7.6e-241
VICG01000001	2401381	2404413	VICG01000001.g664	1	VIGI01000003	2246916	2250518	VIGI01000003.g637	1	94.47	1e-250
VICG01000001	2408032	2410804	VICG01000001.g667.4	-1	VIGI01000003	2254226	2256347	VIGI01000003.g639.2	-1	94.55	1e-250
VICG01000001	2418830	2421626	VICG01000001.g668	1	VIGI01000003	2264382	2267170	VIGI01000003.g640.2	1	93.25	1e-250
VICG01000001	2421877	2422122	VICG01000001.g669	-1	VIGI01000003	2267193	2267656	VIGI01000003.g641	-1	73.39	9.9e-34
VICG01000001	2424091	2424948	VICG01000001.g670	-1	VIGI01000003	2269537	2270397	VIGI01000003.g642	-1	92.44	1e-250
VICG01000001	2431043	2432722	VICG01000001.g671	-1	VIGI01000003	2275815	2277494	VIGI01000003.g643	-1	92.9	1e-250
VICG01000001	2434896	2436545	VICG01000001.g672	-1	VIGI01000003	2279416	2280723	VIGI01000003.g644	-1	91.44	1e-250
VICG01000001	2437794	2438402	VICG01000001.g673	-1	VIGI01000003	2282385	2282771	VIGI01000003.g645	-1	91.05	3e-92
VICG01000001	2440073	2441084	VICG01000001.g674	1	VIGI01000003	2284381	2285446	VIGI01000003.g646	1	91.17	1.1e-115
												12
VICG01000001	2298215	2300011	VICG01000001.g637	1	VIGI01000003	1312755	1315303	VIGI01000003.g338	1	76.79	1.3e-05
VICG01000001	2317149	2317795	VICG01000001.g642	-1	VIGI01000003	1353670	1354930	VIGI01000003.g352	-1	90.89	6.4e-203
VICG01000001	2323838	2325804	VICG01000001.g643	1	VIGI01000003	1360360	1362507	VIGI01000003.g354	1	93.82	1e-250
VICG01000001	2328824	2333101	VICG01000001.g644	1	VIGI01000003	1365189	1370493	VIGI01000003.g356	1	93.49	1e-250
VICG01000001	2340457	2341633	VICG01000001.g647	1	VIGI01000003	1376239	1377922	VIGI01000003.g357	1	92.69	1e-250
VICG01000001	2343558	2343965	VICG01000001.g649	-1	VIGI01000003	1379201	1379548	VIGI01000003.g359	-1	91.95	7.8e-130
VICG01000001	2344079	2348716	VICG01000001.g650	-1	VIGI01000003	1379725	1384361	VIGI01000003.g360	-1	94.6	1e-250
VICG01000001	2355263	2357281	VICG01000001.g651	-1	VIGI01000003	1390406	1393759	VIGI01000003.g361.3	-1	91.08	1e-250
VICG01000001	2360497	2361646	VICG01000001.g653	1	VIGI01000003	1394918	1396091	VIGI01000003.g362	1	94.65	1e-250
VICG01000001	2368221	2369702	VICG01000001.g654	-1	VIGI01000003	1401969	1403452	VIGI01000003.g363	-1	90.73	1e-250
VICG01000001	2370695	2373396	VICG01000001.g655	-1	VIGI01000003	1404185	1407102	VIGI01000003.g365	-1	93.57	1e-250
VICG01000001	2377340	2381819	VICG01000001.g656	1	VIGI01000003	1411396	1415410	VIGI01000003.g367	1	95.03	1e-250
												404
VICG01000001	2443605	2446027	VICG01000001.g676.4	-1	VIGI01000003	1815450	1820382	VIGI01000003.g505.2	1	95.81	6.7e-248
VICG01000001	2456098	2456344	VICG01000001.g677	1	VIGI01000003	1808805	1811331	VIGI01000003.g504	-1	92.86	3.9e-11
VICG01000001	2456417	2458613	VICG01000001.g678	-1	VIGI01000003	1804545	1808679	VIGI01000003.g503.2	1	93.91	1e-250
VICG01000001	2463302	2466599	VICG01000001.g680	1	VIGI01000003	1798355	1801503	VIGI01000003.g502	-1	91.92	1e-250
VICG01000001	2473420	2474448	VICG01000001.g685.2	1	VIGI01000003	1791538	1792560	VIGI01000003.g499	-1	93.54	1e-250
VICG01000001	2474467	2476399	VICG01000001.g686	-1	VIGI01000003	1789596	1791519	VIGI01000003.g498	1	95.56	1e-250
VICG01000001	2476425	2480029	VICG01000001.g687	-1	VIGI01000003	1785967	1789570	VIGI01000003.g497	1	95.75	1e-250
VICG01000001	2485645	2488329	VICG01000001.g688	1	VIGI01000003	1778695	1780503	VIGI01000003.g496	-1	93.71	1e-250
VICG01000001	2495128	2496744	VICG01000001.g690	-1	VIGI01000003	1769677	1771293	VIGI01000003.g493	1	95.3	1e-250
VICG01000001	2499169	2500631	VICG01000001.g691	1	VIGI01000003	1765377	1766289	VIGI01000003.g489	1	94.94	1e-250
VICG01000001	2502380	2503685	VICG01000001.g693	1	VIGI01000003	1763668	1764974	VIGI01000003.g488	-1	93.75	1e-250
VICG01000001	2508381	2509417	VICG01000001.g694	1	VIGI01000003	1758031	1759545	VIGI01000003.g487	-1	88.89	1e-250
VICG01000001	2515563	2516854	VICG01000001.g696	-1	VIGI01000003	1751197	1753787	VIGI01000003.g486	1	93.02	1e-250
VICG01000001	2520512	2521218	VICG01000001.g699	1	VIGI01000003	1748406	1749211	VIGI01000003.g485	-1	84.35	2.3e-56
VICG01000001	2521735	2523827	VICG01000001.g700	-1	VIGI01000003	1745801	1747883	VIGI01000003.g484.2	1	93.74	1e-250
VICG01000001	2527251	2528493	VICG01000001.g702.4	-1	VIGI01000003	1739025	1742352	VIGI01000003.g481	1	93.31	1e-250
VICG01000001	2532911	2535335	VICG01000001.g705	-1	VIGI01000003	1734336	1736460	VIGI01000003.g475	1	91.74	1e-250
VICG01000001	2535895	2537761	VICG01000001.g707	1	VIGI01000003	1731938	1733794	VIGI01000003.g474	-1	93.48	1e-250
VICG01000001	2539163	2539672	VICG01000001.g708	-1	VIGI01000003	1730641	1731927	VIGI01000003.g472	1	93.92	5.4e-102
VICG01000001	2540129	2540536	VICG01000001.g710.2	-1	VIGI01000003	1729302	1730011	VIGI01000003.g470	1	94.42	1.2e-84
VICG01000001	2540539	2542487	VICG01000001.g711	-1	VIGI01000003	1727356	1729251	VIGI01000003.g469	1	95.64	1e-250
VICG01000001	2542580	2544955	VICG01000001.g712	-1	VIGI01000003	1724850	1727266	VIGI01000003.g468	1	93.55	2.9e-74
VICG01000001	2553609	2557652	VICG01000001.g714	-1	VIGI01000003	1713550	1716022	VIGI01000003.g467	1	93.15	1e-250
VICG01000001	2559348	2559596	VICG01000001.g715	-1	VIGI01000003	1707112	1710798	VIGI01000003.g464.3	1	93.57	8.5e-105
VICG01000001	2565504	2567280	VICG01000001.g716	-1	VIGI01000003	1703206	1704981	VIGI01000003.g463	1	95.55	1e-250
VICG01000001	2567770	2570069	VICG01000001.g717	1	VIGI01000003	1700396	1702730	VIGI01000003.g462	-1	97.22	1e-250
VICG01000001	2571510	2573700	VICG01000001.g719	-1	VIGI01000003	1697025	1700309	VIGI01000003.g461	1	94.15	1e-250
VICG01000001	2574901	2576352	VICG01000001.g720	1	VIGI01000003	1694436	1695154	VIGI01000003.g460	-1	91.3	4.6e-42
VICG01000001	2579475	2580129	VICG01000001.g721	1	VIGI01000003	1690828	1691470	VIGI01000003.g459	-1	90.27	8.7e-186
VICG01000001	2586957	2588721	VICG01000001.g722	1	VIGI01000003	1682693	1684454	VIGI01000003.g458	-1	95.62	1e-250
VICG01000001	2590286	2591393	VICG01000001.g724.2	-1	VIGI01000003	1679731	1681094	VIGI01000003.g456	1	92.11	6e-223
VICG01000001	2592208	2593314	VICG01000001.g726	1	VIGI01000003	1678225	1679331	VIGI01000003.g455	-1	95.84	1e-250
VICG01000001	2593989	2596352	VICG01000001.g727	1	VIGI01000003	1675216	1677515	VIGI01000003.g454	-1	90.8	1e-250
VICG01000001	2598497	2600036	VICG01000001.g728	-1	VIGI01000003	1670984	1673413	VIGI01000003.g453	1	93.35	1e-250
VICG01000001	2602496	2602801	VICG01000001.g729	-1	VIGI01000003	1669147	1669491	VIGI01000003.g452	1	80	4.8e-18
VICG01000001	2602834	2604722	VICG01000001.g730	-1	VIGI01000003	1666529	1669159	VIGI01000003.g451	1	93.24	1e-250
VICG01000001	2607043	2608804	VICG01000001.g731	-1	VIGI01000003	1664740	1666499	VIGI01000003.g450	1	92.94	1e-250
VICG01000001	2609619	2610227	VICG01000001.g732	1	VIGI01000003	1663527	1664603	VIGI01000003.g449	-1	93.17	4.2e-54
VICG01000001	2610243	2612369	VICG01000001.g733	-1	VIGI01000003	1661314	1663449	VIGI01000003.g448	1	94.95	1e-250
VICG01000001	2616648	2617814	VICG01000001.g735	1	VIGI01000003	1656771	1658402	VIGI01000003.g446.2	1	94.76	1.9e-239
VICG01000001	2622181	2625649	VICG01000001.g736	1	VIGI01000003	1648257	1651902	VIGI01000003.g444	-1	94.85	1e-250
VICG01000001	2630682	2632259	VICG01000001.g737	1	VIGI01000003	1642007	1643865	VIGI01000003.g443	-1	94.37	1e-250
VICG01000001	2633715	2634620	VICG01000001.g738	1	VIGI01000003	1639664	1640575	VIGI01000003.g442	-1	88.83	1e-250
VICG01000001	2635956	2636687	VICG01000001.g739	1	VIGI01000003	1637696	1639084	VIGI01000003.g441	-1	75.21	5.7e-148
VICG01000001	2636850	2638629	VICG01000001.g740	-1	VIGI01000003	1636130	1637522	VIGI01000003.g440	1	92.64	1e-250
VICG01000001	2640656	2642293	VICG01000001.g741	1	VIGI01000003	1632640	1634273	VIGI01000003.g439	-1	94.55	1e-250
VICG01000001	2644206	2645141	VICG01000001.g742	1	VIGI01000003	1629147	1630775	VIGI01000003.g438.2	-1	93.42	1e-250
VICG01000001	2646629	2648050	VICG01000001.g744	-1	VIGI01000003	1626931	1628402	VIGI01000003.g437	1	93.59	1.8e-222
VICG01000001	2649630	2651741	VICG01000001.g745.2	1	VIGI01000003	1623519	1625498	VIGI01000003.g436	-1	92.15	1e-250
VICG01000001	2652412	2653281	VICG01000001.g746	-1	VIGI01000003	1622083	1622950	VIGI01000003.g435	1	92.22	1e-250
VICG01000001	2654023	2656266	VICG01000001.g747	-1	VIGI01000003	1619165	1621541	VIGI01000003.g434	1	93.05	1e-250
VICG01000001	2659169	2660190	VICG01000001.g749.2	-1	VIGI01000003	1614005	1614839	VIGI01000003.g431	1	95.25	1e-250
VICG01000001	2661158	2662354	VICG01000001.g750	-1	VIGI01000003	1612011	1613153	VIGI01000003.g430.2	1	91.25	1e-250
VICG01000001	2663930	2665166	VICG01000001.g751	-1	VIGI01000003	1609271	1610595	VIGI01000003.g429	1	91.11	1e-250
VICG01000001	2666442	2667948	VICG01000001.g753	-1	VIGI01000003	1606266	1607818	VIGI01000003.g426	1	94.64	1e-250
VICG01000001	2671623	2673433	VICG01000001.g754	1	VIGI01000003	1600611	1601651	VIGI01000003.g424	-1	95.68	1e-250
VICG01000001	2675917	2677405	VICG01000001.g755	1	VIGI01000003	1596735	1598504	VIGI01000003.g423	-1	93.68	1e-250
VICG01000001	2682172	2683918	VICG01000001.g756	1	VIGI01000003	1588513	1590351	VIGI01000003.g421	-1	92.63	1e-250
VICG01000001	2685335	2687805	VICG01000001.g757	-1	VIGI01000003	1584637	1587090	VIGI01000003.g420	1	85.51	1e-250
VICG01000001	2689032	2690526	VICG01000001.g758	-1	VIGI01000003	1580770	1583381	VIGI01000003.g419	1	95.82	1e-201
VICG01000001	2692687	2693640	VICG01000001.g760.2	1	VIGI01000003	1579053	1580110	VIGI01000003.g418	-1	97.67	2.6e-108
VICG01000001	2695712	2696521	VICG01000001.g761	1	VIGI01000003	1575615	1578646	VIGI01000003.g417	-1	96.06	7.8e-115
VICG01000001	2704207	2710036	VICG01000001.g762	1	VIGI01000003	1565051	1570411	VIGI01000003.g416.2	-1	94.56	1e-250
VICG01000001	2710049	2712115	VICG01000001.g763	-1	VIGI01000003	1562552	1564725	VIGI01000003.g415	1	93.75	1e-250
VICG01000001	2716289	2719564	VICG01000001.g765	-1	VIGI01000003	1557643	1559092	VIGI01000003.g414.2	1	90.46	7.2e-145
VICG01000001	2725562	2726407	VICG01000001.g767	-1	VIGI01000003	1553393	1554164	VIGI01000003.g413	1	93.92	2.3e-121
VICG01000001	2726462	2727213	VICG01000001.g768	1	VIGI01000003	1551787	1552935	VIGI01000003.g412	-1	95.26	1e-250
VICG01000001	2728093	2729848	VICG01000001.g772.2	-1	VIGI01000003	1548673	1551315	VIGI01000003.g410	1	91.36	1e-250
VICG01000001	2734993	2735370	VICG01000001.g775.3	1	VIGI01000003	1544847	1545231	VIGI01000003.g409	-1	83.74	8.7e-75
VICG01000001	2736393	2737868	VICG01000001.g776	-1	VIGI01000003	1541994	1543471	VIGI01000003.g408	1	92.58	1e-250
VICG01000001	2739136	2740348	VICG01000001.g777	1	VIGI01000003	1539754	1540968	VIGI01000003.g407	-1	95.33	1e-250
VICG01000001	2741081	2741861	VICG01000001.g780	-1	VIGI01000003	1538200	1538980	VIGI01000003.g406	1	81.91	3.1e-99
VICG01000001	2742551	2743746	VICG01000001.g781	1	VIGI01000003	1536715	1537912	VIGI01000003.g405	-1	94.36	1e-250
VICG01000001	2743772	2746547	VICG01000001.g782	-1	VIGI01000003	1535366	1536642	VIGI01000003.g404	1	88.46	9.7e-29
VICG01000001	2753464	2755321	VICG01000001.g785	1	VIGI01000003	1527823	1530000	VIGI01000003.g403.2	-1	91.83	1e-250
VICG01000001	2755672	2756260	VICG01000001.g786	-1	VIGI01000003	1527203	1527787	VIGI01000003.g402	1	94.12	3.4e-178
VICG01000001	2756638	2757898	VICG01000001.g787.2	1	VIGI01000003	1525834	1526824	VIGI01000003.g401	-1	93.84	1e-250
VICG01000001	2758142	2759975	VICG01000001.g788	-1	VIGI01000003	1523474	1525321	VIGI01000003.g400	1	93.64	1e-250
VICG01000001	2761403	2763871	VICG01000001.g789	1	VIGI01000003	1519735	1522209	VIGI01000003.g399	-1	93.52	1e-250
VICG01000001	2766009	2767552	VICG01000001.g791	-1	VIGI01000003	1515895	1518513	VIGI01000003.g398	1	94.55	1e-250
VICG01000001	2767647	2768645	VICG01000001.g792	1	VIGI01000003	1514829	1515805	VIGI01000003.g397	-1	91.59	1e-250
VICG01000001	2769336	2770397	VICG01000001.g793	1	VIGI01000003	1513078	1514139	VIGI01000003.g396.2	-1	90.58	1e-250
VICG01000001	2771988	2773094	VICG01000001.g794	-1	VIGI01000003	1510138	1511244	VIGI01000003.g395	1	92.41	1e-250
VICG01000001	2775799	2778194	VICG01000001.g798.2	-1	VIGI01000003	1504775	1507438	VIGI01000003.g393	1	92.06	1e-250
VICG01000001	2783730	2785810	VICG01000001.g801	1	VIGI01000003	1496085	1498432	VIGI01000003.g388.2	-1	87.82	3.6e-100
VICG01000001	2785835	2786752	VICG01000001.g802	-1	VIGI01000003	1495060	1495982	VIGI01000003.g387	1	93.5	1e-250
VICG01000001	2787253	2787762	VICG01000001.g803	-1	VIGI01000003	1494264	1494721	VIGI01000003.g386	1	95.42	4.2e-106
VICG01000001	2787893	2790797	VICG01000001.g804	1	VIGI01000003	1491897	1494129	VIGI01000003.g385	-1	94.08	1e-250
VICG01000001	2790827	2792897	VICG01000001.g805	-1	VIGI01000003	1489117	1491200	VIGI01000003.g384	1	92.14	1e-250
VICG01000001	2796602	2797378	VICG01000001.g806	-1	VIGI01000003	1484679	1485455	VIGI01000003.g383	1	93.56	1e-250
VICG01000001	2808350	2810602	VICG01000001.g807	1	VIGI01000003	1470779	1473714	VIGI01000003.g382	-1	93.83	1e-250
VICG01000001	2813133	2814146	VICG01000001.g809	1	VIGI01000003	1467896	1468969	VIGI01000003.g381	-1	93.31	1e-250
VICG01000001	2815457	2816515	VICG01000001.g810	-1	VIGI01000003	1465568	1466635	VIGI01000003.g380	1	92.42	1e-250
VICG01000001	2816719	2818291	VICG01000001.g811	1	VIGI01000003	1463792	1465136	VIGI01000003.g379	-1	95.03	1e-250
VICG01000001	2819279	2827142	VICG01000001.g812	-1	VIGI01000003	1459314	1462826	VIGI01000003.g378	1	87.97	1e-250
VICG01000001	2830268	2831849	VICG01000001.g813	-1	VIGI01000003	1449777	1451431	VIGI01000003.g377	1	85.32	1e-250
VICG01000001	2836629	2837210	VICG01000001.g814	1	VIGI01000003	1443440	1444047	VIGI01000003.g376	-1	86.21	7.2e-151
VICG01000001	2837365	2839312	VICG01000001.g815	-1	VIGI01000003	1441443	1442400	VIGI01000003.g375	1	84.03	3e-235
VICG01000001	2846390	2848279	VICG01000001.g817	1	VIGI01000003	1433688	1436566	VIGI01000003.g373.3	-1	89.59	1e-250
VICG01000001	2848323	2848529	VICG01000001.g818	1	VIGI01000003	1433385	1433597	VIGI01000003.g372	1	83.85	1.2e-37
VICG01000001	2849546	2854276	VICG01000001.g819	1	VIGI01000003	1427984	1432400	VIGI01000003.g371	-1	89.62	1e-250
VICG01000001	2854289	2858845	VICG01000001.g820.3	-1	VIGI01000003	1423351	1427951	VIGI01000003.g370	1	93.94	1e-250
VICG01000001	2861545	2865366	VICG01000001.g823.2	1	VIGI01000003	1416933	1418781	VIGI01000003.g368	-1	93.56	7.6e-126
VICG01000001	2866575	2869698	VICG01000001.g824	-1	VIGI01000003	1350786	1352959	VIGI01000003.g351	1	81.44	8.4e-107
VICG01000001	2870691	2872551	VICG01000001.g826	-1	VIGI01000003	1345246	1347618	VIGI01000003.g347	1	90.61	1e-250
VICG01000001	2875915	2881384	VICG01000001.g828	-1	VIGI01000003	1337580	1343464	VIGI01000003.g345	1	94.22	1e-250
VICG01000001	2882276	2885927	VICG01000001.g829	1	VIGI01000003	1333040	1336632	VIGI01000003.g344	-1	95.39	1e-250
VICG01000001	2886816	2887316	VICG01000001.g830	-1	VIGI01000003	1331748	1332257	VIGI01000003.g343.2	1	64.42	1e-40
VICG01000001	2889579	2890879	VICG01000001.g831	1	VIGI01000003	1328038	1329338	VIGI01000003.g342	-1	93.53	1e-250
VICG01000001	2891900	2892916	VICG01000001.g832	-1	VIGI01000003	1326045	1327061	VIGI01000003.g341	1	91.54	1e-250
VICG01000001	2894331	2896656	VICG01000001.g833	-1	VIGI01000003	1322427	1324616	VIGI01000003.g340	1	90.95	1e-250
VICG01000001	2901050	2903007	VICG01000001.g834	1	VIGI01000003	1315911	1317867	VIGI01000003.g339	-1	93.55	1e-250
VICG01000001	2911337	2912652	VICG01000001.g836	-1	VIGI01000003	1306416	1307059	VIGI01000003.g336	1	92.91	5e-222
VICG01000001	2912997	2916597	VICG01000001.g837	-1	VIGI01000003	1301968	1306075	VIGI01000003.g335	1	87.11	1e-250
VICG01000001	2917953	2920448	VICG01000001.g838	-1	VIGI01000003	1298742	1300733	VIGI01000003.g334	1	91.55	1e-250
VICG01000001	2921613	2923634	VICG01000001.g839.2	1	VIGI01000003	1295695	1297398	VIGI01000003.g333	-1	91.07	1e-250
VICG01000001	2924407	2925134	VICG01000001.g840	-1	VIGI01000003	1294091	1294817	VIGI01000003.g332	1	93.85	1e-250
VICG01000001	2931169	2933023	VICG01000001.g841	-1	VIGI01000003	1288841	1290700	VIGI01000003.g331	1	93.73	1e-250
VICG01000001	2940754	2942556	VICG01000001.g842	-1	VIGI01000003	1279420	1282265	VIGI01000003.g330	1	93.57	1e-250
VICG01000001	2944247	2945493	VICG01000001.g843	1	VIGI01000003	1277274	1278313	VIGI01000003.g329	-1	93.74	1e-250
VICG01000001	2945609	2946257	VICG01000001.g844	-1	VIGI01000003	1276304	1276951	VIGI01000003.g328	1	96.95	4.7e-201
VICG01000001	2946304	2951966	VICG01000001.g845	1	VIGI01000003	1270642	1275959	VIGI01000003.g327	-1	94.66	1e-250
VICG01000001	2952361	2953663	VICG01000001.g846	-1	VIGI01000003	1268905	1270204	VIGI01000003.g325	1	94.58	1e-250
VICG01000001	2954003	2955781	VICG01000001.g847	1	VIGI01000003	1266705	1268573	VIGI01000003.g324	-1	94.04	2.9e-86
VICG01000001	2955943	2956347	VICG01000001.g848	-1	VIGI01000003	1263930	1266542	VIGI01000003.g323	1	90.86	6.1e-157
VICG01000001	2961942	2964336	VICG01000001.g849	1	VIGI01000003	1258583	1260851	VIGI01000003.g322	-1	88.05	2.7e-230
VICG01000001	2964384	2965597	VICG01000001.g850	-1	VIGI01000003	1255772	1258172	VIGI01000003.g320	1	91.55	1e-250
VICG01000001	2967373	2968345	VICG01000001.g851	1	VIGI01000003	1253749	1254706	VIGI01000003.g319	-1	89.92	1e-250
VICG01000001	2972443	2975194	VICG01000001.g853	-1	VIGI01000003	1247403	1250150	VIGI01000003.g318	1	90.8	1e-250
VICG01000001	2975723	2976418	VICG01000001.g854	1	VIGI01000003	1246189	1246899	VIGI01000003.g317	-1	93.1	1e-250
VICG01000001	2976704	2977691	VICG01000001.g855.2	-1	VIGI01000003	1244902	1245874	VIGI01000003.g313.3	-1	97.46	7e-130
VICG01000001	2979073	2981439	VICG01000001.g858	-1	VIGI01000003	1241202	1244442	VIGI01000003.g312	1	95.19	1e-250
VICG01000001	2983836	2985458	VICG01000001.g859	1	VIGI01000003	1237202	1238824	VIGI01000003.g311	-1	93.1	1e-250
VICG01000001	2986782	2989297	VICG01000001.g860	1	VIGI01000003	1232904	1235961	VIGI01000003.g310	-1	92.44	1e-250
VICG01000001	2992800	2993750	VICG01000001.g861	-1	VIGI01000003	1230452	1231480	VIGI01000003.g309	1	91.27	1e-250
VICG01000001	2998701	2998901	VICG01000001.g863	1	VIGI01000003	1225724	1226289	VIGI01000003.g308	-1	85.88	8e-21
VICG01000001	2999000	2999200	VICG01000001.g864	-1	VIGI01000003	1225373	1225708	VIGI01000003.g307	1	92.81	1.8e-49
VICG01000001	2999227	3000580	VICG01000001.g865.2	-1	VIGI01000003	1223990	1225186	VIGI01000003.g306	1	94.78	1e-250
VICG01000001	3016567	3020819	VICG01000001.g869	1	VIGI01000003	1204021	1209189	VIGI01000003.g305	-1	94.44	1e-250
VICG01000001	3023096	3044724	VICG01000001.g870.2	1	VIGI01000003	1180555	1201883	VIGI01000003.g304	-1	93.12	1e-250
VICG01000001	3050210	3050455	VICG01000001.g872	-1	VIGI01000003	1175436	1175669	VIGI01000003.g302	1	89.35	2.5e-54
VICG01000001	3051407	3051990	VICG01000001.g875	1	VIGI01000003	1173929	1175199	VIGI01000003.g301.2	-1	76.28	1.3e-64
VICG01000001	3052040	3052687	VICG01000001.g876	-1	VIGI01000003	1173026	1173841	VIGI01000003.g300	1	84.38	9e-72
VICG01000001	3053306	3055672	VICG01000001.g877	-1	VIGI01000003	1169877	1172550	VIGI01000003.g299	1	91.25	1e-250
VICG01000001	3058832	3061834	VICG01000001.g878	1	VIGI01000003	1164456	1167449	VIGI01000003.g298	-1	94.38	1e-250
VICG01000001	3063296	3065266	VICG01000001.g879	1	VIGI01000003	1161469	1163227	VIGI01000003.g297	-1	90.66	1e-250
VICG01000001	3067449	3068171	VICG01000001.g880	1	VIGI01000003	1158507	1159668	VIGI01000003.g296	-1	95.24	5.9e-194
VICG01000001	3068628	3069930	VICG01000001.g881	-1	VIGI01000003	1156647	1158033	VIGI01000003.g295	1	95.37	1e-250
VICG01000001	3070257	3071460	VICG01000001.g882	1	VIGI01000003	1155192	1156395	VIGI01000003.g294	-1	94.03	1e-250
VICG01000001	3072309	3074396	VICG01000001.g883	1	VIGI01000003	1152222	1154344	VIGI01000003.g293	-1	92.97	1e-250
VICG01000001	3074455	3076730	VICG01000001.g884	-1	VIGI01000003	1149909	1152184	VIGI01000003.g292	1	95.66	1e-250
VICG01000001	3079912	3080918	VICG01000001.g885	-1	VIGI01000003	1144901	1145932	VIGI01000003.g291	1	91.55	1e-250
VICG01000001	3087058	3088382	VICG01000001.g886	-1	VIGI01000003	1136223	1138980	VIGI01000003.g289.2	1	95.5	1e-250
VICG01000001	3090060	3091386	VICG01000001.g887	1	VIGI01000003	1134427	1136084	VIGI01000003.g288	-1	93.37	3.7e-236
VICG01000001	3092264	3093010	VICG01000001.g888	1	VIGI01000003	1133178	1133958	VIGI01000003.g287	-1	91.74	2.3e-209
VICG01000001	3093063	3093293	VICG01000001.g889	-1	VIGI01000003	1132839	1133141	VIGI01000003.g286	1	79.17	2.9e-18
VICG01000001	3095886	3097324	VICG01000001.g890	-1	VIGI01000003	1129331	1130647	VIGI01000003.g285	1	95.2	1e-250
VICG01000001	3097609	3099175	VICG01000001.g891	-1	VIGI01000003	1127370	1128932	VIGI01000003.g284	1	93.79	1e-250
VICG01000001	3099618	3106344	VICG01000001.g892	1	VIGI01000003	1120202	1126927	VIGI01000003.g283	-1	95.45	1e-250
VICG01000001	3107073	3109354	VICG01000001.g893	1	VIGI01000003	1117201	1119478	VIGI01000003.g282.2	-1	95.09	1e-250
VICG01000001	3110062	3111285	VICG01000001.g895	1	VIGI01000003	1115294	1116517	VIGI01000003.g281	-1	95.42	1e-250
VICG01000001	3111372	3112441	VICG01000001.g896	-1	VIGI01000003	1114137	1115205	VIGI01000003.g280	1	95.38	1e-250
VICG01000001	3114763	3116454	VICG01000001.g897	1	VIGI01000003	1110037	1111729	VIGI01000003.g278	-1	95.6	1e-250
VICG01000001	3116650	3117676	VICG01000001.g898	-1	VIGI01000003	1108815	1109843	VIGI01000003.g277	1	91.06	5.5e-229
VICG01000001	3118340	3119884	VICG01000001.g899	-1	VIGI01000003	1105468	1108172	VIGI01000003.g276	1	91.58	1e-250
VICG01000001	3122964	3123827	VICG01000001.g900	1	VIGI01000003	1102693	1105144	VIGI01000003.g275	-1	93.36	1e-250
VICG01000001	3125074	3125346	VICG01000001.g901	-1	VIGI01000003	1101164	1101634	VIGI01000003.g273	1	88.37	6.1e-39
VICG01000001	3125411	3126259	VICG01000001.g902	-1	VIGI01000003	1100254	1101099	VIGI01000003.g271	1	95.38	1e-250
VICG01000001	3126344	3129432	VICG01000001.g903.2	1	VIGI01000003	1097405	1099494	VIGI01000003.g270	-1	95.19	1e-250
VICG01000001	3130622	3131860	VICG01000001.g904.2	1	VIGI01000003	1094242	1095480	VIGI01000003.g268	-1	89.62	1e-250
VICG01000001	3134101	3135337	VICG01000001.g906.3	-1	VIGI01000003	1091428	1092121	VIGI01000003.g267	1	92.8	4.3e-194
VICG01000001	3135478	3136121	VICG01000001.g907	1	VIGI01000003	1090269	1090912	VIGI01000003.g266	-1	96.85	1e-250
VICG01000001	3136231	3137044	VICG01000001.g908	-1	VIGI01000003	1089288	1090159	VIGI01000003.g265	1	95.2	1.6e-207
VICG01000001	3137807	3138575	VICG01000001.g909	-1	VIGI01000003	1088079	1088842	VIGI01000003.g264	1	89.46	7.4e-227
VICG01000001	3140263	3145315	VICG01000001.g910	1	VIGI01000003	1080894	1085057	VIGI01000003.g263	-1	96.26	1e-250
VICG01000001	3145344	3148302	VICG01000001.g911.2	1	VIGI01000003	1078092	1079654	VIGI01000003.g261.2	-1	92.71	1e-250
VICG01000001	3148952	3150206	VICG01000001.g912	-1	VIGI01000003	1076324	1077590	VIGI01000003.g260	1	87.25	1e-250
VICG01000001	3150559	3150891	VICG01000001.g913	-1	VIGI01000003	1075651	1075983	VIGI01000003.g259	1	97.9	1.4e-159
VICG01000001	3150949	3152407	VICG01000001.g914	-1	VIGI01000003	1074132	1075593	VIGI01000003.g258	1	97.74	1e-250
VICG01000001	3152441	3153488	VICG01000001.g915	-1	VIGI01000003	1073363	1074103	VIGI01000003.g257	1	93.67	1.4e-92
VICG01000001	3153634	3155672	VICG01000001.g916.2	1	VIGI01000003	1070843	1072844	VIGI01000003.g256	-1	93.71	1e-250
VICG01000001	3156193	3156946	VICG01000001.g917	-1	VIGI01000003	1068933	1070336	VIGI01000003.g254	1	93.86	1e-250
VICG01000001	3157578	3159354	VICG01000001.g918	-1	VIGI01000003	1067171	1068875	VIGI01000003.g253	1	94.21	1e-250
VICG01000001	3165759	3166828	VICG01000001.g919	-1	VIGI01000003	1059992	1061060	VIGI01000003.g252	1	94.36	5.1e-242
VICG01000001	3167217	3170342	VICG01000001.g920.2	1	VIGI01000003	1056482	1059597	VIGI01000003.g251	-1	92.41	1e-250
VICG01000001	3171726	3174202	VICG01000001.g921	1	VIGI01000003	1054330	1055121	VIGI01000003.g250	-1	93.15	1e-250
VICG01000001	3175939	3177100	VICG01000001.g922	1	VIGI01000003	1050133	1051078	VIGI01000003.g248	-1	67.64	8.4e-61
VICG01000001	3178665	3180466	VICG01000001.g923	-1	VIGI01000003	1048225	1048578	VIGI01000003.g247	1	92.28	2.1e-121
VICG01000001	3188708	3189613	VICG01000001.g924	-1	VIGI01000003	1037152	1038057	VIGI01000003.g246	1	93.02	1e-250
VICG01000001	3190937	3195093	VICG01000001.g925	1	VIGI01000003	1032157	1035286	VIGI01000003.g245	-1	90.2	1e-250
VICG01000001	3195394	3197610	VICG01000001.g926	-1	VIGI01000003	1029544	1031757	VIGI01000003.g244	1	91.34	1e-250
VICG01000001	3212196	3214696	VICG01000001.g929	-1	VIGI01000003	1013964	1016977	VIGI01000003.g240	1	92.43	1e-250
VICG01000001	3223721	3224147	VICG01000001.g931	1	VIGI01000003	1005693	1005962	VIGI01000003.g239	1	84.75	8.2e-59
VICG01000001	3224192	3226532	VICG01000001.g932.3	-1	VIGI01000003	1002621	1005606	VIGI01000003.g238	1	94.09	1e-250
VICG01000001	3230491	3231128	VICG01000001.g934	-1	VIGI01000003	1000883	1001238	VIGI01000003.g237	-1	84.08	5.4e-32
VICG01000001	3231198	3234247	VICG01000001.g935.2	-1	VIGI01000003	998296	1000623	VIGI01000003.g236	1	94.66	1e-250
VICG01000001	3244916	3248114	VICG01000001.g937	-1	VIGI01000003	983691	988396	VIGI01000003.g235	1	89.26	1.3e-178
VICG01000001	3257516	3259470	VICG01000001.g939	1	VIGI01000003	973150	974439	VIGI01000003.g233	-1	93.04	1e-250
VICG01000001	3261347	3263884	VICG01000001.g942	-1	VIGI01000003	970242	971585	VIGI01000003.g232	1	95.4	7.7e-247
VICG01000001	3264541	3266600	VICG01000001.g943	1	VIGI01000003	967799	969595	VIGI01000003.g231	-1	91.81	1e-250
VICG01000001	3269426	3271797	VICG01000001.g945.2	1	VIGI01000003	960990	963381	VIGI01000003.g230	-1	90.13	1e-250
VICG01000001	3274772	3281793	VICG01000001.g946	-1	VIGI01000003	952341	956692	VIGI01000003.g229	1	92.33	1e-250
VICG01000001	3283145	3284868	VICG01000001.g947	1	VIGI01000003	948378	950098	VIGI01000003.g228	-1	93.45	1e-250
VICG01000001	3288219	3289420	VICG01000001.g948	1	VIGI01000003	942842	943902	VIGI01000003.g227	-1	69.52	9.3e-50
VICG01000001	3289432	3290705	VICG01000001.g949	-1	VIGI01000003	941600	942226	VIGI01000003.g226	1	95.06	5.6e-174
VICG01000001	3293566	3295243	VICG01000001.g950	1	VIGI01000003	934638	938191	VIGI01000003.g225	-1	89.78	1e-250
VICG01000001	3300622	3302341	VICG01000001.g954	1	VIGI01000003	905868	907496	VIGI01000003.g223	-1	91.93	1e-250
VICG01000001	3305311	3306681	VICG01000001.g957	-1	VIGI01000003	902328	903697	VIGI01000003.g222	1	94.1	1e-250
VICG01000001	3307262	3310167	VICG01000001.g958	1	VIGI01000003	898796	899736	VIGI01000003.g221	-1	95.97	2.4e-249
VICG01000001	3313193	3317812	VICG01000001.g961	1	VIGI01000003	891416	897384	VIGI01000003.g220	-1	97.15	1e-250
VICG01000001	3324727	3328276	VICG01000001.g962	1	VIGI01000003	880887	882933	VIGI01000003.g219	-1	90.52	1e-250
VICG01000001	3331112	3333438	VICG01000001.g966	1	VIGI01000003	875567	877799	VIGI01000003.g218	-1	89.53	1e-250
VICG01000001	3334992	3338531	VICG01000001.g967.2	1	VIGI01000003	872664	874302	VIGI01000003.g217	-1	94.45	1e-250
VICG01000001	3341191	3341589	VICG01000001.g968	-1	VIGI01000003	868800	869252	VIGI01000003.g215	1	90.73	5.5e-158
VICG01000001	3346469	3348554	VICG01000001.g969	-1	VIGI01000003	859089	861174	VIGI01000003.g214	1	94.44	1e-250
VICG01000001	3349830	3351815	VICG01000001.g970	-1	VIGI01000003	855543	857818	VIGI01000003.g213	1	93.74	1.4e-170
VICG01000001	3353245	3353880	VICG01000001.g971.2	1	VIGI01000003	853776	854896	VIGI01000003.g212	-1	95.73	1.5e-90
VICG01000001	3354136	3355427	VICG01000001.g972	-1	VIGI01000003	852257	853541	VIGI01000003.g211	1	94.39	1e-250
VICG01000001	3356581	3358483	VICG01000001.g973	1	VIGI01000003	849325	851217	VIGI01000003.g210	-1	91.25	1e-250
VICG01000001	3362334	3366513	VICG01000001.g974	1	VIGI01000003	841230	843036	VIGI01000003.g208	-1	91.95	1e-250
VICG01000001	3369951	3371473	VICG01000001.g975	-1	VIGI01000003	835671	838182	VIGI01000003.g207	1	93.21	1e-250
VICG01000001	3373012	3375094	VICG01000001.g976	-1	VIGI01000003	832868	834937	VIGI01000003.g206	1	95.19	3e-223
VICG01000001	3376511	3377640	VICG01000001.g977	-1	VIGI01000003	830445	831499	VIGI01000003.g205	1	91.19	7e-181
VICG01000001	3377778	3379275	VICG01000001.g978	1	VIGI01000003	828885	829385	VIGI01000003.g204	1	88.8	3.3e-172
VICG01000001	3380385	3382236	VICG01000001.g981	-1	VIGI01000003	825424	827602	VIGI01000003.g203	1	87.64	1e-250
VICG01000001	3387404	3393619	VICG01000001.g984	1	VIGI01000003	817037	819286	VIGI01000003.g201	-1	92.53	1e-250
VICG01000001	3396742	3397715	VICG01000001.g986	1	VIGI01000003	812000	813130	VIGI01000003.g199	-1	89.46	5.1e-138
VICG01000001	3398028	3400629	VICG01000001.g987	1	VIGI01000003	809185	811740	VIGI01000003.g198	-1	88.63	1e-250
VICG01000001	3401466	3403382	VICG01000001.g988	-1	VIGI01000003	806378	807975	VIGI01000003.g197	1	82.01	1e-250
VICG01000001	3408279	3410199	VICG01000001.g990	1	VIGI01000003	800029	801709	VIGI01000003.g196	-1	83.44	5.5e-238
VICG01000001	3411140	3411979	VICG01000001.g992	-1	VIGI01000003	797884	798824	VIGI01000003.g195	1	85.83	1.9e-82
VICG01000001	3418230	3419726	VICG01000001.g995	1	VIGI01000003	790244	792042	VIGI01000003.g194	-1	89.5	1e-250
VICG01000001	3423575	3425102	VICG01000001.g997	-1	VIGI01000003	785176	786702	VIGI01000003.g193	1	93.49	1e-250
VICG01000001	3428057	3429080	VICG01000001.g998	-1	VIGI01000003	780360	781389	VIGI01000003.g192	1	96.01	4.5e-237
VICG01000001	3431078	3432593	VICG01000001.g999	1	VIGI01000003	777242	778247	VIGI01000003.g190	-1	94.38	1e-250
VICG01000001	3437358	3448607	VICG01000001.g1000	-1	VIGI01000003	772655	773141	VIGI01000003.g189	1	81.37	9.5e-38
VICG01000001	3457378	3458624	VICG01000001.g1002.2	-1	VIGI01000003	763344	764571	VIGI01000003.g188	1	83.18	3.4e-150
VICG01000001	3460980	3465418	VICG01000001.g1003	1	VIGI01000003	756949	761067	VIGI01000003.g187	-1	92.18	1e-250
VICG01000001	3466633	3468605	VICG01000001.g1004	-1	VIGI01000003	752895	754744	VIGI01000003.g186	1	92.79	1e-250
VICG01000001	3469576	3473912	VICG01000001.g1005.2	-1	VIGI01000003	748141	752004	VIGI01000003.g185	1	91.48	1e-250
VICG01000001	3482969	3483438	VICG01000001.g1007	-1	VIGI01000003	737826	738946	VIGI01000003.g184	1	94.59	2.6e-166
VICG01000001	3485395	3485808	VICG01000001.g1009	1	VIGI01000003	735564	735812	VIGI01000003.g183	-1	86.98	5.6e-48
VICG01000001	3487119	3488922	VICG01000001.g1011.2	1	VIGI01000003	732299	735497	VIGI01000003.g182	-1	92.74	1e-250
VICG01000001	3490449	3492316	VICG01000001.g1014.2	1	VIGI01000003	729159	730220	VIGI01000003.g181	1	69.69	6.9e-93
VICG01000001	3493443	3494634	VICG01000001.g1017	-1	VIGI01000003	726911	728101	VIGI01000003.g180	1	91.27	2.6e-210
VICG01000001	3499407	3500544	VICG01000001.g1018	-1	VIGI01000003	720462	722317	VIGI01000003.g179	1	88.63	3.6e-172
VICG01000001	3501129	3502534	VICG01000001.g1019	1	VIGI01000003	718626	719879	VIGI01000003.g178	-1	94.34	1e-250
VICG01000001	3504163	3506551	VICG01000001.g1020.2	-1	VIGI01000003	714811	717050	VIGI01000003.g177	1	93.26	4.7e-104
VICG01000001	3533132	3535138	VICG01000001.g1030	1	VIGI01000003	688758	690006	VIGI01000003.g176	-1	88.69	1e-250
VICG01000001	3542269	3542987	VICG01000001.g1032	-1	VIGI01000003	682354	683080	VIGI01000003.g175	1	93.17	4.4e-233
VICG01000001	3543536	3544726	VICG01000001.g1033	1	VIGI01000003	680546	681808	VIGI01000003.g174	-1	91.19	9.8e-126
VICG01000001	3548269	3549507	VICG01000001.g1034	-1	VIGI01000003	677926	679161	VIGI01000003.g173	1	93.97	1e-250
VICG01000001	3550315	3551720	VICG01000001.g1035	1	VIGI01000003	675707	677109	VIGI01000003.g172	-1	91.59	1.1e-170
VICG01000001	3557191	3558984	VICG01000001.g1038	-1	VIGI01000003	667563	668849	VIGI01000003.g170	1	94.11	1e-250
VICG01000001	3564856	3566211	VICG01000001.g1039	1	VIGI01000003	661160	662265	VIGI01000003.g169	-1	83.28	3.4e-200
VICG01000001	3569515	3573181	VICG01000001.g1040	1	VIGI01000003	654768	658239	VIGI01000003.g168	-1	77.27	1e-250
VICG01000001	3577015	3578265	VICG01000001.g1041	-1	VIGI01000003	649786	651024	VIGI01000003.g167	1	90.41	1e-250
VICG01000001	3580782	3581702	VICG01000001.g1042	1	VIGI01000003	646741	647463	VIGI01000003.g166	-1	88.16	1e-250
VICG01000001	3583119	3585506	VICG01000001.g1043	1	VIGI01000003	642739	645706	VIGI01000003.g165	-1	92.24	1e-250
VICG01000001	3586119	3588024	VICG01000001.g1044	-1	VIGI01000003	640226	642128	VIGI01000003.g164	1	89.91	1e-250
VICG01000001	3590519	3591990	VICG01000001.g1045	-1	VIGI01000003	636975	638446	VIGI01000003.g163	1	94.03	1e-250
VICG01000001	3593384	3595103	VICG01000001.g1046	1	VIGI01000003	633892	635611	VIGI01000003.g162	-1	94.61	1e-250
VICG01000001	3596403	3601921	VICG01000001.g1047	1	VIGI01000003	627193	632600	VIGI01000003.g161	-1	90.5	1e-250
VICG01000001	3602454	3604495	VICG01000001.g1048	-1	VIGI01000003	624594	626645	VIGI01000003.g160	1	91.48	1e-250
VICG01000001	3606465	3610048	VICG01000001.g1049	-1	VIGI01000003	619516	623102	VIGI01000003.g159	1	94.53	1e-250
VICG01000001	3612701	3615257	VICG01000001.g1050	1	VIGI01000003	615258	617716	VIGI01000003.g158	-1	92	1e-250
VICG01000001	3617008	3618859	VICG01000001.g1051	1	VIGI01000003	611404	613070	VIGI01000003.g157	-1	87.66	1e-250
VICG01000001	3620532	3621929	VICG01000001.g1052.2	-1	VIGI01000003	607894	609297	VIGI01000003.g156	1	92.46	1e-250
VICG01000001	3625196	3628131	VICG01000001.g1053	1	VIGI01000003	602698	604363	VIGI01000003.g155	-1	89.16	2.7e-159
VICG01000001	3628255	3632084	VICG01000001.g1054	-1	VIGI01000003	597979	601823	VIGI01000003.g154	1	92.13	1e-250
VICG01000001	3645154	3646263	VICG01000001.g1056	1	VIGI01000003	585713	586731	VIGI01000003.g153	-1	94.55	1e-250
VICG01000001	3647883	3649454	VICG01000001.g1057.2	1	VIGI01000003	582484	584650	VIGI01000003.g152	-1	88.04	1e-250
VICG01000001	3650704	3651627	VICG01000001.g1058	1	VIGI01000003	580166	581294	VIGI01000003.g151	-1	88.89	1e-250
VICG01000001	3651681	3655157	VICG01000001.g1059	-1	VIGI01000003	576648	580109	VIGI01000003.g150	1	94.51	1e-250
VICG01000001	3655516	3657560	VICG01000001.g1060	1	VIGI01000003	574231	576276	VIGI01000003.g149	-1	90.64	1e-250
VICG01000001	3658643	3660517	VICG01000001.g1061	-1	VIGI01000003	571328	573202	VIGI01000003.g148	1	93.81	1e-250
VICG01000001	3662794	3664668	VICG01000001.g1062	1	VIGI01000003	567447	569315	VIGI01000003.g147	-1	92.85	1e-250
VICG01000001	3666336	3666770	VICG01000001.g1063	-1	VIGI01000003	565354	565785	VIGI01000003.g146	1	73.72	2.3e-89
VICG01000001	3668857	3670579	VICG01000001.g1064	-1	VIGI01000003	562274	563658	VIGI01000003.g145	1	91.17	1e-250
VICG01000001	3672052	3672896	VICG01000001.g1065	1	VIGI01000003	559208	560052	VIGI01000003.g144	-1	93.85	3.7e-149
VICG01000001	3674000	3675741	VICG01000001.g1066	1	VIGI01000003	556487	558227	VIGI01000003.g143	-1	89.6	1e-250
VICG01000001	3677591	3679127	VICG01000001.g1068	-1	VIGI01000003	552907	554444	VIGI01000003.g142	1	89.94	1e-250
VICG01000001	3680427	3680958	VICG01000001.g1070	-1	VIGI01000003	551208	551740	VIGI01000003.g141	1	95.05	9.9e-97
VICG01000001	3680964	3681407	VICG01000001.g1071	-1	VIGI01000003	548707	551111	VIGI01000003.g140	-1	88.57	1.1e-13
VICG01000001	3683601	3685316	VICG01000001.g1074	1	VIGI01000003	546377	548604	VIGI01000003.g139	-1	95.21	1e-250
VICG01000001	3686773	3688116	VICG01000001.g1075	1	VIGI01000003	544033	545964	VIGI01000003.g138	-1	86.94	1e-250
VICG01000001	3689674	3692525	VICG01000001.g1076	-1	VIGI01000003	539755	542548	VIGI01000003.g137	1	95.41	1e-250
VICG01000001	3693760	3694206	VICG01000001.g1078	-1	VIGI01000003	537349	538563	VIGI01000003.g136	1	94.63	1.9e-194
VICG01000001	3696839	3699420	VICG01000001.g1079	1	VIGI01000003	524654	526760	VIGI01000003.g132	-1	92.8	1e-250
VICG01000001	3702457	3703816	VICG01000001.g1081	1	VIGI01000003	519398	522797	VIGI01000003.g131	-1	93.22	1.8e-235
VICG01000001	3712049	3714304	VICG01000001.g1082	1	VIGI01000003	512488	514700	VIGI01000003.g130	-1	89.93	1e-250
VICG01000001	3720942	3721289	VICG01000001.g1083	1	VIGI01000003	506064	506636	VIGI01000003.g129	-1	66.45	8.2e-34
VICG01000001	3722711	3723895	VICG01000001.g1085	-1	VIGI01000003	503315	504498	VIGI01000003.g128	1	94.41	1e-250
VICG01000001	3726226	3733216	VICG01000001.g1086	-1	VIGI01000003	493989	500956	VIGI01000003.g127	1	92.42	1e-250
VICG01000001	3734559	3736189	VICG01000001.g1087	1	VIGI01000003	490805	492673	VIGI01000003.g126	-1	90.99	1e-250
VICG01000001	3743720	3747016	VICG01000001.g1089	1	VIGI01000003	481540	484828	VIGI01000003.g125	-1	95.32	1e-250
VICG01000001	3749343	3750833	VICG01000001.g1091	-1	VIGI01000003	477634	478957	VIGI01000003.g124	1	93.14	1.5e-227
VICG01000001	3751509	3752519	VICG01000001.g1092	1	VIGI01000003	476072	476837	VIGI01000003.g123	-1	96	1.4e-237
VICG01000001	3753313	3758689	VICG01000001.g1094.2	1	VIGI01000003	470414	471813	VIGI01000003.g121	-1	93.93	1e-250
VICG01000001	3766809	3767875	VICG01000001.g1097	1	VIGI01000003	465376	466436	VIGI01000003.g120	-1	89.23	8.8e-238
VICG01000001	3774648	3775826	VICG01000001.g1099	1	VIGI01000003	456707	458053	VIGI01000003.g117	-1	80.95	1e-250
VICG01000001	3776484	3777470	VICG01000001.g1100	-1	VIGI01000003	455042	456035	VIGI01000003.g116	1	92.86	1e-250
VICG01000001	3777931	3779707	VICG01000001.g1101	-1	VIGI01000003	452822	454598	VIGI01000003.g115	1	94.67	1e-250
VICG01000001	3787581	3790123	VICG01000001.g1107	-1	VIGI01000003	443727	446329	VIGI01000003.g114	1	91.4	1e-250
VICG01000001	3791644	3793571	VICG01000001.g1108	-1	VIGI01000003	440656	442583	VIGI01000003.g113	1	94.87	1e-250
VICG01000001	3793892	3794697	VICG01000001.g1109	1	VIGI01000003	439585	440383	VIGI01000003.g112	-1	92.01	5.8e-137
VICG01000001	3795513	3796742	VICG01000001.g1110	1	VIGI01000003	437787	439016	VIGI01000003.g111	-1	91.11	1e-250
VICG01000001	3799661	3802242	VICG01000001.g1112	-1	VIGI01000003	430276	435028	VIGI01000003.g110	1	93.92	1e-250
VICG01000001	3806424	3807876	VICG01000001.g1115	1	VIGI01000003	426921	429011	VIGI01000003.g109	-1	93.64	1e-250
VICG01000001	3808431	3809751	VICG01000001.g1116	1	VIGI01000003	425061	426388	VIGI01000003.g108	-1	96.11	1.3e-240
VICG01000001	3809800	3811632	VICG01000001.g1117.2	1	VIGI01000003	423198	424461	VIGI01000003.g107	-1	96.28	1e-250
VICG01000001	3812288	3815299	VICG01000001.g1118	1	VIGI01000003	420777	422586	VIGI01000003.g106	-1	90.26	1e-250
VICG01000001	3822448	3822858	VICG01000001.g1121	-1	VIGI01000003	412254	414946	VIGI01000003.g104	1	81.88	5.9e-37
VICG01000001	3824236	3825125	VICG01000001.g1122	1	VIGI01000003	410344	410872	VIGI01000003.g103	-1	92.31	1.4e-182
VICG01000001	3826547	3830157	VICG01000001.g1123	1	VIGI01000003	405565	409213	VIGI01000003.g102	-1	91.54	1e-250
VICG01000001	3845140	3846718	VICG01000001.g1128	-1	VIGI01000003	394441	395866	VIGI01000003.g100	1	92.07	1e-250
VICG01000001	3846876	3847572	VICG01000001.g1129	1	VIGI01000003	393432	394135	VIGI01000003.g99	-1	95.87	1e-250
VICG01000001	3849436	3851607	VICG01000001.g1133	-1	VIGI01000003	389287	392367	VIGI01000003.g98	1	91.12	1e-250
VICG01000001	3863404	3864053	VICG01000001.g1134	1	VIGI01000003	376851	377637	VIGI01000003.g96	-1	95.14	1e-250
VICG01000001	3865581	3868315	VICG01000001.g1136	1	VIGI01000003	372250	375339	VIGI01000003.g95	-1	83.53	7.7e-194
VICG01000001	3872494	3872921	VICG01000001.g1138	-1	VIGI01000003	367546	367970	VIGI01000003.g93	1	94.97	6.7e-141
VICG01000001	3877043	3882040	VICG01000001.g1139	1	VIGI01000003	358607	363588	VIGI01000003.g92	-1	87.25	1e-250
VICG01000001	3883385	3884835	VICG01000001.g1140.2	1	VIGI01000003	356066	357325	VIGI01000003.g91	-1	93.21	1e-250
VICG01000001	3884911	3886726	VICG01000001.g1142	-1	VIGI01000003	352788	355140	VIGI01000003.g90	1	91.45	1e-250
VICG01000001	3888118	3889692	VICG01000001.g1144	1	VIGI01000003	350991	352571	VIGI01000003.g89	-1	94.03	1e-250
VICG01000001	3889939	3890740	VICG01000001.g1145	-1	VIGI01000003	349941	350746	VIGI01000003.g88	1	94.95	1e-250
VICG01000001	3892061	3893935	VICG01000001.g1146	1	VIGI01000003	346938	348797	VIGI01000003.g87	-1	89.9	1e-250
VICG01000001	3894624	3895667	VICG01000001.g1147	1	VIGI01000003	345184	346226	VIGI01000003.g86	-1	93.31	1e-250
VICG01000001	3899034	3902807	VICG01000001.g1148	-1	VIGI01000003	338403	342161	VIGI01000003.g85	1	94.2	1e-250
VICG01000001	3903306	3905971	VICG01000001.g1149	1	VIGI01000003	335263	337920	VIGI01000003.g84	-1	95.78	1e-250
VICG01000001	3907385	3909604	VICG01000001.g1150	-1	VIGI01000003	332985	334791	VIGI01000003.g83	1	92.99	1e-250
VICG01000001	3914633	3915863	VICG01000001.g1152	1	VIGI01000003	329454	330657	VIGI01000003.g82	1	89.47	1e-250
VICG01000001	3916784	3917981	VICG01000001.g1153.2	-1	VIGI01000003	312796	313680	VIGI01000003.g80	1	92.88	1e-250
VICG01000001	3919165	3920074	VICG01000001.g1154	-1	VIGI01000003	310476	311385	VIGI01000003.g79	1	94.11	1e-250
VICG01000001	3920504	3921398	VICG01000001.g1155	1	VIGI01000003	309247	310137	VIGI01000003.g78	-1	94.79	1e-250
VICG01000001	3924679	3926133	VICG01000001.g1157	-1	VIGI01000003	300942	305309	VIGI01000003.g77.2	1	94.28	1e-250
VICG01000001	3933183	3934434	VICG01000001.g1160	1	VIGI01000003	296379	297630	VIGI01000003.g76	-1	94.15	1e-250
VICG01000001	3934498	3940423	VICG01000001.g1161	1	VIGI01000003	290393	294258	VIGI01000003.g74	-1	95.36	1e-250
VICG01000001	3943433	3945133	VICG01000001.g1162	1	VIGI01000003	285996	287742	VIGI01000003.g73	-1	87.59	1e-250
VICG01000001	3946136	3947277	VICG01000001.g1163	-1	VIGI01000003	278184	279326	VIGI01000003.g72	1	91.89	1e-250
VICG01000001	3950117	3952750	VICG01000001.g1164	-1	VIGI01000003	270885	273910	VIGI01000003.g70	1	92.84	1e-250
VICG01000001	3954316	3956026	VICG01000001.g1165	-1	VIGI01000003	267899	269764	VIGI01000003.g69	1	91.12	1e-250
VICG01000001	3962947	3964628	VICG01000001.g1167.2	1	VIGI01000003	261190	262909	VIGI01000003.g68	-1	82.73	1e-250
VICG01000001	3964642	3967510	VICG01000001.g1168.3	-1	VIGI01000003	258151	259335	VIGI01000003.g67	1	92.14	1e-250
VICG01000001	3968842	3970803	VICG01000001.g1169	-1	VIGI01000003	254852	256813	VIGI01000003.g66	1	96.35	1e-250
VICG01000001	3971506	3974570	VICG01000001.g1170.3	1	VIGI01000003	251621	252438	VIGI01000003.g64	-1	98.32	4e-135
VICG01000001	3980223	3982741	VICG01000001.g1172.4	1	VIGI01000003	244072	246834	VIGI01000003.g63	-1	93.66	3.3e-135
VICG01000001	3983665	3984332	VICG01000001.g1175	-1	VIGI01000003	242661	243502	VIGI01000003.g62	1	92.7	1.7e-108
VICG01000001	3985270	3988917	VICG01000001.g1176	1	VIGI01000003	238477	242125	VIGI01000003.g61	-1	93.52	1e-250
VICG01000001	3995454	3995895	VICG01000001.g1178	-1	VIGI01000003	222968	223427	VIGI01000003.g60	1	89.56	1.3e-92
VICG01000001	3999277	4000409	VICG01000001.g1180	-1	VIGI01000003	219482	220118	VIGI01000003.g59	1	97.28	9.9e-230
VICG01000001	4000456	4001242	VICG01000001.g1181	1	VIGI01000003	218351	219135	VIGI01000003.g58	-1	93.1	1.4e-241
VICG01000001	4001380	4002558	VICG01000001.g1182	1	VIGI01000003	217006	217761	VIGI01000003.g57	-1	95.67	3.2e-99
VICG01000001	4006455	4008343	VICG01000001.g1185	-1	VIGI01000003	213191	214820	VIGI01000003.g56	1	92.62	1e-250
VICG01000001	4012651	4014030	VICG01000001.g1188	-1	VIGI01000003	207548	210210	VIGI01000003.g55	1	93.82	7.2e-225
VICG01000001	4022281	4023085	VICG01000001.g1189	1	VIGI01000003	200563	201021	VIGI01000003.g54	-1	93.33	7e-140
VICG01000001	4024996	4026166	VICG01000001.g1194.2	1	VIGI01000003	197619	198833	VIGI01000003.g53	-1	92.12	2.7e-226
VICG01000001	4026472	4028006	VICG01000001.g1197	-1	VIGI01000003	195799	197126	VIGI01000003.g52	1	95.93	1e-250
VICG01000001	4035738	4039369	VICG01000001.g1198.2	1	VIGI01000003	184993	186629	VIGI01000003.g51	-1	93.47	1e-250
VICG01000001	4041860	4042510	VICG01000001.g1199	-1	VIGI01000003	181413	182063	VIGI01000003.g49	1	92.17	1e-250
VICG01000001	4043436	4044341	VICG01000001.g1201	1	VIGI01000003	179570	180592	VIGI01000003.g48	-1	91.01	1e-250
VICG01000001	4044658	4045501	VICG01000001.g1202	-1	VIGI01000003	178476	179292	VIGI01000003.g47	1	96.21	1e-250
VICG01000001	4045771	4051912	VICG01000001.g1203.3	1	VIGI01000003	172037	178178	VIGI01000003.g46	-1	95.02	1e-250
VICG01000001	4052324	4053638	VICG01000001.g1204	1	VIGI01000003	170494	171617	VIGI01000003.g45	-1	93.34	1e-250
VICG01000001	4053716	4054082	VICG01000001.g1205	-1	VIGI01000003	169882	170248	VIGI01000003.g44	1	95.29	9.7e-113
VICG01000001	4054342	4055819	VICG01000001.g1206	1	VIGI01000003	168839	169628	VIGI01000003.g43	-1	92.41	2.8e-246
VICG01000001	4060126	4061761	VICG01000001.g1207	1	VIGI01000003	162864	164190	VIGI01000003.g41	-1	95.83	1e-250
VICG01000001	4062293	4064232	VICG01000001.g1208	1	VIGI01000003	160139	162086	VIGI01000003.g40	-1	94.13	1e-250
VICG01000001	4064563	4065595	VICG01000001.g1209	-1	VIGI01000003	158795	159802	VIGI01000003.g39	1	90.12	1e-250
VICG01000001	4067531	4068758	VICG01000001.g1210	-1	VIGI01000003	155159	156734	VIGI01000003.g38	1	94.4	1.5e-157
VICG01000001	4070679	4072554	VICG01000001.g1211	1	VIGI01000003	151874	153748	VIGI01000003.g37	-1	93.96	1e-250
VICG01000001	4077187	4078353	VICG01000001.g1212	1	VIGI01000003	145853	147565	VIGI01000003.g36	-1	94.28	1e-250
VICG01000001	4083994	4085403	VICG01000001.g1214	1	VIGI01000003	139709	141108	VIGI01000003.g35	-1	93.7	7e-203
VICG01000001	4089045	4090102	VICG01000001.g1216	1	VIGI01000003	135201	136261	VIGI01000003.g34	-1	90.63	1e-250
VICG01000001	4092614	4093884	VICG01000001.g1218	-1	VIGI01000003	131576	132845	VIGI01000003.g33	1	95.81	1e-250
VICG01000001	4097785	4098592	VICG01000001.g1222.2	1	VIGI01000003	127068	127644	VIGI01000003.g32	-1	98.43	2.5e-154
VICG01000001	4098904	4100495	VICG01000001.g1224	-1	VIGI01000003	124940	126526	VIGI01000003.g31	1	94.25	1e-250
VICG01000001	4101419	4102782	VICG01000001.g1226	1	VIGI01000003	123146	124200	VIGI01000003.g30	-1	91.96	1e-250
VICG01000001	4102808	4105993	VICG01000001.g1227	-1	VIGI01000003	119585	122819	VIGI01000003.g29	1	94.27	1e-250
VICG01000001	4110212	4111534	VICG01000001.g1230	1	VIGI01000003	113909	115241	VIGI01000003.g28	-1	98.91	1e-250
VICG01000001	4112550	4112855	VICG01000001.g1232	-1	VIGI01000003	112357	112866	VIGI01000003.g27	1	85.23	7.2e-73
VICG01000001	4114439	4120643	VICG01000001.g1233	1	VIGI01000003	104588	110981	VIGI01000003.g26	-1	92.6	1e-250
VICG01000001	4124175	4124687	VICG01000001.g1234	1	VIGI01000003	100581	101039	VIGI01000003.g24	-1	90.11	2.8e-170
VICG01000001	4125243	4126609	VICG01000001.g1235	1	VIGI01000003	98631	99879	VIGI01000003.g23	-1	94.85	1.4e-190
VICG01000001	4129095	4131623	VICG01000001.g1237	1	VIGI01000003	93597	96313	VIGI01000003.g22	-1	91.54	1e-250
VICG01000001	4132759	4134063	VICG01000001.g1238	1	VIGI01000003	90960	92642	VIGI01000003.g21	-1	94.95	9.1e-115
VICG01000001	4136361	4137461	VICG01000001.g1239	1	VIGI01000003	86819	89130	VIGI01000003.g20	-1	95.9	1e-250
VICG01000001	4140647	4142558	VICG01000001.g1241	1	VIGI01000003	82910	85256	VIGI01000003.g19	-1	87.96	1e-250
VICG01000001	4144795	4145652	VICG01000001.g1242	-1	VIGI01000003	80165	81027	VIGI01000003.g18	1	95.37	1.2e-211
VICG01000001	4145737	4147349	VICG01000001.g1243	1	VIGI01000003	78089	79699	VIGI01000003.g17	-1	97.29	1e-250
VICG01000001	4152652	4154719	VICG01000001.g1246	1	VIGI01000003	72852	74996	VIGI01000003.g16	-1	93.07	1e-250
VICG01000001	4154760	4156891	VICG01000001.g1247	-1	VIGI01000003	70642	71935	VIGI01000003.g15	1	91.2	1e-250
VICG01000001	4159100	4161710	VICG01000001.g1248.2	1	VIGI01000003	65861	68468	VIGI01000003.g13	-1	91.65	1e-250
VICG01000001	4164017	4170071	VICG01000001.g1249	1	VIGI01000003	57926	63966	VIGI01000003.g12	-1	94.97	1e-250
VICG01000001	4173280	4180039	VICG01000001.g1251	1	VIGI01000003	50032	52972	VIGI01000003.g11	-1	96.04	1e-250
VICG01000001	4181990	4185502	VICG01000001.g1252	-1	VIGI01000003	42813	46300	VIGI01000003.g9	1	93.72	1e-250
VICG01000001	4188179	4189642	VICG01000001.g1253	1	VIGI01000003	39658	41129	VIGI01000003.g8	-1	91.45	1e-250
VICG01000001	4190851	4192227	VICG01000001.g1255	-1	VIGI01000003	36466	38474	VIGI01000003.g7	1	92.99	1e-250
VICG01000001	4195142	4196870	VICG01000001.g1256	1	VIGI01000003	32111	34084	VIGI01000003.g6	-1	92.94	1e-250
VICG01000001	4200066	4200620	VICG01000001.g1257	1	VIGI01000003	28946	32003	VIGI01000003.g5	-1	88.11	5.2e-205
VICG01000001	4203306	4205646	VICG01000001.g1258	1	VIGI01000003	24375	26280	VIGI01000003.g4	-1	92.43	1e-250
VICG01000001	4209133	4210125	VICG01000001.g1259	-1	VIGI01000003	19110	20361	VIGI01000003.g3	1	90.33	1e-250
VICG01000001	4210717	4218503	VICG01000001.g1260	1	VIGI01000003	9815	18752	VIGI01000003.g2	-1	95.44	1e-250
VICG01000001	4221798	4225864	VICG01000001.g1262	1	VIGI01000003	5555	7200	VIGI01000003.g1	-1	93.74	1e-250
												190
VICG01000001	1086246	1086925	VICG01000001.g243	1	VIGI01000003	3032044	3032707	VIGI01000003.g896	-1	94.92	1.4e-233
VICG01000001	1089204	1089932	VICG01000001.g244	-1	VIGI01000003	3029788	3030554	VIGI01000003.g895	1	83.46	6e-32
VICG01000001	1090549	1096112	VICG01000001.g245	-1	VIGI01000003	3023590	3029108	VIGI01000003.g894	1	90.59	1e-250
VICG01000001	1101361	1103925	VICG01000001.g246	1	VIGI01000003	3017442	3019997	VIGI01000003.g893	-1	93.73	1e-250
VICG01000001	1104028	1104234	VICG01000001.g247	1	VIGI01000003	3016751	3017339	VIGI01000003.g892	-1	95.08	7.1e-18
VICG01000001	1105773	1106645	VICG01000001.g248	1	VIGI01000003	3014428	3015591	VIGI01000003.g891	-1	88.35	1e-250
VICG01000001	1107062	1108182	VICG01000001.g249	-1	VIGI01000003	3012862	3014008	VIGI01000003.g890	1	91.84	1e-250
VICG01000001	1108985	1110418	VICG01000001.g250	-1	VIGI01000003	3010847	3012151	VIGI01000003.g889	1	90.8	1e-250
VICG01000001	1118929	1119264	VICG01000001.g253	1	VIGI01000003	3001899	3002455	VIGI01000003.g888	-1	83.58	4.8e-63
VICG01000001	1119374	1120297	VICG01000001.g254	1	VIGI01000003	3000870	3001793	VIGI01000003.g887	-1	94.91	1e-250
VICG01000001	1121421	1122801	VICG01000001.g255.2	1	VIGI01000003	2998404	2999780	VIGI01000003.g885	-1	95.52	1.6e-237
VICG01000001	1122870	1123194	VICG01000001.g256	-1	VIGI01000003	2997550	2998335	VIGI01000003.g884	1	93.66	3.2e-78
VICG01000001	1124912	1129656	VICG01000001.g257	1	VIGI01000003	2989991	2996292	VIGI01000003.g883	-1	88.89	1e-250
VICG01000001	1139907	1142873	VICG01000001.g259	1	VIGI01000003	2979772	2982212	VIGI01000003.g882	-1	76.59	1e-250
VICG01000001	1144305	1145368	VICG01000001.g260	1	VIGI01000003	2976360	2978337	VIGI01000003.g881	-1	85.88	1e-250
VICG01000001	1146820	1147347	VICG01000001.g262	-1	VIGI01000003	2975264	2975587	VIGI01000003.g880	1	82.46	1.3e-23
VICG01000001	1148391	1150287	VICG01000001.g263	-1	VIGI01000003	2972363	2974258	VIGI01000003.g879	1	93.3	1e-250
VICG01000001	1151666	1152666	VICG01000001.g264	1	VIGI01000003	2970533	2971513	VIGI01000003.g878	-1	91.61	1e-250
VICG01000001	1153636	1154822	VICG01000001.g265	1	VIGI01000003	2968353	2970340	VIGI01000003.g877	-1	87.22	1.2e-162
VICG01000001	1155488	1158016	VICG01000001.g266	-1	VIGI01000003	2965911	2968342	VIGI01000003.g876	1	88.5	1e-250
VICG01000001	1167049	1167812	VICG01000001.g271	1	VIGI01000003	2963482	2964410	VIGI01000003.g874	-1	93.99	1e-250
VICG01000001	1168783	1170321	VICG01000001.g272	1	VIGI01000003	2961981	2962428	VIGI01000003.g872	1	96.49	1.8e-113
VICG01000001	1171867	1172850	VICG01000001.g273	-1	VIGI01000003	2957996	2959443	VIGI01000003.g871	1	94.64	7.7e-214
VICG01000001	1204849	1205796	VICG01000001.g275	1	VIGI01000003	2946881	2947971	VIGI01000003.g870	-1	94.68	1e-250
VICG01000001	1209358	1212241	VICG01000001.g276	1	VIGI01000003	2940539	2943416	VIGI01000003.g869	-1	89.47	1e-250
VICG01000001	1216478	1217209	VICG01000001.g278	1	VIGI01000003	2936092	2937533	VIGI01000003.g867	-1	95.99	1e-250
VICG01000001	1226343	1227586	VICG01000001.g279	-1	VIGI01000003	2929226	2930661	VIGI01000003.g866	1	91.28	1e-205
VICG01000001	1235825	1237045	VICG01000001.g280	-1	VIGI01000003	2921569	2922619	VIGI01000003.g865	1	84.08	7.1e-104
VICG01000001	1239436	1240294	VICG01000001.g281	1	VIGI01000003	2918009	2918969	VIGI01000003.g864	-1	91.54	1e-250
VICG01000001	1260436	1264925	VICG01000001.g286	1	VIGI01000003	2890154	2898659	VIGI01000003.g862	-1	89.8	1e-250
VICG01000001	1271449	1273568	VICG01000001.g288	1	VIGI01000003	2880782	2881828	VIGI01000003.g859	-1	89.99	1e-250
VICG01000001	1283170	1285476	VICG01000001.g290	-1	VIGI01000003	2870593	2874062	VIGI01000003.g856	1	95.08	1e-250
VICG01000001	1286511	1287078	VICG01000001.g291	1	VIGI01000003	2869716	2870434	VIGI01000003.g855.2	-1	95.54	1.9e-151
VICG01000001	1287135	1287529	VICG01000001.g292	1	VIGI01000003	2869296	2869592	VIGI01000003.g854	-1	88	6.2e-61
VICG01000001	1290837	1292790	VICG01000001.g293	1	VIGI01000003	2864090	2866044	VIGI01000003.g853	-1	92.34	1e-250
VICG01000001	1296695	1297378	VICG01000001.g294	1	VIGI01000003	2859245	2859919	VIGI01000003.g852	-1	91.22	6.2e-226
VICG01000001	1298130	1300637	VICG01000001.g295	-1	VIGI01000003	2856027	2858535	VIGI01000003.g851	1	92.51	1e-250
VICG01000001	1302692	1307222	VICG01000001.g296	-1	VIGI01000003	2849443	2853981	VIGI01000003.g850	1	92.04	1e-250
VICG01000001	1309226	1311843	VICG01000001.g297	1	VIGI01000003	2844605	2847216	VIGI01000003.g849	-1	91.98	1e-250
VICG01000001	1314420	1315989	VICG01000001.g299	-1	VIGI01000003	2840829	2844488	VIGI01000003.g848	1	94.8	1e-250
VICG01000001	1316803	1318718	VICG01000001.g300	1	VIGI01000003	2838057	2840019	VIGI01000003.g847	-1	86.39	1e-250
VICG01000001	1319172	1321084	VICG01000001.g301	-1	VIGI01000003	2835765	2837769	VIGI01000003.g846	1	92.38	1e-250
VICG01000001	1322088	1325558	VICG01000001.g302	-1	VIGI01000003	2831303	2834800	VIGI01000003.g845	1	91.06	1e-250
VICG01000001	1330187	1331574	VICG01000001.g306.2	-1	VIGI01000003	2827065	2829996	VIGI01000003.g844	-1	89.97	1e-250
VICG01000001	1332995	1338659	VICG01000001.g308	1	VIGI01000003	2819202	2824405	VIGI01000003.g842	-1	93.19	1e-250
VICG01000001	1345437	1347200	VICG01000001.g310	1	VIGI01000003	2810966	2812326	VIGI01000003.g841	-1	91.15	4.6e-250
VICG01000001	1349857	1351166	VICG01000001.g311	1	VIGI01000003	2807845	2808650	VIGI01000003.g840	-1	91.08	7.1e-136
VICG01000001	1354542	1355108	VICG01000001.g312	1	VIGI01000003	2802573	2804306	VIGI01000003.g838	-1	79.3	8.6e-143
VICG01000001	1357316	1358394	VICG01000001.g313	1	VIGI01000003	2800321	2801596	VIGI01000003.g837	-1	86.3	5.7e-169
VICG01000001	1363849	1364674	VICG01000001.g314	1	VIGI01000003	2794875	2795559	VIGI01000003.g836	-1	87.41	8.8e-82
VICG01000001	1364924	1365629	VICG01000001.g315	1	VIGI01000003	2794382	2794714	VIGI01000003.g835	-1	93.67	7.7e-130
VICG01000001	1365656	1366150	VICG01000001.g316	-1	VIGI01000003	2793353	2793975	VIGI01000003.g834	1	83.02	9.6e-72
VICG01000001	1369650	1371005	VICG01000001.g317	1	VIGI01000003	2787857	2789185	VIGI01000003.g833	-1	92.01	1e-250
VICG01000001	1380028	1380716	VICG01000001.g319	1	VIGI01000003	2780805	2781641	VIGI01000003.g830	-1	94.74	9.7e-124
VICG01000001	1382249	1383375	VICG01000001.g322	-1	VIGI01000003	2778062	2780453	VIGI01000003.g828	1	91.27	6.7e-192
VICG01000001	1383618	1384436	VICG01000001.g323	1	VIGI01000003	2777012	2777689	VIGI01000003.g827	-1	86.53	1.2e-58
VICG01000001	1385818	1387144	VICG01000001.g324.2	1	VIGI01000003	2772763	2774062	VIGI01000003.g823	1	90.48	2.4e-130
VICG01000001	1392584	1393073	VICG01000001.g327	-1	VIGI01000003	2769317	2769805	VIGI01000003.g820	1	95.72	5.3e-131
VICG01000001	1393420	1394699	VICG01000001.g328	1	VIGI01000003	2767662	2768976	VIGI01000003.g819	-1	92.55	1e-250
VICG01000001	1397985	1399093	VICG01000001.g329	-1	VIGI01000003	2763408	2764516	VIGI01000003.g818	1	91.88	1e-250
VICG01000001	1400673	1401920	VICG01000001.g330	-1	VIGI01000003	2760399	2761757	VIGI01000003.g817	1	94.59	9.8e-137
VICG01000001	1403313	1404198	VICG01000001.g332	1	VIGI01000003	2758657	2759590	VIGI01000003.g816	-1	83.33	5.5e-13
VICG01000001	1404307	1404833	VICG01000001.g333	1	VIGI01000003	2757926	2758453	VIGI01000003.g815	-1	93.96	1.7e-118
VICG01000001	1404862	1405962	VICG01000001.g334	1	VIGI01000003	2756631	2757896	VIGI01000003.g814	-1	93.13	1e-250
VICG01000001	1409138	1411207	VICG01000001.g337	1	VIGI01000003	2751638	2753508	VIGI01000003.g813	-1	92.65	1e-250
VICG01000001	1411251	1414033	VICG01000001.g338.2	-1	VIGI01000003	2749054	2751414	VIGI01000003.g812.2	1	93.69	1e-250
VICG01000001	1414246	1416180	VICG01000001.g339	1	VIGI01000003	2746703	2748448	VIGI01000003.g811	-1	93.02	1e-250
VICG01000001	1418942	1421056	VICG01000001.g340.2	1	VIGI01000003	2742094	2744306	VIGI01000003.g810	-1	91.67	1e-250
VICG01000001	1421067	1425100	VICG01000001.g341.2	-1	VIGI01000003	2738156	2742079	VIGI01000003.g809	1	94.91	1e-250
VICG01000001	1426195	1427184	VICG01000001.g343	-1	VIGI01000003	2735717	2737402	VIGI01000003.g808	1	88.28	1e-250
VICG01000001	1428932	1429798	VICG01000001.g344	-1	VIGI01000003	2732687	2734698	VIGI01000003.g807	1	80.08	3.3e-57
VICG01000001	1431024	1432066	VICG01000001.g345	1	VIGI01000003	2731097	2732143	VIGI01000003.g806	-1	86.93	1e-250
VICG01000001	1432079	1435322	VICG01000001.g346	-1	VIGI01000003	2727830	2730458	VIGI01000003.g804	1	94.6	1e-250
VICG01000001	1437511	1438526	VICG01000001.g347	-1	VIGI01000003	2724764	2725782	VIGI01000003.g803	1	94.51	1e-250
VICG01000001	1439649	1440134	VICG01000001.g348	-1	VIGI01000003	2722707	2723685	VIGI01000003.g802	1	92.59	1.8e-204
VICG01000001	1441912	1444503	VICG01000001.g349	1	VIGI01000003	2718923	2721526	VIGI01000003.g801	-1	95.44	1e-250
VICG01000001	1444814	1447646	VICG01000001.g350	-1	VIGI01000003	2715795	2718624	VIGI01000003.g800	1	94.83	1e-250
VICG01000001	1448609	1448842	VICG01000001.g351	-1	VIGI01000003	2714578	2714862	VIGI01000003.g799	-1	95.45	1.6e-10
VICG01000001	1448905	1450276	VICG01000001.g352	-1	VIGI01000003	2712242	2714560	VIGI01000003.g798	1	94.83	1e-250
VICG01000001	1456228	1456839	VICG01000001.g353	-1	VIGI01000003	2706658	2707280	VIGI01000003.g797	1	86.03	3.2e-132
VICG01000001	1457414	1458724	VICG01000001.g354	1	VIGI01000003	2704789	2706191	VIGI01000003.g796	-1	93.3	1e-250
VICG01000001	1458785	1461089	VICG01000001.g355	-1	VIGI01000003	2702416	2704728	VIGI01000003.g795	1	95.84	1e-250
VICG01000001	1463928	1465106	VICG01000001.g356	1	VIGI01000003	2698835	2700010	VIGI01000003.g794	-1	88.71	1e-250
VICG01000001	1465178	1465489	VICG01000001.g357	1	VIGI01000003	2698355	2698786	VIGI01000003.g793	-1	89.71	5.2e-14
VICG01000001	1465665	1467393	VICG01000001.g358	-1	VIGI01000003	2696565	2698281	VIGI01000003.g792	1	96.11	1e-250
VICG01000001	1470929	1474744	VICG01000001.g359.2	1	VIGI01000003	2690530	2694355	VIGI01000003.g791	-1	94	1e-250
VICG01000001	1478321	1479675	VICG01000001.g360	1	VIGI01000003	2685515	2686878	VIGI01000003.g790	-1	91.31	1e-250
VICG01000001	1479942	1482692	VICG01000001.g361	-1	VIGI01000003	2682524	2685271	VIGI01000003.g789	1	91.05	1e-250
VICG01000001	1483324	1486844	VICG01000001.g362	1	VIGI01000003	2678358	2681879	VIGI01000003.g788	-1	95.7	1e-250
VICG01000001	1490405	1491860	VICG01000001.g363.2	1	VIGI01000003	2671196	2674733	VIGI01000003.g787	-1	96	1e-250
VICG01000001	1494054	1496526	VICG01000001.g367	-1	VIGI01000003	2668638	2670790	VIGI01000003.g786	1	94.29	1e-250
VICG01000001	1499967	1502586	VICG01000001.g369.2	-1	VIGI01000003	2662516	2666198	VIGI01000003.g784	1	91.05	1e-250
VICG01000001	1507296	1509621	VICG01000001.g373	-1	VIGI01000003	2656574	2660536	VIGI01000003.g782	1	93.66	2.8e-242
VICG01000001	1514649	1519736	VICG01000001.g374	1	VIGI01000003	2647552	2652460	VIGI01000003.g781	-1	93.64	1e-250
VICG01000001	1520747	1523215	VICG01000001.g376	1	VIGI01000003	2644586	2647118	VIGI01000003.g779	-1	89.39	1e-250
VICG01000001	1523617	1525316	VICG01000001.g377	-1	VIGI01000003	2641939	2643633	VIGI01000003.g777	1	90.58	1e-250
VICG01000001	1525886	1527124	VICG01000001.g378	-1	VIGI01000003	2640130	2641359	VIGI01000003.g776	1	95.23	1e-250
VICG01000001	1529928	1532091	VICG01000001.g380.2	-1	VIGI01000003	2637180	2639124	VIGI01000003.g775	-1	95.71	1e-250
VICG01000001	1533684	1534397	VICG01000001.g382.2	1	VIGI01000003	2633165	2633906	VIGI01000003.g772	-1	93.41	3.3e-139
VICG01000001	1538115	1539495	VICG01000001.g383	1	VIGI01000003	2628345	2628692	VIGI01000003.g770	1	87.06	1.5e-46
VICG01000001	1539576	1541756	VICG01000001.g384	1	VIGI01000003	2626121	2628290	VIGI01000003.g769	-1	97.14	1e-250
VICG01000001	1543182	1545511	VICG01000001.g385	1	VIGI01000003	2621976	2624695	VIGI01000003.g767.2	-1	92.93	1e-250
VICG01000001	1546090	1548864	VICG01000001.g386	-1	VIGI01000003	2619014	2621951	VIGI01000003.g766	1	94.19	1e-250
VICG01000001	1550080	1550586	VICG01000001.g387	1	VIGI01000003	2617494	2618011	VIGI01000003.g765	-1	89.93	3.5e-169
VICG01000001	1551583	1551867	VICG01000001.g388	-1	VIGI01000003	2615974	2616521	VIGI01000003.g764	1	91.27	8.5e-86
VICG01000001	1552415	1555511	VICG01000001.g389	1	VIGI01000003	2612587	2615690	VIGI01000003.g763	-1	93.06	1e-250
VICG01000001	1556049	1556720	VICG01000001.g390	1	VIGI01000003	2611366	2612048	VIGI01000003.g762	-1	92.41	2.1e-82
VICG01000001	1557410	1558820	VICG01000001.g391	-1	VIGI01000003	2609274	2610683	VIGI01000003.g761	1	94.38	1e-250
VICG01000001	1559556	1560449	VICG01000001.g392	1	VIGI01000003	2607657	2608550	VIGI01000003.g760	-1	95.47	1e-250
VICG01000001	1565145	1567907	VICG01000001.g393	1	VIGI01000003	2600208	2606571	VIGI01000003.g759	-1	92.91	1e-250
VICG01000001	1569156	1574383	VICG01000001.g394	1	VIGI01000003	2594981	2597080	VIGI01000003.g758	-1	93.51	1e-250
VICG01000001	1578675	1581092	VICG01000001.g395.2	1	VIGI01000003	2587548	2589968	VIGI01000003.g757	-1	94.47	1.6e-243
VICG01000001	1582520	1586316	VICG01000001.g397.2	-1	VIGI01000003	2582283	2586662	VIGI01000003.g754	1	94.94	1e-250
VICG01000001	1593385	1596641	VICG01000001.g398	1	VIGI01000003	2573522	2575943	VIGI01000003.g752	-1	93.04	1e-250
VICG01000001	1596723	1596989	VICG01000001.g399	-1	VIGI01000003	2570438	2573170	VIGI01000003.g751	1	90.04	3.9e-94
VICG01000001	1601749	1602970	VICG01000001.g401	-1	VIGI01000003	2567754	2568975	VIGI01000003.g750	1	93.42	1e-250
VICG01000001	1604474	1606239	VICG01000001.g402	-1	VIGI01000003	2563998	2566219	VIGI01000003.g749	1	94.42	1e-250
VICG01000001	1607031	1607927	VICG01000001.g403	1	VIGI01000003	2562587	2563664	VIGI01000003.g748	-1	95.72	4e-195
VICG01000001	1609834	1612529	VICG01000001.g404.2	1	VIGI01000003	2558119	2560814	VIGI01000003.g747.2	-1	95.95	1e-250
VICG01000001	1614045	1616433	VICG01000001.g405	-1	VIGI01000003	2554198	2556588	VIGI01000003.g745.2	1	90.94	1e-250
VICG01000001	1617934	1619186	VICG01000001.g406	-1	VIGI01000003	2551424	2552677	VIGI01000003.g744	1	93.91	1e-250
VICG01000001	1623315	1626804	VICG01000001.g408	1	VIGI01000003	2545056	2548746	VIGI01000003.g742.2	-1	89.55	1e-250
VICG01000001	1627074	1627760	VICG01000001.g409	-1	VIGI01000003	2543002	2543683	VIGI01000003.g741	1	94.51	6.7e-235
VICG01000001	1629158	1630498	VICG01000001.g410	1	VIGI01000003	2540340	2541683	VIGI01000003.g740	-1	93.82	1e-250
VICG01000001	1630809	1631951	VICG01000001.g411	1	VIGI01000003	2538893	2540035	VIGI01000003.g739	-1	94.75	1e-250
VICG01000001	1632894	1633493	VICG01000001.g413	1	VIGI01000003	2537342	2538295	VIGI01000003.g738	-1	91	3.9e-237
VICG01000001	1637353	1637895	VICG01000001.g415	-1	VIGI01000003	2531885	2532809	VIGI01000003.g737	-1	89.32	5.3e-204
VICG01000001	1643852	1645972	VICG01000001.g416	-1	VIGI01000003	2525129	2526126	VIGI01000003.g735	1	92.28	4.9e-102
VICG01000001	1649742	1651599	VICG01000001.g418	1	VIGI01000003	2518777	2520343	VIGI01000003.g733	-1	94.74	1e-250
VICG01000001	1651927	1652478	VICG01000001.g419	-1	VIGI01000003	2517899	2518447	VIGI01000003.g732	1	94.32	1.2e-217
VICG01000001	1655579	1656356	VICG01000001.g420	1	VIGI01000003	2515510	2516300	VIGI01000003.g731	-1	93.19	1e-250
VICG01000001	1657873	1659213	VICG01000001.g421	-1	VIGI01000003	2512700	2514004	VIGI01000003.g730	1	83.59	1e-250
VICG01000001	1660804	1663309	VICG01000001.g422	-1	VIGI01000003	2508844	2511349	VIGI01000003.g728	1	92.06	1e-250
VICG01000001	1663652	1664667	VICG01000001.g423	1	VIGI01000003	2507482	2508504	VIGI01000003.g727	-1	93.08	1e-250
VICG01000001	1664701	1664919	VICG01000001.g424	1	VIGI01000003	2507129	2507392	VIGI01000003.g726	-1	93.87	3.2e-59
VICG01000001	1665750	1666822	VICG01000001.g425	-1	VIGI01000003	2504919	2506376	VIGI01000003.g725	1	91.66	1e-250
VICG01000001	1671554	1674331	VICG01000001.g426	1	VIGI01000003	2498736	2501585	VIGI01000003.g724	-1	84.97	1e-250
VICG01000001	1675983	1677224	VICG01000001.g428	-1	VIGI01000003	2496049	2497300	VIGI01000003.g722	1	88.44	1e-250
VICG01000001	1679602	1683796	VICG01000001.g429	-1	VIGI01000003	2489463	2493653	VIGI01000003.g720	1	94.5	1e-250
VICG01000001	1691988	1693543	VICG01000001.g431	-1	VIGI01000003	2483833	2485501	VIGI01000003.g717	1	91.95	1e-250
VICG01000001	1699986	1701522	VICG01000001.g432	-1	VIGI01000003	2475972	2477280	VIGI01000003.g715	1	92.87	1e-250
VICG01000001	1702925	1703888	VICG01000001.g433	-1	VIGI01000003	2473522	2474167	VIGI01000003.g714	1	91.25	8.6e-154
VICG01000001	1704472	1706017	VICG01000001.g434	1	VIGI01000003	2471533	2473078	VIGI01000003.g713	-1	92.65	1e-250
VICG01000001	1708254	1709007	VICG01000001.g435	-1	VIGI01000003	2468745	2469740	VIGI01000003.g711	1	91.29	1e-250
VICG01000001	1715594	1718393	VICG01000001.g436	-1	VIGI01000003	2459852	2462644	VIGI01000003.g710	1	86.18	1e-250
VICG01000001	1719113	1721005	VICG01000001.g437	-1	VIGI01000003	2457204	2459102	VIGI01000003.g709	1	89.67	1e-250
VICG01000001	1722959	1723639	VICG01000001.g438	-1	VIGI01000003	2454663	2455343	VIGI01000003.g708	1	90.6	1e-250
VICG01000001	1726754	1728370	VICG01000001.g439	1	VIGI01000003	2450012	2451500	VIGI01000003.g707	-1	95.52	1e-250
VICG01000001	1729117	1730817	VICG01000001.g440	1	VIGI01000003	2447883	2449321	VIGI01000003.g706	-1	95.63	1e-250
VICG01000001	1732997	1734937	VICG01000001.g441	1	VIGI01000003	2443851	2445412	VIGI01000003.g705	-1	93.25	1e-250
VICG01000001	1741849	1742482	VICG01000001.g442	1	VIGI01000003	2436603	2437215	VIGI01000003.g704	-1	82.89	1.2e-167
VICG01000001	1749331	1751009	VICG01000001.g443	-1	VIGI01000003	2429285	2430814	VIGI01000003.g703	1	93	1e-250
VICG01000001	1751987	1752931	VICG01000001.g445	-1	VIGI01000003	2427457	2428550	VIGI01000003.g702	1	94.74	1e-250
VICG01000001	1753382	1754389	VICG01000001.g446	1	VIGI01000003	2425914	2427103	VIGI01000003.g701	-1	93.82	1e-250
VICG01000001	1757807	1758980	VICG01000001.g449	1	VIGI01000003	2422198	2424506	VIGI01000003.g700	-1	94.92	1e-250
VICG01000001	1761027	1764680	VICG01000001.g451	-1	VIGI01000003	2417136	2420768	VIGI01000003.g699	1	94.37	1e-250
VICG01000001	1767292	1768742	VICG01000001.g452	1	VIGI01000003	2412759	2414710	VIGI01000003.g698	-1	89.06	1e-250
VICG01000001	1771507	1773187	VICG01000001.g457	-1	VIGI01000003	2408613	2410806	VIGI01000003.g695	1	98.11	7.4e-133
VICG01000001	1774914	1775952	VICG01000001.g458	1	VIGI01000003	2405998	2407482	VIGI01000003.g694	-1	94.78	2.4e-131
VICG01000001	1777377	1781764	VICG01000001.g460	1	VIGI01000003	2400770	2403305	VIGI01000003.g690	-1	94.45	1e-250
VICG01000001	1782796	1784614	VICG01000001.g463	-1	VIGI01000003	2397909	2400730	VIGI01000003.g689	1	94.24	1e-250
VICG01000001	1792299	1796109	VICG01000001.g466	-1	VIGI01000003	2390172	2392370	VIGI01000003.g688	1	90.7	1e-250
VICG01000001	1797837	1799505	VICG01000001.g467	-1	VIGI01000003	2385352	2386821	VIGI01000003.g686	1	92.16	1e-250
VICG01000001	1801420	1802745	VICG01000001.g468	1	VIGI01000003	2381906	2383231	VIGI01000003.g685	-1	93.67	1e-250
VICG01000001	1803591	1807026	VICG01000001.g469	1	VIGI01000003	2377616	2381051	VIGI01000003.g684	-1	95.66	1e-250
VICG01000001	1809770	1810964	VICG01000001.g470	1	VIGI01000003	2373632	2374822	VIGI01000003.g683	-1	92.66	1e-250
VICG01000001	1817306	1819316	VICG01000001.g471	1	VIGI01000003	2364804	2366817	VIGI01000003.g681	-1	95.48	1e-250
VICG01000001	1824984	1826384	VICG01000001.g474	1	VIGI01000003	2360715	2362574	VIGI01000003.g680	-1	86.84	1.2e-186
VICG01000001	1829558	1830136	VICG01000001.g475	-1	VIGI01000003	2357370	2359582	VIGI01000003.g678	1	89.65	2.8e-132
VICG01000001	1832857	1837793	VICG01000001.g476	-1	VIGI01000003	2349814	2352909	VIGI01000003.g675.3	1	94.57	1e-250
VICG01000001	1839946	1840882	VICG01000001.g478	-1	VIGI01000003	2346385	2347661	VIGI01000003.g674	1	96.84	4.8e-210
VICG01000001	1843393	1846254	VICG01000001.g479	1	VIGI01000003	2341658	2343661	VIGI01000003.g673	-1	94.31	1e-250
VICG01000001	1846286	1847230	VICG01000001.g480	-1	VIGI01000003	2340826	2341645	VIGI01000003.g672	1	85	2.3e-28
VICG01000001	1847894	1850161	VICG01000001.g482	1	VIGI01000003	2338552	2339942	VIGI01000003.g670	-1	96.02	1e-250
VICG01000001	1851972	1853924	VICG01000001.g484	-1	VIGI01000003	2335112	2337036	VIGI01000003.g665	1	91.48	1e-250
VICG01000001	1854407	1855171	VICG01000001.g485.2	1	VIGI01000003	2333873	2334607	VIGI01000003.g664	-1	95.29	2.9e-160
VICG01000001	1855593	1856295	VICG01000001.g487	-1	VIGI01000003	2333035	2333783	VIGI01000003.g663	1	96.08	8.3e-138
VICG01000001	1856761	1858133	VICG01000001.g488	-1	VIGI01000003	2330957	2332329	VIGI01000003.g662	1	91.97	1e-250
VICG01000001	1858497	1859642	VICG01000001.g489	1	VIGI01000003	2329665	2330638	VIGI01000003.g661	-1	93.32	1e-250
VICG01000001	1860123	1863590	VICG01000001.g490	1	VIGI01000003	2327721	2329000	VIGI01000003.g660	-1	90.79	1.2e-172
VICG01000001	1865290	1866986	VICG01000001.g491	1	VIGI01000003	2323422	2325149	VIGI01000003.g659	-1	91.14	1e-250
VICG01000001	1870554	1870919	VICG01000001.g492	1	VIGI01000003	2319612	2320744	VIGI01000003.g658	1	80.95	5.2e-16
VICG01000001	1872205	1874477	VICG01000001.g494	-1	VIGI01000003	2316904	2319172	VIGI01000003.g657	1	94.25	1e-250
VICG01000001	1874573	1874953	VICG01000001.g495	1	VIGI01000003	2316432	2316860	VIGI01000003.g656	-1	99.43	2.5e-81
VICG01000001	1874979	1875200	VICG01000001.g496	-1	VIGI01000003	2316147	2316383	VIGI01000003.g655	-1	78.97	6.6e-36
VICG01000001	1878730	1879383	VICG01000001.g497	1	VIGI01000003	2312061	2312537	VIGI01000003.g654	-1	95.58	7.1e-205
VICG01000001	1879756	1880730	VICG01000001.g498	-1	VIGI01000003	2310591	2311679	VIGI01000003.g653	1	94.26	1e-250
VICG01000001	1881109	1881889	VICG01000001.g499	1	VIGI01000003	2309547	2310321	VIGI01000003.g651	-1	93.12	3.6e-243
VICG01000001	1881980	1883231	VICG01000001.g500	-1	VIGI01000003	2308149	2309380	VIGI01000003.g650	1	94.26	5.5e-157
VICG01000001	1898957	1903347	VICG01000001.g501	1	VIGI01000003	2288044	2292193	VIGI01000003.g648	-1	92.7	1e-250
												192
VICG01000001	1675	2008	VICG01000001.g1	-1	VIGI01000017	11181	12315	VIGI01000017.g2	-1	91.23	1.1e-80
VICG01000001	8108	9068	VICG01000001.g3	1	VIGI01000017	15372	17859	VIGI01000017.g3	1	91.95	1.9e-205
VICG01000001	10398	13894	VICG01000001.g4	-1	VIGI01000017	19126	22620	VIGI01000017.g4	-1	93.6	1e-250
VICG01000001	17468	18407	VICG01000001.g5	1	VIGI01000017	25050	26235	VIGI01000017.g5	1	80.76	4.9e-233
VICG01000001	19192	19973	VICG01000001.g6	-1	VIGI01000017	27050	27849	VIGI01000017.g6	-1	91.27	1e-250
VICG01000001	25860	26486	VICG01000001.g7	1	VIGI01000017	32947	33573	VIGI01000017.g8	1	85.74	6.2e-214
VICG01000001	28875	30122	VICG01000001.g8	-1	VIGI01000017	35758	36612	VIGI01000017.g9	-1	90.75	1.1e-200
VICG01000001	30321	31540	VICG01000001.g9	1	VIGI01000017	37105	38379	VIGI01000017.g10	1	89.63	1e-250
VICG01000001	35606	37308	VICG01000001.g10	1	VIGI01000017	41443	44143	VIGI01000017.g11	1	91.32	1e-250
VICG01000001	37489	39546	VICG01000001.g11	-1	VIGI01000017	44332	46389	VIGI01000017.g12	-1	91.93	1e-250
VICG01000001	40557	44974	VICG01000001.g12	1	VIGI01000017	47320	51773	VIGI01000017.g13	1	80.84	1e-250
VICG01000001	46787	48180	VICG01000001.g13	1	VIGI01000017	53292	54692	VIGI01000017.g14	1	93.53	1.4e-160
VICG01000001	49894	51036	VICG01000001.g14	-1	VIGI01000017	56354	57499	VIGI01000017.g15	-1	90.66	1e-250
VICG01000001	51679	55229	VICG01000001.g15	-1	VIGI01000017	58126	59840	VIGI01000017.g16	-1	94.87	1e-250
VICG01000001	57056	59995	VICG01000001.g16	1	VIGI01000017	62907	65843	VIGI01000017.g17	1	92.75	1e-250
VICG01000001	62403	65461	VICG01000001.g17	-1	VIGI01000017	68319	71309	VIGI01000017.g18	-1	93.7	1e-250
VICG01000001	66363	69729	VICG01000001.g18	-1	VIGI01000017	72214	75581	VIGI01000017.g19	-1	93.61	1e-250
VICG01000001	70268	71882	VICG01000001.g19	1	VIGI01000017	75970	77692	VIGI01000017.g20	1	95.24	1e-250
VICG01000001	72464	74301	VICG01000001.g20	-1	VIGI01000017	78257	80097	VIGI01000017.g21	-1	82.56	1e-250
VICG01000001	79595	81821	VICG01000001.g21	-1	VIGI01000017	84838	87074	VIGI01000017.g22	-1	92.65	1e-250
VICG01000001	83591	84934	VICG01000001.g22	-1	VIGI01000017	88424	90102	VIGI01000017.g23	-1	94.15	2.5e-196
VICG01000001	101002	101838	VICG01000001.g24	-1	VIGI01000017	105757	106593	VIGI01000017.g24	-1	93.69	1e-250
VICG01000001	116593	118032	VICG01000001.g25	1	VIGI01000017	124476	125915	VIGI01000017.g27	1	91.1	1e-250
VICG01000001	122355	124250	VICG01000001.g26	1	VIGI01000017	129948	131957	VIGI01000017.g28	1	90.59	1e-250
VICG01000001	128169	130911	VICG01000001.g27	-1	VIGI01000017	135347	138089	VIGI01000017.g29	-1	94.54	1e-250
VICG01000001	131852	132943	VICG01000001.g28	-1	VIGI01000017	139026	139735	VIGI01000017.g30	-1	91.84	2.7e-223
VICG01000001	133874	134830	VICG01000001.g29	-1	VIGI01000017	140945	141830	VIGI01000017.g31	-1	87.92	1.1e-77
VICG01000001	135304	136960	VICG01000001.g30	-1	VIGI01000017	142372	144068	VIGI01000017.g32	-1	93.63	1e-250
VICG01000001	138996	140436	VICG01000001.g31	1	VIGI01000017	145655	148245	VIGI01000017.g33	1	86.48	1e-250
VICG01000001	143746	145390	VICG01000001.g32	-1	VIGI01000017	150689	152311	VIGI01000017.g35	-1	88.35	1e-250
VICG01000001	145983	146901	VICG01000001.g33	-1	VIGI01000017	152890	153811	VIGI01000017.g36	-1	98.85	1e-250
VICG01000001	148032	149820	VICG01000001.g34	-1	VIGI01000017	154978	156766	VIGI01000017.g37	-1	94.55	1e-250
VICG01000001	152288	153328	VICG01000001.g35	-1	VIGI01000017	159199	160185	VIGI01000017.g38	-1	91.4	5.1e-213
VICG01000001	159527	160012	VICG01000001.g36	-1	VIGI01000017	164352	164728	VIGI01000017.g39	-1	90.32	4.9e-110
VICG01000001	162512	163471	VICG01000001.g37	1	VIGI01000017	166946	167851	VIGI01000017.g40	1	96.15	8.5e-119
VICG01000001	172057	172641	VICG01000001.g38	-1	VIGI01000017	175610	176635	VIGI01000017.g41	-1	77.09	4e-118
VICG01000001	203323	203864	VICG01000001.g41	-1	VIGI01000017	206045	206500	VIGI01000017.g43	-1	96.17	2.6e-124
VICG01000001	206740	207811	VICG01000001.g42	1	VIGI01000017	207140	208211	VIGI01000017.g44	1	93.73	1e-250
VICG01000001	211719	213180	VICG01000001.g43	-1	VIGI01000017	211532	213700	VIGI01000017.g45	-1	92.49	1e-250
VICG01000001	216193	216699	VICG01000001.g44	1	VIGI01000017	216329	217005	VIGI01000017.g46	1	86.27	1.6e-134
VICG01000001	222694	224282	VICG01000001.g45	1	VIGI01000017	220172	224103	VIGI01000017.g47	1	93	1e-250
VICG01000001	227538	228170	VICG01000001.g47	1	VIGI01000017	225575	226238	VIGI01000017.g48	1	99.61	1.7e-123
VICG01000001	230054	230980	VICG01000001.g48	-1	VIGI01000017	227785	228465	VIGI01000017.g49	-1	85.14	3.5e-70
VICG01000001	236293	236846	VICG01000001.g49	1	VIGI01000017	230258	232062	VIGI01000017.g50	1	90.8	6.3e-165
VICG01000001	242112	244597	VICG01000001.g51	1	VIGI01000017	235597	237809	VIGI01000017.g51	1	92.13	1e-250
VICG01000001	251192	252511	VICG01000001.g52	-1	VIGI01000017	242409	243719	VIGI01000017.g52	-1	90.7	1e-250
VICG01000001	253106	254066	VICG01000001.g53	1	VIGI01000017	244300	245264	VIGI01000017.g53	1	90.91	1e-250
VICG01000001	255388	257189	VICG01000001.g54	-1	VIGI01000017	246558	248358	VIGI01000017.g54	-1	94.72	1e-250
VICG01000001	259093	262146	VICG01000001.g55	1	VIGI01000017	250257	253203	VIGI01000017.g55	1	89.97	1e-250
VICG01000001	263382	264029	VICG01000001.g56	1	VIGI01000017	254254	255175	VIGI01000017.g56	1	91.09	4.8e-199
VICG01000001	265098	268159	VICG01000001.g57	-1	VIGI01000017	256008	258493	VIGI01000017.g57.2	-1	90.58	1e-250
VICG01000001	273682	277593	VICG01000001.g58	-1	VIGI01000017	264206	268115	VIGI01000017.g59	-1	92.92	1e-250
VICG01000001	279958	282130	VICG01000001.g59	1	VIGI01000017	270778	273247	VIGI01000017.g60	1	92.02	1e-250
VICG01000001	283579	286887	VICG01000001.g60	1	VIGI01000017	274340	277648	VIGI01000017.g61	1	92.14	1e-250
VICG01000001	287831	290198	VICG01000001.g61	1	VIGI01000017	278617	280985	VIGI01000017.g63	1	94.18	1e-250
VICG01000001	292443	293917	VICG01000001.g62	-1	VIGI01000017	285053	286566	VIGI01000017.g64	-1	91.45	1e-250
VICG01000001	298194	301049	VICG01000001.g63	1	VIGI01000017	289362	292216	VIGI01000017.g65	1	91.65	1e-250
VICG01000001	302581	303953	VICG01000001.g64	1	VIGI01000017	293653	295031	VIGI01000017.g66	1	89.65	1e-250
VICG01000001	305511	306727	VICG01000001.g65	-1	VIGI01000017	296330	297430	VIGI01000017.g67	-1	93.38	7.4e-119
VICG01000001	307828	312527	VICG01000001.g66	1	VIGI01000017	298093	305642	VIGI01000017.g68	1	91.74	1e-250
VICG01000001	317480	319273	VICG01000001.g68	-1	VIGI01000017	305957	307883	VIGI01000017.g69	-1	92.73	1e-250
VICG01000001	321126	322461	VICG01000001.g69	-1	VIGI01000017	309578	310913	VIGI01000017.g70	-1	94.28	1e-250
VICG01000001	324848	325963	VICG01000001.g70	1	VIGI01000017	313223	314341	VIGI01000017.g71	1	81.87	2e-228
VICG01000001	326468	327836	VICG01000001.g71	-1	VIGI01000017	314783	316087	VIGI01000017.g72	-1	85.69	1e-250
VICG01000001	328826	331206	VICG01000001.g72	-1	VIGI01000017	317233	319613	VIGI01000017.g73	-1	94.1	1e-250
VICG01000001	332124	333563	VICG01000001.g73	1	VIGI01000017	320438	321639	VIGI01000017.g74	1	89.35	1e-250
VICG01000001	334183	339277	VICG01000001.g74	-1	VIGI01000017	325230	331087	VIGI01000017.g76	-1	90.51	1e-250
VICG01000001	357131	358641	VICG01000001.g78	1	VIGI01000017	337382	338904	VIGI01000017.g78	1	95	1e-250
VICG01000001	359682	363386	VICG01000001.g79	-1	VIGI01000017	339839	343347	VIGI01000017.g79	-1	94.62	1e-250
VICG01000001	363485	363940	VICG01000001.g80	1	VIGI01000017	343424	343990	VIGI01000017.g80	1	94.3	1.2e-196
VICG01000001	365006	365714	VICG01000001.g81	1	VIGI01000017	344919	345624	VIGI01000017.g81	1	90.86	6.1e-157
VICG01000001	365802	366977	VICG01000001.g82	-1	VIGI01000017	345673	346879	VIGI01000017.g82	-1	94.62	1e-250
VICG01000001	367304	371962	VICG01000001.g83	1	VIGI01000017	347183	353236	VIGI01000017.g83	1	94.27	1e-250
VICG01000001	374941	378072	VICG01000001.g85	-1	VIGI01000017	354588	357901	VIGI01000017.g84	-1	92.02	1e-250
VICG01000001	380355	386060	VICG01000001.g86	-1	VIGI01000017	359829	365534	VIGI01000017.g85	-1	95.42	1e-250
VICG01000001	388624	395855	VICG01000001.g87	1	VIGI01000017	367503	374950	VIGI01000017.g86	1	95.49	1e-250
VICG01000001	396774	398471	VICG01000001.g88	1	VIGI01000017	376061	377688	VIGI01000017.g87	1	82.92	1e-250
VICG01000001	398937	400262	VICG01000001.g89	-1	VIGI01000017	378464	379786	VIGI01000017.g88	-1	92.25	1e-250
VICG01000001	402044	405049	VICG01000001.g90	-1	VIGI01000017	381313	384993	VIGI01000017.g89	-1	93.56	1e-250
VICG01000001	411098	411999	VICG01000001.g91	1	VIGI01000017	390003	390904	VIGI01000017.g90	1	88.77	1e-250
VICG01000001	414599	416172	VICG01000001.g92	-1	VIGI01000017	392286	393332	VIGI01000017.g91	-1	92.84	1e-250
VICG01000001	418177	419667	VICG01000001.g93	1	VIGI01000017	395750	397250	VIGI01000017.g92	1	91.2	1e-250
VICG01000001	422495	424219	VICG01000001.g95	-1	VIGI01000017	398833	401426	VIGI01000017.g93	-1	92.08	1e-250
VICG01000001	425480	429296	VICG01000001.g96	1	VIGI01000017	404432	406206	VIGI01000017.g95	1	92.48	1e-250
VICG01000001	432928	434081	VICG01000001.g97	1	VIGI01000017	409628	410779	VIGI01000017.g96	1	91.69	1e-250
VICG01000001	436028	437081	VICG01000001.g98	-1	VIGI01000017	412953	414012	VIGI01000017.g97	-1	96.41	5e-181
VICG01000001	442585	445592	VICG01000001.g99	1	VIGI01000017	418946	421788	VIGI01000017.g98	1	90.62	1e-250
VICG01000001	454657	456707	VICG01000001.g100	-1	VIGI01000017	429645	431677	VIGI01000017.g99	-1	91.56	1e-250
VICG01000001	457515	459265	VICG01000001.g101	-1	VIGI01000017	432516	434266	VIGI01000017.g100	-1	93.7	1e-250
VICG01000001	459669	460373	VICG01000001.g102	1	VIGI01000017	434580	435228	VIGI01000017.g101	1	92.32	2.1e-219
VICG01000001	460964	462884	VICG01000001.g103	-1	VIGI01000017	435836	437756	VIGI01000017.g102	-1	94.2	1e-250
VICG01000001	463994	468772	VICG01000001.g104	1	VIGI01000017	438890	443669	VIGI01000017.g103	1	91.99	1e-250
VICG01000001	471716	473571	VICG01000001.g105	1	VIGI01000017	446083	448001	VIGI01000017.g104	1	93.03	1e-250
VICG01000001	475967	477149	VICG01000001.g106	-1	VIGI01000017	450782	451965	VIGI01000017.g105	-1	86.72	1e-250
VICG01000001	485142	489498	VICG01000001.g108	-1	VIGI01000017	453662	461371	VIGI01000017.g106	-1	93.85	1e-250
VICG01000001	493245	494870	VICG01000001.g109	-1	VIGI01000017	468707	470319	VIGI01000017.g107	-1	92.86	3.3e-194
VICG01000001	499209	501141	VICG01000001.g110	-1	VIGI01000017	471101	472980	VIGI01000017.g108	-1	93.56	1e-250
VICG01000001	506416	507189	VICG01000001.g111	-1	VIGI01000017	476979	478262	VIGI01000017.g109	-1	90.33	3e-139
VICG01000001	507849	508901	VICG01000001.g112	1	VIGI01000017	479177	480229	VIGI01000017.g110	1	90.32	1.5e-230
VICG01000001	509511	511056	VICG01000001.g113	-1	VIGI01000017	480867	482441	VIGI01000017.g111	-1	94.36	1e-250
VICG01000001	515203	516787	VICG01000001.g114	-1	VIGI01000017	485186	486763	VIGI01000017.g113	-1	95.53	3.9e-212
VICG01000001	517336	519383	VICG01000001.g115	1	VIGI01000017	487309	489348	VIGI01000017.g114	1	95.08	1e-250
VICG01000001	520371	520741	VICG01000001.g116	-1	VIGI01000017	490335	490687	VIGI01000017.g115	-1	88.3	9.4e-94
VICG01000001	525432	526221	VICG01000001.g117	1	VIGI01000017	495142	495862	VIGI01000017.g117	1	85.81	1.1e-150
VICG01000001	527833	528931	VICG01000001.g118	-1	VIGI01000017	497399	498497	VIGI01000017.g118	-1	93.4	1e-250
VICG01000001	543615	544102	VICG01000001.g119	-1	VIGI01000017	512069	512782	VIGI01000017.g119	-1	91.67	2.2e-100
VICG01000001	546454	547591	VICG01000001.g120	-1	VIGI01000017	515180	516329	VIGI01000017.g120	-1	91.36	1e-250
VICG01000001	548631	550656	VICG01000001.g121	1	VIGI01000017	517312	518652	VIGI01000017.g121	1	91.29	3.5e-231
VICG01000001	552437	554976	VICG01000001.g122	1	VIGI01000017	521165	523665	VIGI01000017.g122	1	81.83	1e-250
VICG01000001	560262	560743	VICG01000001.g123	-1	VIGI01000017	528259	530601	VIGI01000017.g123	-1	81.82	1.4e-11
VICG01000001	564213	566258	VICG01000001.g124	-1	VIGI01000017	533686	535618	VIGI01000017.g126	-1	80.77	1e-250
VICG01000001	566978	567937	VICG01000001.g125	-1	VIGI01000017	536344	537258	VIGI01000017.g127	-1	81.2	1e-250
VICG01000001	577301	579550	VICG01000001.g126	1	VIGI01000017	546474	548710	VIGI01000017.g128	1	92.04	1e-250
VICG01000001	587689	589836	VICG01000001.g128	-1	VIGI01000017	568387	570681	VIGI01000017.g129	-1	93.49	1e-250
VICG01000001	590699	591699	VICG01000001.g129	1	VIGI01000017	571442	572442	VIGI01000017.g130	1	97.44	1e-250
VICG01000001	592384	594501	VICG01000001.g130	1	VIGI01000017	573094	575211	VIGI01000017.g131	1	95.66	1e-250
VICG01000001	598011	599853	VICG01000001.g131	1	VIGI01000017	577576	580069	VIGI01000017.g132	1	88.26	1e-250
VICG01000001	603428	603940	VICG01000001.g133	1	VIGI01000017	582817	583320	VIGI01000017.g133	1	80.73	2.4e-135
VICG01000001	604849	608295	VICG01000001.g134	-1	VIGI01000017	584025	587700	VIGI01000017.g134	-1	88.63	1e-250
VICG01000001	610342	611739	VICG01000001.g135	-1	VIGI01000017	589970	591128	VIGI01000017.g135	-1	93.42	1e-250
VICG01000001	612386	613194	VICG01000001.g136	1	VIGI01000017	591744	592592	VIGI01000017.g136	1	95.52	1e-250
VICG01000001	614091	616315	VICG01000001.g137	-1	VIGI01000017	593457	595366	VIGI01000017.g137	-1	93.17	1e-250
VICG01000001	621100	622282	VICG01000001.g138	-1	VIGI01000017	598408	599604	VIGI01000017.g138	-1	99.04	3e-188
VICG01000001	624542	628933	VICG01000001.g139	1	VIGI01000017	601933	606318	VIGI01000017.g139	1	91.55	1e-250
VICG01000001	629627	630984	VICG01000001.g140	-1	VIGI01000017	606981	608339	VIGI01000017.g140	-1	94.06	1e-250
VICG01000001	631570	632172	VICG01000001.g141	-1	VIGI01000017	608921	609527	VIGI01000017.g141	-1	95.47	1.6e-221
VICG01000001	632755	633597	VICG01000001.g142	-1	VIGI01000017	610026	610878	VIGI01000017.g142	-1	93.72	1e-250
VICG01000001	634648	635890	VICG01000001.g143	1	VIGI01000017	612333	613868	VIGI01000017.g143	1	89.72	1e-250
VICG01000001	637126	637637	VICG01000001.g144	1	VIGI01000017	614573	615085	VIGI01000017.g144	1	95.83	9e-187
VICG01000001	637816	638709	VICG01000001.g145	-1	VIGI01000017	615247	616158	VIGI01000017.g145	-1	93.51	1e-250
VICG01000001	639072	640426	VICG01000001.g146	1	VIGI01000017	616439	617855	VIGI01000017.g146	1	92.01	1e-250
VICG01000001	640937	642254	VICG01000001.g147	-1	VIGI01000017	618403	621366	VIGI01000017.g147	-1	97.25	1.7e-151
VICG01000001	648032	650403	VICG01000001.g149	1	VIGI01000017	621715	625911	VIGI01000017.g148	1	93.42	1e-250
VICG01000001	651012	652717	VICG01000001.g150	-1	VIGI01000017	626481	628159	VIGI01000017.g149	-1	90.23	1e-250
VICG01000001	654985	655775	VICG01000001.g151	1	VIGI01000017	629511	630441	VIGI01000017.g150	1	83.24	1.8e-91
VICG01000001	660281	660860	VICG01000001.g153	1	VIGI01000017	634437	635595	VIGI01000017.g151	1	93.68	4.4e-182
VICG01000001	661475	663561	VICG01000001.g154	-1	VIGI01000017	636181	638261	VIGI01000017.g152	-1	91.11	1e-250
VICG01000001	664118	665263	VICG01000001.g155	1	VIGI01000017	638809	639946	VIGI01000017.g153	1	94.94	1e-250
VICG01000001	665289	666882	VICG01000001.g156	-1	VIGI01000017	639972	641559	VIGI01000017.g154	-1	93.9	1e-250
VICG01000001	667354	669538	VICG01000001.g157	1	VIGI01000017	642031	644226	VIGI01000017.g155	1	92.41	1e-250
VICG01000001	670479	671744	VICG01000001.g158	1	VIGI01000017	644942	646119	VIGI01000017.g156	1	93.42	1e-250
VICG01000001	672181	674247	VICG01000001.g159	-1	VIGI01000017	646556	647472	VIGI01000017.g157	-1	96.31	1e-250
VICG01000001	781901	784345	VICG01000001.g160	1	VIGI01000017	752517	754952	VIGI01000017.g159	1	87.02	2.8e-189
VICG01000001	785015	789570	VICG01000001.g161	-1	VIGI01000017	755451	760163	VIGI01000017.g160	-1	94.51	1e-250
VICG01000001	790353	790945	VICG01000001.g162	1	VIGI01000017	760852	761451	VIGI01000017.g161	1	95.64	1.2e-140
VICG01000001	792652	793625	VICG01000001.g163	1	VIGI01000017	762619	763590	VIGI01000017.g162	1	98.42	2.3e-249
VICG01000001	794046	795587	VICG01000001.g164	-1	VIGI01000017	764011	765495	VIGI01000017.g163	-1	95.48	1e-250
VICG01000001	795670	796540	VICG01000001.g165	1	VIGI01000017	765629	766499	VIGI01000017.g164	1	95.57	1e-250
VICG01000001	798436	801169	VICG01000001.g166	-1	VIGI01000017	768383	771212	VIGI01000017.g165	-1	95.86	1e-250
VICG01000001	803140	804002	VICG01000001.g167	1	VIGI01000017	772981	773842	VIGI01000017.g166	1	95.17	1e-250
VICG01000001	804468	806898	VICG01000001.g168	1	VIGI01000017	774299	776731	VIGI01000017.g167	1	95.01	1e-250
VICG01000001	807126	807831	VICG01000001.g169	-1	VIGI01000017	776958	777664	VIGI01000017.g168	-1	96.69	1.3e-183
VICG01000001	808302	810485	VICG01000001.g170	1	VIGI01000017	778130	780143	VIGI01000017.g169	1	93.13	1e-250
VICG01000001	812827	813685	VICG01000001.g171	1	VIGI01000017	782790	783648	VIGI01000017.g171	1	94.53	1e-250
VICG01000001	814056	815224	VICG01000001.g172	1	VIGI01000017	784010	785173	VIGI01000017.g172	1	95.29	1e-250
VICG01000001	817072	820560	VICG01000001.g173	-1	VIGI01000017	786972	790462	VIGI01000017.g173	-1	95.7	1e-250
VICG01000001	821136	824205	VICG01000001.g174	-1	VIGI01000017	791028	794098	VIGI01000017.g174	-1	94.41	1e-250
VICG01000001	825505	829716	VICG01000001.g175	-1	VIGI01000017	795210	799835	VIGI01000017.g175	-1	91.91	1e-250
VICG01000001	831020	832435	VICG01000001.g176	1	VIGI01000017	800742	802157	VIGI01000017.g176	1	93.64	1e-250
VICG01000001	832929	833821	VICG01000001.g177	-1	VIGI01000017	802646	803550	VIGI01000017.g177	-1	98.43	1e-250
VICG01000001	834090	834860	VICG01000001.g178	1	VIGI01000017	803819	804603	VIGI01000017.g178	1	98.54	5.6e-237
VICG01000001	840870	843549	VICG01000001.g179	1	VIGI01000017	809440	812267	VIGI01000017.g179	1	91.75	1e-250
VICG01000001	844422	845390	VICG01000001.g180	-1	VIGI01000017	813174	814144	VIGI01000017.g180	-1	94.25	1e-250
VICG01000001	845787	847740	VICG01000001.g181	1	VIGI01000017	814517	816446	VIGI01000017.g181	1	94.2	1e-250
VICG01000001	852152	854609	VICG01000001.g182	1	VIGI01000017	820953	823374	VIGI01000017.g182	1	94.49	1e-250
VICG01000001	855166	856419	VICG01000001.g183	1	VIGI01000017	823942	825195	VIGI01000017.g183	1	94.25	1e-250
VICG01000001	857117	857901	VICG01000001.g184	-1	VIGI01000017	825888	826664	VIGI01000017.g184	-1	96.3	4.5e-239
VICG01000001	859008	860273	VICG01000001.g185	1	VIGI01000017	827648	828910	VIGI01000017.g185	1	93.1	1e-250
VICG01000001	862057	865507	VICG01000001.g186	1	VIGI01000017	830817	834227	VIGI01000017.g186	1	93.69	1e-250
VICG01000001	875245	877166	VICG01000001.g188	-1	VIGI01000017	843626	845547	VIGI01000017.g187	-1	94.44	1e-250
VICG01000001	878592	879286	VICG01000001.g189	1	VIGI01000017	847248	847939	VIGI01000017.g188	1	96.59	8.3e-192
VICG01000001	880430	883499	VICG01000001.g190	1	VIGI01000017	848951	852023	VIGI01000017.g189	1	94.98	1e-250
VICG01000001	885118	887017	VICG01000001.g191	1	VIGI01000017	853561	856584	VIGI01000017.g190	1	92.24	1e-250
VICG01000001	888969	889447	VICG01000001.g192	1	VIGI01000017	857678	858181	VIGI01000017.g191	1	90.14	2.2e-133
VICG01000001	889950	890462	VICG01000001.g193	-1	VIGI01000017	858699	859208	VIGI01000017.g192	-1	93.15	3.3e-135
VICG01000001	890995	891977	VICG01000001.g194	1	VIGI01000017	859792	860770	VIGI01000017.g193	1	85.51	4.8e-147
VICG01000001	892376	893048	VICG01000001.g195	-1	VIGI01000017	861164	861825	VIGI01000017.g194	-1	90.81	6.5e-209
VICG01000001	894599	895940	VICG01000001.g196	1	VIGI01000017	863419	864781	VIGI01000017.g195	1	89.26	1e-250
VICG01000001	898313	900056	VICG01000001.g197	-1	VIGI01000017	868074	869829	VIGI01000017.g196	-1	91.78	1e-250
VICG01000001	901483	903167	VICG01000001.g198	1	VIGI01000017	871042	872661	VIGI01000017.g197	1	93.27	1e-250
VICG01000001	903792	905647	VICG01000001.g199	1	VIGI01000017	873165	874950	VIGI01000017.g198	1	94.56	1.7e-201
VICG01000001	909028	910389	VICG01000001.g200	1	VIGI01000017	876696	878681	VIGI01000017.g199	1	92.35	1e-250
VICG01000001	914239	916128	VICG01000001.g203	-1	VIGI01000017	882880	884685	VIGI01000017.g200	-1	88.94	1e-250
VICG01000001	917050	917850	VICG01000001.g204	1	VIGI01000017	885566	886369	VIGI01000017.g201	1	83.55	5.7e-240
VICG01000001	918183	919501	VICG01000001.g205	-1	VIGI01000017	886678	887997	VIGI01000017.g202	-1	95.13	1e-250
VICG01000001	919981	922146	VICG01000001.g206	1	VIGI01000017	888375	890527	VIGI01000017.g203	1	96.47	1e-250
VICG01000001	922681	926499	VICG01000001.g207	1	VIGI01000017	891039	894860	VIGI01000017.g204	1	92.83	1e-250
VICG01000001	927412	928095	VICG01000001.g208	-1	VIGI01000017	895783	896466	VIGI01000017.g205	-1	80.7	1.2e-186
VICG01000001	929685	930587	VICG01000001.g209	-1	VIGI01000017	898052	898675	VIGI01000017.g206	-1	74.12	2.7e-62
VICG01000001	931155	932222	VICG01000001.g210	-1	VIGI01000017	899201	900215	VIGI01000017.g207	-1	90.62	1e-250
VICG01000001	937877	939130	VICG01000001.g211	1	VIGI01000017	907757	909128	VIGI01000017.g210	1	61.97	8.2e-07
VICG01000001	947661	951391	VICG01000001.g213	-1	VIGI01000017	915873	917508	VIGI01000017.g212	-1	92.53	9.4e-185
												21
VICG01000001	968852	973763	VICG01000001.g214	1	VIGI01000027	93719	99194	VIGI01000027.g150	-1	90.84	1e-250
VICG01000001	979889	980913	VICG01000001.g216	-1	VIGI01000027	87629	88652	VIGI01000027.g149	1	91.91	2.2e-228
VICG01000001	989365	991300	VICG01000001.g217	1	VIGI01000027	77502	79383	VIGI01000027.g148	-1	93.16	1e-250
VICG01000001	992237	993976	VICG01000001.g218	-1	VIGI01000027	74851	76821	VIGI01000027.g147	1	93.62	1e-250
VICG01000001	995347	997281	VICG01000001.g219	1	VIGI01000027	71627	73560	VIGI01000027.g146	-1	92.74	1e-250
VICG01000001	997781	999670	VICG01000001.g220	1	VIGI01000027	69249	71137	VIGI01000027.g145	-1	94.46	1e-250
VICG01000001	1001063	1002139	VICG01000001.g221	1	VIGI01000027	66836	67873	VIGI01000027.g144	-1	91.32	1e-250
VICG01000001	1003077	1004249	VICG01000001.g222	1	VIGI01000027	62979	65871	VIGI01000027.g143	-1	90.58	1e-250
VICG01000001	1006446	1008319	VICG01000001.g224	-1	VIGI01000027	60704	62573	VIGI01000027.g142	1	92.92	1e-250
VICG01000001	1009155	1011192	VICG01000001.g225	1	VIGI01000027	57927	59969	VIGI01000027.g141	-1	93.63	1e-250
VICG01000001	1013115	1017012	VICG01000001.g227.2	1	VIGI01000027	53009	56913	VIGI01000027.g140	-1	94.86	1e-250
VICG01000001	1017767	1019208	VICG01000001.g228	-1	VIGI01000027	50810	52269	VIGI01000027.g139	1	89.47	1e-250
VICG01000001	1021442	1024513	VICG01000001.g230	-1	VIGI01000027	45613	48698	VIGI01000027.g138	1	93.66	1e-250
VICG01000001	1030233	1031183	VICG01000001.g231	-1	VIGI01000027	38160	39929	VIGI01000027.g137	1	95.79	1e-250
VICG01000001	1032761	1034119	VICG01000001.g232	-1	VIGI01000027	35279	37409	VIGI01000027.g136	1	90.09	1e-250
VICG01000001	1035562	1037665	VICG01000001.g233	-1	VIGI01000027	32616	34730	VIGI01000027.g135	1	92.09	1e-250
VICG01000001	1046440	1048266	VICG01000001.g234	-1	VIGI01000027	24782	26450	VIGI01000027.g134	1	91.34	1e-250
VICG01000001	1054391	1056165	VICG01000001.g235	-1	VIGI01000027	17345	19764	VIGI01000027.g133	1	93.55	1e-250
VICG01000001	1062671	1064791	VICG01000001.g237	1	VIGI01000027	11277	12812	VIGI01000027.g132	-1	94.01	1e-250
VICG01000001	1070205	1072311	VICG01000001.g238	1	VIGI01000027	3328	5419	VIGI01000027.g131	-1	90.04	1e-250
VICG01000001	1074536	1077917	VICG01000001.g239	-1	VIGI01000027	107	1321	VIGI01000027.g130	1	83.84	1e-250
												415
VICG01000002	277621	278498	VICG01000002.g71	1	VIGI01000001	6368	7245	VIGI01000001.g1	1	93.35	1e-250
VICG01000002	278806	280386	VICG01000002.g72	-1	VIGI01000001	7542	9122	VIGI01000001.g2	-1	92.53	1e-250
VICG01000002	281079	282560	VICG01000002.g73	1	VIGI01000001	9804	11204	VIGI01000001.g3	1	93.26	1e-250
VICG01000002	284952	286340	VICG01000002.g74	-1	VIGI01000001	13462	14847	VIGI01000001.g4	-1	93.14	1e-250
VICG01000002	290087	290710	VICG01000002.g75	1	VIGI01000001	18365	18987	VIGI01000001.g5	1	94.25	2.2e-230
VICG01000002	291480	292537	VICG01000002.g76	1	VIGI01000001	19775	20820	VIGI01000001.g6	1	92.89	1e-250
VICG01000002	295317	297990	VICG01000002.g77	1	VIGI01000001	23393	26017	VIGI01000001.g8	1	91.18	1e-250
VICG01000002	298571	305919	VICG01000002.g79	-1	VIGI01000001	28474	33939	VIGI01000001.g9	-1	93.72	1e-250
VICG01000002	309612	311531	VICG01000002.g80	1	VIGI01000001	36415	38318	VIGI01000001.g10	1	95.36	1e-250
VICG01000002	316659	317695	VICG01000002.g81	-1	VIGI01000001	43384	44393	VIGI01000001.g12	-1	86.89	8.4e-191
VICG01000002	328057	329696	VICG01000002.g82	1	VIGI01000001	54603	57227	VIGI01000001.g18	1	93.08	1e-250
VICG01000002	333477	335350	VICG01000002.g84	-1	VIGI01000001	57931	62604	VIGI01000001.g19	-1	78.21	1e-250
VICG01000002	336476	337810	VICG01000002.g85	1	VIGI01000001	63726	64853	VIGI01000001.g20	1	90.76	1e-250
VICG01000002	341144	346047	VICG01000002.g86	1	VIGI01000001	70564	75465	VIGI01000001.g22	1	93.85	1e-250
VICG01000002	346648	348763	VICG01000002.g87	-1	VIGI01000001	76050	77311	VIGI01000001.g23	-1	88.68	4.7e-144
VICG01000002	350061	354095	VICG01000002.g88	-1	VIGI01000001	79424	83445	VIGI01000001.g24	-1	92.45	1e-250
VICG01000002	355297	356819	VICG01000002.g89	-1	VIGI01000001	84665	86288	VIGI01000001.g25	-1	97.03	1e-250
VICG01000002	362269	364351	VICG01000002.g90	1	VIGI01000001	90041	92731	VIGI01000001.g26	1	93.65	1e-250
VICG01000002	368407	368908	VICG01000002.g91	-1	VIGI01000001	96316	96833	VIGI01000001.g27	-1	98	3.9e-61
VICG01000002	369401	372216	VICG01000002.g92	1	VIGI01000001	97308	100116	VIGI01000001.g28	1	88.05	1e-250
VICG01000002	375186	376213	VICG01000002.g93	-1	VIGI01000001	102592	104493	VIGI01000001.g29	-1	91.79	1e-250
VICG01000002	378259	379688	VICG01000002.g94	-1	VIGI01000001	105589	107020	VIGI01000001.g30	-1	91	1e-250
VICG01000002	381902	382662	VICG01000002.g95	-1	VIGI01000001	108716	109463	VIGI01000001.g31	-1	88.22	6.9e-94
VICG01000002	383750	384130	VICG01000002.g96	1	VIGI01000001	110238	110886	VIGI01000001.g32	1	85.14	4.5e-117
VICG01000002	385873	386451	VICG01000002.g97	-1	VIGI01000001	111670	113069	VIGI01000001.g33	-1	85.07	6e-130
VICG01000002	396911	398587	VICG01000002.g99	1	VIGI01000001	120555	122941	VIGI01000001.g34	1	92.01	1e-250
VICG01000002	407829	408810	VICG01000002.g100	-1	VIGI01000001	131048	131998	VIGI01000001.g35	-1	84.68	5.3e-202
VICG01000002	411766	415110	VICG01000002.g101	1	VIGI01000001	134609	137906	VIGI01000001.g36	1	91.68	1e-250
VICG01000002	428019	431170	VICG01000002.g102	1	VIGI01000001	139299	142496	VIGI01000001.g37	1	94.6	1e-250
VICG01000002	451439	452428	VICG01000002.g104	-1	VIGI01000001	156592	158966	VIGI01000001.g39	-1	89.52	1.1e-176
VICG01000002	454545	456882	VICG01000002.g105	1	VIGI01000001	160090	163089	VIGI01000001.g40	1	93.22	1e-250
VICG01000002	473258	474310	VICG01000002.g106	-1	VIGI01000001	164254	165639	VIGI01000001.g41	-1	79.94	1e-250
VICG01000002	476076	477468	VICG01000002.g107	-1	VIGI01000001	167121	168518	VIGI01000001.g42	-1	82.45	1e-250
VICG01000002	478894	479982	VICG01000002.g108	-1	VIGI01000001	170599	171294	VIGI01000001.g43	-1	80.92	4.1e-173
VICG01000002	487714	488709	VICG01000002.g109	1	VIGI01000001	198623	199615	VIGI01000001.g45	1	86.53	1e-250
VICG01000002	489881	490489	VICG01000002.g110	1	VIGI01000001	200769	201288	VIGI01000001.g46	1	82.75	1.5e-107
VICG01000002	494869	496115	VICG01000002.g112	-1	VIGI01000001	203872	205118	VIGI01000001.g47	-1	94.49	1e-250
VICG01000002	496688	498406	VICG01000002.g113	-1	VIGI01000001	205685	206611	VIGI01000001.g48	-1	94.93	1e-250
VICG01000002	499507	500053	VICG01000002.g114	-1	VIGI01000001	208315	208852	VIGI01000001.g49	-1	94.61	1.7e-188
VICG01000002	501582	502685	VICG01000002.g115	-1	VIGI01000001	210463	211563	VIGI01000001.g50	-1	96.84	1.9e-218
VICG01000002	503964	505811	VICG01000002.g116	1	VIGI01000001	212839	214719	VIGI01000001.g51	1	86.84	1e-250
VICG01000002	506537	508185	VICG01000002.g117	-1	VIGI01000001	215310	216975	VIGI01000001.g52	-1	91.26	2.4e-149
VICG01000002	511297	512030	VICG01000002.g118	-1	VIGI01000001	220397	221093	VIGI01000001.g53	-1	89.7	6.4e-230
VICG01000002	515016	517072	VICG01000002.g119	1	VIGI01000001	224089	226147	VIGI01000001.g54	1	91.89	1e-250
VICG01000002	529550	531118	VICG01000002.g120	-1	VIGI01000001	232147	233768	VIGI01000001.g55	-1	85.03	1e-250
VICG01000002	544492	545715	VICG01000002.g122	-1	VIGI01000001	244825	246052	VIGI01000001.g57	-1	94.51	1.4e-204
VICG01000002	550059	552349	VICG01000002.g124	1	VIGI01000001	250103	251821	VIGI01000001.g58	1	87.99	1e-250
VICG01000002	553558	555064	VICG01000002.g125	1	VIGI01000001	253568	255053	VIGI01000001.g59	1	74.46	1e-250
VICG01000002	555859	557659	VICG01000002.g126	-1	VIGI01000001	255868	257466	VIGI01000001.g60	-1	94.54	1e-250
VICG01000002	566458	567084	VICG01000002.g127	-1	VIGI01000001	268052	269083	VIGI01000001.g61	-1	82.3	2.5e-125
VICG01000002	567912	570058	VICG01000002.g128	-1	VIGI01000001	269832	271746	VIGI01000001.g62	-1	89.21	1e-250
VICG01000002	572628	573719	VICG01000002.g129	1	VIGI01000001	272489	273577	VIGI01000001.g63	1	91.76	1e-250
VICG01000002	574881	577190	VICG01000002.g130	1	VIGI01000001	274367	276921	VIGI01000001.g64	1	91.26	1e-250
VICG01000002	577743	579201	VICG01000002.g131	-1	VIGI01000001	277583	278936	VIGI01000001.g65	-1	83.26	4.8e-198
VICG01000002	579542	580042	VICG01000002.g132	1	VIGI01000001	279262	279771	VIGI01000001.g66	1	97.61	6.3e-118
VICG01000002	580322	581033	VICG01000002.g133	-1	VIGI01000001	280072	280744	VIGI01000001.g67	-1	90.38	2.3e-183
VICG01000002	581290	584684	VICG01000002.g134	-1	VIGI01000001	281003	284397	VIGI01000001.g68	-1	95.87	1e-250
VICG01000002	585088	586513	VICG01000002.g135	-1	VIGI01000001	284797	286222	VIGI01000001.g69	-1	96.25	1e-250
VICG01000002	587068	590538	VICG01000002.g136	1	VIGI01000001	286747	290220	VIGI01000001.g70	1	95.49	1e-250
VICG01000002	596558	597391	VICG01000002.g137	-1	VIGI01000001	294473	295301	VIGI01000001.g71	-1	95.07	1e-250
VICG01000002	605057	608030	VICG01000002.g138	1	VIGI01000001	308376	311362	VIGI01000001.g73	1	94.94	1e-250
VICG01000002	622613	624103	VICG01000002.g139	-1	VIGI01000001	319961	321388	VIGI01000001.g74	-1	92.94	1e-250
VICG01000002	625164	625822	VICG01000002.g140	1	VIGI01000001	322193	323355	VIGI01000001.g75	1	95.04	4.4e-234
VICG01000002	633839	634660	VICG01000002.g141	-1	VIGI01000001	330396	331252	VIGI01000001.g76	-1	85.21	2.6e-124
VICG01000002	637613	639472	VICG01000002.g142	-1	VIGI01000001	333562	334856	VIGI01000001.g77	-1	95.37	1e-250
VICG01000002	640463	641224	VICG01000002.g143	-1	VIGI01000001	335983	337055	VIGI01000001.g78	-1	88.89	7.6e-120
VICG01000002	644540	645192	VICG01000002.g145	1	VIGI01000001	338765	339976	VIGI01000001.g79	1	90.47	5.1e-156
VICG01000002	648129	650193	VICG01000002.g146	1	VIGI01000001	342580	344667	VIGI01000001.g80	1	95.4	1e-250
VICG01000002	656759	658024	VICG01000002.g148	1	VIGI01000001	350175	352436	VIGI01000001.g82	1	90.58	1e-250
VICG01000002	663929	665136	VICG01000002.g149	-1	VIGI01000001	357938	359765	VIGI01000001.g83	-1	92.51	7.1e-214
VICG01000002	667734	668773	VICG01000002.g150	-1	VIGI01000001	361876	362916	VIGI01000001.g84	-1	93.29	1e-250
VICG01000002	670443	673614	VICG01000002.g151	1	VIGI01000001	364575	367764	VIGI01000001.g85	1	93.66	1e-250
VICG01000002	676986	682259	VICG01000002.g152	1	VIGI01000001	371001	376290	VIGI01000001.g86	1	93.61	1e-250
VICG01000002	692575	694013	VICG01000002.g155	-1	VIGI01000001	377986	379425	VIGI01000001.g87	-1	94.48	1e-250
VICG01000002	694981	695497	VICG01000002.g156	1	VIGI01000001	380401	380917	VIGI01000001.g88	1	96.3	5.4e-136
VICG01000002	695858	698502	VICG01000002.g157	-1	VIGI01000001	382548	384031	VIGI01000001.g90	-1	94.48	1e-250
VICG01000002	701435	702184	VICG01000002.g159	1	VIGI01000001	385843	387310	VIGI01000001.g91	1	93.47	1e-250
VICG01000002	703209	704777	VICG01000002.g160	-1	VIGI01000001	388216	389869	VIGI01000001.g92	-1	92.4	1e-250
VICG01000002	709005	709998	VICG01000002.g161	1	VIGI01000001	393692	394831	VIGI01000001.g93	1	93.58	1e-250
VICG01000002	783306	785849	VICG01000002.g162	-1	VIGI01000001	460123	462652	VIGI01000001.g94	-1	91.53	1e-250
VICG01000002	787341	789068	VICG01000002.g163	1	VIGI01000001	464028	465755	VIGI01000001.g95	1	95.24	1e-250
VICG01000002	791001	794616	VICG01000002.g164	1	VIGI01000001	470192	471322	VIGI01000001.g97	1	92.92	2.7e-236
VICG01000002	796156	797025	VICG01000002.g166	1	VIGI01000001	472861	473747	VIGI01000001.g98	1	91.06	6.7e-166
VICG01000002	803859	805001	VICG01000002.g167	-1	VIGI01000001	480866	482006	VIGI01000001.g99	-1	97.06	1e-250
VICG01000002	810345	810830	VICG01000002.g168	1	VIGI01000001	487069	487554	VIGI01000001.g100	1	91.77	1.1e-199
VICG01000002	813737	814326	VICG01000002.g170	1	VIGI01000001	490313	490902	VIGI01000001.g101	1	92.84	5.7e-189
VICG01000002	815406	817548	VICG01000002.g171	-1	VIGI01000001	492005	494170	VIGI01000001.g102	-1	94.24	1e-250
VICG01000002	821983	825005	VICG01000002.g172	-1	VIGI01000001	498838	501841	VIGI01000001.g103	-1	93.66	1e-250
VICG01000002	827157	829279	VICG01000002.g173	1	VIGI01000001	504717	505767	VIGI01000001.g104	1	98.14	3e-113
VICG01000002	829723	835479	VICG01000002.g174	-1	VIGI01000001	506155	511894	VIGI01000001.g105	-1	92.52	1e-250
VICG01000002	836436	838777	VICG01000002.g175	1	VIGI01000001	512854	517984	VIGI01000001.g106	1	94.33	1e-250
VICG01000002	842740	843821	VICG01000002.g177	-1	VIGI01000001	518995	520104	VIGI01000001.g107	-1	92.84	1e-250
VICG01000002	847282	850141	VICG01000002.g179	-1	VIGI01000001	521321	524798	VIGI01000001.g108	-1	94.93	1e-250
VICG01000002	856804	857388	VICG01000002.g180	-1	VIGI01000001	532388	532747	VIGI01000001.g109	-1	97.83	3.1e-122
VICG01000002	857462	858568	VICG01000002.g181	1	VIGI01000001	533045	535204	VIGI01000001.g110	1	93.56	1e-250
VICG01000002	859953	861203	VICG01000002.g183	-1	VIGI01000001	535486	536870	VIGI01000001.g111	-1	93.66	1e-250
VICG01000002	861590	862833	VICG01000002.g184	1	VIGI01000001	537242	538479	VIGI01000001.g112	1	92.59	1e-250
VICG01000002	864092	866945	VICG01000002.g185	-1	VIGI01000001	539681	542523	VIGI01000001.g113	-1	94.25	1e-250
VICG01000002	875048	875864	VICG01000002.g187	-1	VIGI01000001	546422	547324	VIGI01000001.g114	-1	95.57	1.8e-158
VICG01000002	877525	881359	VICG01000002.g189	-1	VIGI01000001	548995	552828	VIGI01000001.g115	-1	89.84	1e-250
VICG01000002	884509	887978	VICG01000002.g190	-1	VIGI01000001	555565	559279	VIGI01000001.g116	-1	89.79	1e-250
VICG01000002	895001	896562	VICG01000002.g191	-1	VIGI01000001	566148	568151	VIGI01000001.g117	-1	92.74	1e-250
VICG01000002	897692	899857	VICG01000002.g192	1	VIGI01000001	568773	569948	VIGI01000001.g118	1	89.41	1e-250
VICG01000002	903085	906220	VICG01000002.g193	-1	VIGI01000001	574159	575925	VIGI01000001.g119	-1	96.17	1e-250
VICG01000002	914288	915391	VICG01000002.g194	1	VIGI01000001	584718	585818	VIGI01000001.g120	1	95.56	1e-250
VICG01000002	917023	918406	VICG01000002.g195	-1	VIGI01000001	587398	588773	VIGI01000001.g121	-1	92.31	2.4e-237
VICG01000002	919664	922726	VICG01000002.g196	1	VIGI01000001	590008	593391	VIGI01000001.g122	1	89.49	1e-250
VICG01000002	928762	929556	VICG01000002.g197	-1	VIGI01000001	599547	600662	VIGI01000001.g124	-1	93.21	1e-250
VICG01000002	932196	932897	VICG01000002.g199	1	VIGI01000001	601294	601766	VIGI01000001.g125	1	85.51	1.3e-37
VICG01000002	933525	935921	VICG01000002.g200	-1	VIGI01000001	602075	604458	VIGI01000001.g126	-1	91.56	1e-250
VICG01000002	937665	939051	VICG01000002.g201	1	VIGI01000001	607049	609364	VIGI01000001.g127	1	90.07	6.2e-155
VICG01000002	941255	943090	VICG01000002.g203	-1	VIGI01000001	609663	611523	VIGI01000001.g128	-1	93.49	1e-250
VICG01000002	943419	945625	VICG01000002.g204	1	VIGI01000001	612307	614521	VIGI01000001.g129	1	90.72	1e-250
VICG01000002	948599	950678	VICG01000002.g205	1	VIGI01000001	617207	619389	VIGI01000001.g131	1	94.87	1e-250
VICG01000002	952743	953320	VICG01000002.g206	1	VIGI01000001	619763	621938	VIGI01000001.g132	1	93.77	5.2e-125
VICG01000002	954181	955735	VICG01000002.g207	1	VIGI01000001	622313	624215	VIGI01000001.g133	1	92.14	4.3e-230
VICG01000002	957335	959552	VICG01000002.g208	-1	VIGI01000001	624994	627199	VIGI01000001.g134	-1	93.21	9.3e-121
VICG01000002	965298	967460	VICG01000002.g209.2	-1	VIGI01000001	630526	632204	VIGI01000001.g135	-1	93.94	1e-250
VICG01000002	968109	969075	VICG01000002.g210	1	VIGI01000001	633315	634281	VIGI01000001.g136	1	92.6	1.6e-183
VICG01000002	970185	972702	VICG01000002.g211	-1	VIGI01000001	635365	639206	VIGI01000001.g137	-1	86.4	1e-250
VICG01000002	977978	979314	VICG01000002.g212	-1	VIGI01000001	656044	657454	VIGI01000001.g138	-1	92.36	5.5e-176
VICG01000002	998993	1000687	VICG01000002.g221	1	VIGI01000001	668456	670255	VIGI01000001.g140	-1	85.77	7.1e-73
VICG01000002	1007717	1008116	VICG01000002.g225	1	VIGI01000001	676528	677032	VIGI01000001.g142	1	86.98	1.7e-59
VICG01000002	1009506	1011226	VICG01000002.g227	-1	VIGI01000001	678900	680446	VIGI01000001.g143	-1	90.61	1e-250
VICG01000002	1016120	1018028	VICG01000002.g230	1	VIGI01000001	683089	686982	VIGI01000001.g144	1	95.3	1e-250
VICG01000002	1032695	1033746	VICG01000002.g233	-1	VIGI01000001	700673	701726	VIGI01000001.g145	-1	93.39	1e-250
VICG01000002	1038142	1039844	VICG01000002.g236	1	VIGI01000001	704709	706411	VIGI01000001.g146	1	92.57	1e-250
VICG01000002	1042425	1043435	VICG01000002.g238	1	VIGI01000001	709358	710056	VIGI01000001.g147	1	92.85	1e-250
VICG01000002	1044016	1045618	VICG01000002.g239	1	VIGI01000001	710609	712210	VIGI01000001.g148	1	93.07	1e-250
VICG01000002	1047233	1048024	VICG01000002.g242	-1	VIGI01000001	713693	714481	VIGI01000001.g149	-1	92.93	1e-250
VICG01000002	1048739	1051411	VICG01000002.g243	1	VIGI01000001	715039	718930	VIGI01000001.g150	1	94.49	1e-250
VICG01000002	1053529	1055810	VICG01000002.g245	-1	VIGI01000001	719779	722060	VIGI01000001.g151.2	-1	90.1	1e-250
VICG01000002	1057904	1059037	VICG01000002.g246	1	VIGI01000001	724178	725311	VIGI01000001.g152	1	93.82	1e-250
VICG01000002	1060289	1061743	VICG01000002.g247	1	VIGI01000001	726353	727819	VIGI01000001.g153	1	95.24	1e-250
VICG01000002	1063497	1065297	VICG01000002.g248	-1	VIGI01000001	729035	730834	VIGI01000001.g154	-1	92.3	1e-250
VICG01000002	1067352	1068857	VICG01000002.g249.2	-1	VIGI01000001	733200	734281	VIGI01000001.g155	-1	92.11	1e-250
VICG01000002	1075234	1076994	VICG01000002.g250	-1	VIGI01000001	741149	742815	VIGI01000001.g156	-1	92.7	1e-250
VICG01000002	1077554	1078293	VICG01000002.g251	1	VIGI01000001	743465	744202	VIGI01000001.g157	1	92.18	9.6e-246
VICG01000002	1079542	1080821	VICG01000002.g252.2	1	VIGI01000001	745400	748322	VIGI01000001.g158	1	88.62	1e-250
VICG01000002	1083240	1085399	VICG01000002.g255	-1	VIGI01000001	749074	751219	VIGI01000001.g159	-1	93.24	1e-250
VICG01000002	1086970	1090451	VICG01000002.g257	1	VIGI01000001	751476	756270	VIGI01000001.g160	1	91.93	1e-250
VICG01000002	1092630	1092941	VICG01000002.g258	-1	VIGI01000001	757378	759977	VIGI01000001.g161	-1	89.74	3.4e-114
VICG01000002	1095738	1097438	VICG01000002.g259	-1	VIGI01000001	760614	761996	VIGI01000001.g162	-1	96.32	1e-250
VICG01000002	1097576	1098571	VICG01000002.g260	1	VIGI01000001	762449	763444	VIGI01000001.g163	1	94.88	1e-250
VICG01000002	1098760	1099632	VICG01000002.g261	-1	VIGI01000001	763640	764507	VIGI01000001.g164	-1	93	1e-250
VICG01000002	1102748	1104237	VICG01000002.g263.2	1	VIGI01000001	765606	768975	VIGI01000001.g165	1	93.14	8.1e-244
VICG01000002	1104489	1105275	VICG01000002.g264	-1	VIGI01000001	769218	770229	VIGI01000001.g166	-1	92.64	1e-250
VICG01000002	1106733	1107796	VICG01000002.g265	1	VIGI01000001	771234	772297	VIGI01000001.g167	1	95.47	1e-250
VICG01000002	1109309	1112042	VICG01000002.g267	-1	VIGI01000001	774112	776102	VIGI01000001.g168	-1	90.95	1e-250
VICG01000002	1115750	1117285	VICG01000002.g268	-1	VIGI01000001	777469	779004	VIGI01000001.g169.2	-1	91.67	1e-250
VICG01000002	1119907	1123586	VICG01000002.g269	-1	VIGI01000001	782161	784818	VIGI01000001.g170	-1	88.87	1e-250
VICG01000002	1124106	1125592	VICG01000002.g271	1	VIGI01000001	785323	786890	VIGI01000001.g171	1	94.59	1.3e-215
VICG01000002	1135435	1137159	VICG01000002.g274.2	1	VIGI01000001	796407	798077	VIGI01000001.g174	1	92.74	1.8e-196
VICG01000002	1139197	1141003	VICG01000002.g276	-1	VIGI01000001	799839	801832	VIGI01000001.g175	-1	85.87	1e-250
VICG01000002	1141522	1142086	VICG01000002.g278.2	-1	VIGI01000001	802282	802725	VIGI01000001.g176	-1	95.08	2.9e-159
VICG01000002	1143100	1144352	VICG01000002.g279	1	VIGI01000001	803633	804743	VIGI01000001.g177	1	88.31	1e-250
VICG01000002	1146796	1147353	VICG01000002.g280	-1	VIGI01000001	807245	807800	VIGI01000001.g178	-1	94.81	1.4e-224
VICG01000002	1148445	1149978	VICG01000002.g281	1	VIGI01000001	808869	810200	VIGI01000001.g179	1	94.87	4.4e-241
VICG01000002	1165393	1170756	VICG01000002.g284	1	VIGI01000001	826526	831952	VIGI01000001.g181	1	92.44	1e-250
VICG01000002	1171265	1172820	VICG01000002.g286.2	-1	VIGI01000001	832962	834008	VIGI01000001.g182	-1	90.59	3.7e-242
VICG01000002	1173043	1174977	VICG01000002.g287	1	VIGI01000001	834233	836165	VIGI01000001.g183	1	91.51	1e-250
VICG01000002	1176614	1179332	VICG01000002.g288	-1	VIGI01000001	837513	840455	VIGI01000001.g184	-1	95.04	1e-250
VICG01000002	1179666	1180930	VICG01000002.g289	1	VIGI01000001	840784	842059	VIGI01000001.g185	1	94.22	1e-250
VICG01000002	1180985	1181575	VICG01000002.g290	-1	VIGI01000001	842112	842702	VIGI01000001.g186	-1	93.06	1e-250
VICG01000002	1182272	1183042	VICG01000002.g291	1	VIGI01000001	843377	844138	VIGI01000001.g187	1	90.4	1e-250
VICG01000002	1183422	1185346	VICG01000002.g292	-1	VIGI01000001	844521	846445	VIGI01000001.g188	-1	95.73	1e-250
VICG01000002	1185600	1187482	VICG01000002.g293	1	VIGI01000001	847320	848501	VIGI01000001.g189	1	94.41	1e-250
VICG01000002	1191352	1192043	VICG01000002.g295	1	VIGI01000001	851600	852287	VIGI01000001.g190	1	95.09	1e-250
VICG01000002	1194380	1195090	VICG01000002.g297	-1	VIGI01000001	854616	855320	VIGI01000001.g191	-1	88.75	1e-250
VICG01000002	1195712	1197548	VICG01000002.g298	-1	VIGI01000001	855938	857774	VIGI01000001.g192	-1	96.66	1e-250
VICG01000002	1197856	1199103	VICG01000002.g299	1	VIGI01000001	858082	859330	VIGI01000001.g193	1	96.16	1e-250
VICG01000002	1199154	1200304	VICG01000002.g300	-1	VIGI01000001	859523	860534	VIGI01000001.g194	-1	92.8	1.7e-235
VICG01000002	1200430	1201924	VICG01000002.g301	1	VIGI01000001	860836	861885	VIGI01000001.g195	1	97.91	1e-250
VICG01000002	1202913	1205406	VICG01000002.g303	-1	VIGI01000001	863176	865811	VIGI01000001.g196	-1	93.98	1e-250
VICG01000002	1208511	1209234	VICG01000002.g304	1	VIGI01000001	868475	869792	VIGI01000001.g197	1	91.21	1e-250
VICG01000002	1211136	1212547	VICG01000002.g306	-1	VIGI01000001	870461	871851	VIGI01000001.g198	-1	91.3	1e-250
VICG01000002	1217256	1218634	VICG01000002.g309	-1	VIGI01000001	872549	874970	VIGI01000001.g199	-1	93.51	1e-250
VICG01000002	1221369	1224498	VICG01000002.g311	-1	VIGI01000001	877002	880131	VIGI01000001.g200	-1	95.71	1e-250
VICG01000002	1224863	1226767	VICG01000002.g312	1	VIGI01000001	880479	882382	VIGI01000001.g201	1	97.4	1e-250
VICG01000002	1230053	1231520	VICG01000002.g313	1	VIGI01000001	885751	887216	VIGI01000001.g202	1	93.95	1e-250
VICG01000002	1232201	1233643	VICG01000002.g314	-1	VIGI01000001	887922	889345	VIGI01000001.g203	-1	94.96	1e-250
VICG01000002	1234578	1236067	VICG01000002.g315.2	1	VIGI01000001	890373	891552	VIGI01000001.g204	1	92.02	3.2e-179
VICG01000002	1237489	1239494	VICG01000002.g318	1	VIGI01000001	893112	895120	VIGI01000001.g205	1	93.81	1e-250
VICG01000002	1240996	1243166	VICG01000002.g319	-1	VIGI01000001	896846	898783	VIGI01000001.g206	-1	91.41	1e-250
VICG01000002	1245088	1246492	VICG01000002.g320	-1	VIGI01000001	900666	902070	VIGI01000001.g208	-1	93.14	1e-250
VICG01000002	1247536	1251024	VICG01000002.g321	-1	VIGI01000001	903108	906596	VIGI01000001.g209	-1	93.66	1e-250
VICG01000002	1253060	1254497	VICG01000002.g322	1	VIGI01000001	908621	909561	VIGI01000001.g210	1	92.07	1e-250
VICG01000002	1254535	1255989	VICG01000002.g324	-1	VIGI01000001	910307	911436	VIGI01000001.g211	-1	95.2	1e-250
VICG01000002	1256077	1257148	VICG01000002.g325	1	VIGI01000001	911930	912716	VIGI01000001.g212	1	98.34	3.2e-197
VICG01000002	1258078	1258780	VICG01000002.g329	-1	VIGI01000001	913636	914340	VIGI01000001.g213	-1	95.6	3.5e-250
VICG01000002	1259952	1261320	VICG01000002.g331	1	VIGI01000001	915470	917167	VIGI01000001.g214	1	94.89	1e-250
VICG01000002	1262577	1265395	VICG01000002.g333	1	VIGI01000001	918100	920282	VIGI01000001.g215	1	93.45	2.1e-233
VICG01000002	1267135	1268265	VICG01000002.g334	1	VIGI01000001	922507	923625	VIGI01000001.g216	1	89.92	1e-250
VICG01000002	1269340	1270759	VICG01000002.g335	-1	VIGI01000001	924654	926309	VIGI01000001.g217	-1	80.44	1e-250
VICG01000002	1272048	1272807	VICG01000002.g336.2	-1	VIGI01000001	927407	927971	VIGI01000001.g218	-1	98.39	4e-113
VICG01000002	1273055	1273505	VICG01000002.g337	1	VIGI01000001	928381	928830	VIGI01000001.g219	1	95.08	3.1e-116
VICG01000002	1274276	1277559	VICG01000002.g338	-1	VIGI01000001	929600	932920	VIGI01000001.g220	-1	86.75	1e-250
VICG01000002	1278656	1279220	VICG01000002.g339	-1	VIGI01000001	934026	934589	VIGI01000001.g221	-1	93.6	6.4e-224
VICG01000002	1279740	1281325	VICG01000002.g340	1	VIGI01000001	935109	936696	VIGI01000001.g222	1	94.64	1e-250
VICG01000002	1281537	1282502	VICG01000002.g341	-1	VIGI01000001	936916	937845	VIGI01000001.g223	-1	92.62	1e-250
VICG01000002	1286305	1288016	VICG01000002.g343	1	VIGI01000001	941781	943423	VIGI01000001.g224	1	89.8	1e-250
VICG01000002	1291701	1292087	VICG01000002.g344	1	VIGI01000001	947092	947480	VIGI01000001.g225	1	92.77	2.1e-132
VICG01000002	1293310	1294617	VICG01000002.g346	-1	VIGI01000001	948710	950697	VIGI01000001.g226	-1	91.57	1e-250
VICG01000002	1298729	1301444	VICG01000002.g347	1	VIGI01000001	953705	956408	VIGI01000001.g227	1	95.41	1e-250
VICG01000002	1303048	1305013	VICG01000002.g348	1	VIGI01000001	958679	960622	VIGI01000001.g228	1	94.66	1e-250
VICG01000002	1314612	1316577	VICG01000002.g351	-1	VIGI01000001	971498	973472	VIGI01000001.g231	-1	90.34	1e-250
VICG01000002	1327578	1328917	VICG01000002.g353	1	VIGI01000001	983632	984815	VIGI01000001.g232	1	93.86	1e-250
VICG01000002	1333843	1335254	VICG01000002.g354	1	VIGI01000001	989573	990782	VIGI01000001.g234	1	95.21	1e-250
VICG01000002	1335328	1336396	VICG01000002.g355	-1	VIGI01000001	991056	991493	VIGI01000001.g235	-1	96.51	2.4e-128
VICG01000002	1339182	1340906	VICG01000002.g358	1	VIGI01000001	994353	996077	VIGI01000001.g236	1	94.65	1e-250
VICG01000002	1342110	1345209	VICG01000002.g359	1	VIGI01000001	996984	1000227	VIGI01000001.g237	1	90.91	1e-250
VICG01000002	1347498	1349892	VICG01000002.g360	1	VIGI01000001	1002457	1007740	VIGI01000001.g238	1	92.27	1e-250
VICG01000002	1357127	1357841	VICG01000002.g363	1	VIGI01000001	1010976	1011689	VIGI01000001.g239	1	84.88	1.1e-157
VICG01000002	1359018	1359890	VICG01000002.g364	1	VIGI01000001	1012845	1013725	VIGI01000001.g240	1	85.14	2.1e-235
VICG01000002	1375320	1378742	VICG01000002.g366	-1	VIGI01000001	1023801	1027396	VIGI01000001.g242	-1	91.06	1e-250
VICG01000002	1385163	1386643	VICG01000002.g367	-1	VIGI01000001	1034500	1035288	VIGI01000001.g244	-1	85.93	1e-250
VICG01000002	1387500	1389121	VICG01000002.g368	-1	VIGI01000001	1036122	1037746	VIGI01000001.g245	-1	91.2	1e-250
VICG01000002	1389944	1391350	VICG01000002.g369	1	VIGI01000001	1038352	1039758	VIGI01000001.g246	1	92.99	1e-250
VICG01000002	1391901	1392937	VICG01000002.g370	1	VIGI01000001	1040245	1041282	VIGI01000001.g247	1	92.89	1e-250
VICG01000002	1394565	1395055	VICG01000002.g371	-1	VIGI01000001	1045222	1046055	VIGI01000001.g248	-1	88.83	5.9e-147
VICG01000002	1395831	1397984	VICG01000002.g372	1	VIGI01000001	1046770	1049373	VIGI01000001.g249	1	83.27	1e-250
VICG01000002	1398700	1401214	VICG01000002.g373	-1	VIGI01000001	1050139	1052650	VIGI01000001.g250.2	-1	92.81	1e-250
VICG01000002	1410956	1412150	VICG01000002.g374	1	VIGI01000001	1060701	1062063	VIGI01000001.g251	1	83.93	1e-250
VICG01000002	1413626	1414988	VICG01000002.g375	-1	VIGI01000001	1063308	1064677	VIGI01000001.g252	-1	83.28	1.9e-89
VICG01000002	1417972	1419269	VICG01000002.g376	1	VIGI01000001	1067561	1068740	VIGI01000001.g253	1	93.89	1e-250
VICG01000002	1424040	1427101	VICG01000002.g377	-1	VIGI01000001	1073604	1076212	VIGI01000001.g255.2	-1	90.95	1e-250
VICG01000002	1433998	1435651	VICG01000002.g378.2	1	VIGI01000001	1082015	1083019	VIGI01000001.g258	1	90.71	1e-250
VICG01000002	1435671	1437128	VICG01000002.g379	-1	VIGI01000001	1083618	1085075	VIGI01000001.g259	-1	92.59	1e-250
VICG01000002	1439707	1441957	VICG01000002.g380	1	VIGI01000001	1087636	1089886	VIGI01000001.g260	1	90.9	1e-250
VICG01000002	1444375	1445295	VICG01000002.g382	-1	VIGI01000001	1091938	1092849	VIGI01000001.g261	-1	92.43	1e-250
VICG01000002	1446282	1448292	VICG01000002.g383	1	VIGI01000001	1093852	1095875	VIGI01000001.g263.2	1	92.22	1e-250
VICG01000002	1450483	1452603	VICG01000002.g384	-1	VIGI01000001	1098192	1100298	VIGI01000001.g264	-1	93.28	1e-250
VICG01000002	1456244	1457443	VICG01000002.g385	-1	VIGI01000001	1101721	1102922	VIGI01000001.g265	-1	92.25	1e-250
VICG01000002	1462709	1464416	VICG01000002.g387	1	VIGI01000001	1119103	1120793	VIGI01000001.g266	1	90.57	7.2e-155
VICG01000002	1469459	1470013	VICG01000002.g388	1	VIGI01000001	1125139	1125699	VIGI01000001.g267	1	89.55	2.1e-214
VICG01000002	1472736	1474070	VICG01000002.g390	1	VIGI01000001	1128874	1129936	VIGI01000001.g268	1	89.11	2.9e-114
VICG01000002	1474398	1475147	VICG01000002.g391	-1	VIGI01000001	1130492	1131322	VIGI01000001.g270	-1	96.73	1e-250
VICG01000002	1475523	1476121	VICG01000002.g392	1	VIGI01000001	1131624	1132226	VIGI01000001.g271	1	92.75	2.5e-234
VICG01000002	1482000	1483984	VICG01000002.g393	1	VIGI01000001	1133727	1135139	VIGI01000001.g272	1	92.28	7.4e-221
VICG01000002	1485068	1486246	VICG01000002.g394	1	VIGI01000001	1136583	1138057	VIGI01000001.g273	1	93.14	1.3e-250
VICG01000002	1488372	1489262	VICG01000002.g395	-1	VIGI01000001	1139857	1140750	VIGI01000001.g275	-1	87.58	1e-250
VICG01000002	1490231	1491705	VICG01000002.g396	1	VIGI01000001	1141691	1143163	VIGI01000001.g276	1	86.46	1e-250
VICG01000002	1499691	1500773	VICG01000002.g398	1	VIGI01000001	1151919	1153001	VIGI01000001.g277	1	92.83	1e-250
VICG01000002	1504150	1506406	VICG01000002.g399	1	VIGI01000001	1156048	1157844	VIGI01000001.g278	1	92.6	1e-250
VICG01000002	1506456	1507112	VICG01000002.g400	-1	VIGI01000001	1158337	1158975	VIGI01000001.g279	-1	87.82	1.7e-233
VICG01000002	1508933	1510237	VICG01000002.g401	-1	VIGI01000001	1160707	1162002	VIGI01000001.g280	-1	95.64	1e-250
VICG01000002	1510894	1512599	VICG01000002.g402	1	VIGI01000001	1162648	1164359	VIGI01000001.g281	1	92.61	1e-250
VICG01000002	1515514	1516719	VICG01000002.g403	1	VIGI01000001	1166866	1168447	VIGI01000001.g282	1	92.16	3.3e-222
VICG01000002	1518808	1521450	VICG01000002.g405	-1	VIGI01000001	1170015	1172629	VIGI01000001.g284	-1	92.23	1e-250
VICG01000002	1533248	1534661	VICG01000002.g407	1	VIGI01000001	1181949	1184080	VIGI01000001.g288	1	84.77	4.1e-222
VICG01000002	1540000	1542191	VICG01000002.g411	-1	VIGI01000001	1186633	1188582	VIGI01000001.g289	1	93.85	1e-250
VICG01000002	1544467	1545249	VICG01000002.g412	1	VIGI01000001	1192965	1193830	VIGI01000001.g292	1	72.97	2.9e-20
VICG01000002	1546994	1549177	VICG01000002.g415.2	-1	VIGI01000001	1195993	1197775	VIGI01000001.g294	-1	95.57	1e-250
VICG01000002	1551435	1557475	VICG01000002.g418	1	VIGI01000001	1199086	1205870	VIGI01000001.g295	1	95.57	1e-250
VICG01000002	1558621	1560845	VICG01000002.g419	-1	VIGI01000001	1208045	1209133	VIGI01000001.g296	-1	91.27	1e-250
VICG01000002	1561678	1562274	VICG01000002.g420	1	VIGI01000001	1211400	1211699	VIGI01000001.g297	1	87.71	1.2e-46
VICG01000002	1562289	1562768	VICG01000002.g421	-1	VIGI01000001	1211707	1212182	VIGI01000001.g298	-1	95.04	9.3e-158
VICG01000002	1563705	1564688	VICG01000002.g422	-1	VIGI01000001	1213094	1213933	VIGI01000001.g299	-1	92.86	1e-250
VICG01000002	1565036	1566211	VICG01000002.g423	1	VIGI01000001	1214410	1215589	VIGI01000001.g300	1	92.51	1e-250
VICG01000002	1568772	1569702	VICG01000002.g424	-1	VIGI01000001	1217726	1218766	VIGI01000001.g301	-1	92.13	1.2e-62
VICG01000002	1572952	1575686	VICG01000002.g425	-1	VIGI01000001	1221437	1223625	VIGI01000001.g302	-1	93.3	1e-250
VICG01000002	1577659	1578196	VICG01000002.g426	-1	VIGI01000001	1225947	1227699	VIGI01000001.g303	-1	92.77	2.3e-59
VICG01000002	1584265	1585991	VICG01000002.g427	1	VIGI01000001	1233193	1235038	VIGI01000001.g305.2	1	95.01	1e-250
VICG01000002	1587802	1589986	VICG01000002.g428	1	VIGI01000001	1236565	1238718	VIGI01000001.g307	1	92.9	1e-250
VICG01000002	1591725	1594658	VICG01000002.g429	-1	VIGI01000001	1240427	1243354	VIGI01000001.g308	-1	93.42	1e-250
VICG01000002	1596312	1597576	VICG01000002.g431.2	1	VIGI01000001	1243621	1245868	VIGI01000001.g309	1	93.74	8.1e-240
VICG01000002	1605309	1607900	VICG01000002.g434	1	VIGI01000001	1254024	1256161	VIGI01000001.g310	1	91.81	1e-250
VICG01000002	1610951	1611611	VICG01000002.g435	-1	VIGI01000001	1259852	1260530	VIGI01000001.g313	-1	96.35	7.1e-178
VICG01000002	1612783	1613331	VICG01000002.g436	-1	VIGI01000001	1260560	1262134	VIGI01000001.g314	-1	83.08	1.8e-137
VICG01000002	1614948	1615957	VICG01000002.g437	-1	VIGI01000001	1264110	1264778	VIGI01000001.g315	-1	76.79	6.5e-135
VICG01000002	1617304	1618163	VICG01000002.g438	-1	VIGI01000001	1266025	1266872	VIGI01000001.g316	-1	89.27	7.9e-195
VICG01000002	1626621	1628756	VICG01000002.g439	1	VIGI01000001	1273598	1276044	VIGI01000001.g318	1	93.31	1e-250
VICG01000002	1629105	1629652	VICG01000002.g440.2	-1	VIGI01000001	1276389	1278486	VIGI01000001.g320	1	92.86	1.2e-39
VICG01000002	1631814	1632526	VICG01000002.g442	-1	VIGI01000001	1278927	1280328	VIGI01000001.g322.2	-1	96.91	2.8e-135
VICG01000002	1633788	1636562	VICG01000002.g443	1	VIGI01000001	1280937	1283550	VIGI01000001.g323	1	95.31	1e-250
VICG01000002	1637475	1640281	VICG01000002.g444.2	1	VIGI01000001	1284471	1287277	VIGI01000001.g324	1	92.5	1e-250
VICG01000002	1641567	1642074	VICG01000002.g445	1	VIGI01000001	1288774	1289413	VIGI01000001.g325	1	79.39	6.4e-106
VICG01000002	1644132	1647806	VICG01000002.g446	1	VIGI01000001	1293708	1294998	VIGI01000001.g326	1	94.99	1e-250
VICG01000002	1648738	1651026	VICG01000002.g447	-1	VIGI01000001	1295009	1297679	VIGI01000001.g327	-1	86.95	1e-250
VICG01000002	1652587	1655749	VICG01000002.g448	1	VIGI01000001	1299274	1302203	VIGI01000001.g328	1	89.56	1e-250
VICG01000002	1657574	1658987	VICG01000002.g449	-1	VIGI01000001	1304038	1305451	VIGI01000001.g329	-1	95.65	1e-250
VICG01000002	1659427	1660797	VICG01000002.g450	1	VIGI01000001	1305644	1307258	VIGI01000001.g330	1	96.43	1e-250
VICG01000002	1661140	1662838	VICG01000002.g451	-1	VIGI01000001	1307589	1309538	VIGI01000001.g331	-1	86.87	1e-250
VICG01000002	1663415	1665242	VICG01000002.g452	-1	VIGI01000001	1309871	1311841	VIGI01000001.g332	-1	92.78	1e-250
VICG01000002	1667317	1669167	VICG01000002.g453	1	VIGI01000001	1313798	1314888	VIGI01000001.g333	1	89.66	3.8e-221
VICG01000002	1672756	1675593	VICG01000002.g455	-1	VIGI01000001	1318735	1322361	VIGI01000001.g337	-1	89.91	1e-250
VICG01000002	1681338	1682792	VICG01000002.g457	-1	VIGI01000001	1325427	1327626	VIGI01000001.g338	-1	91.07	1e-250
VICG01000002	1687661	1692834	VICG01000002.g458	1	VIGI01000001	1338216	1339888	VIGI01000001.g340	-1	92.24	1e-250
VICG01000002	1697088	1698206	VICG01000002.g463.2	1	VIGI01000001	1341032	1342330	VIGI01000001.g341	1	93.62	1e-250
VICG01000002	1703419	1705200	VICG01000002.g465	-1	VIGI01000001	1345774	1349292	VIGI01000001.g343	-1	94.47	1e-250
VICG01000002	1709110	1711755	VICG01000002.g466	1	VIGI01000001	1353341	1356126	VIGI01000001.g344	1	92.75	1e-250
VICG01000002	1713569	1714154	VICG01000002.g467	-1	VIGI01000001	1358928	1359504	VIGI01000001.g345	-1	87.52	2.7e-181
VICG01000002	1716460	1717255	VICG01000002.g468	-1	VIGI01000001	1361834	1362628	VIGI01000001.g346	-1	81.12	7.7e-182
VICG01000002	1719417	1720098	VICG01000002.g470	-1	VIGI01000001	1364776	1365456	VIGI01000001.g347	-1	97.83	1e-250
VICG01000002	1720161	1722067	VICG01000002.g471	1	VIGI01000001	1365772	1367646	VIGI01000001.g348	1	97.59	1e-250
VICG01000002	1722655	1723790	VICG01000002.g473.2	-1	VIGI01000001	1368150	1369046	VIGI01000001.g349	-1	92.52	1.1e-117
VICG01000002	1724406	1725170	VICG01000002.g474	1	VIGI01000001	1370332	1370550	VIGI01000001.g350	-1	85.33	1.4e-40
VICG01000002	1725244	1726066	VICG01000002.g475	-1	VIGI01000001	1370633	1371388	VIGI01000001.g351	-1	91.51	1e-250
VICG01000002	1727845	1729396	VICG01000002.g476	-1	VIGI01000001	1373115	1374645	VIGI01000001.g353.2	-1	88.95	1e-250
VICG01000002	1731505	1732720	VICG01000002.g477	1	VIGI01000001	1376547	1377756	VIGI01000001.g354	1	96.09	1e-250
VICG01000002	1733527	1734877	VICG01000002.g478	1	VIGI01000001	1378572	1379887	VIGI01000001.g355	1	94.02	1e-250
VICG01000002	1734992	1735722	VICG01000002.g479	-1	VIGI01000001	1380034	1380765	VIGI01000001.g356	-1	94.24	2.4e-220
VICG01000002	1737073	1737547	VICG01000002.g480	1	VIGI01000001	1382132	1382855	VIGI01000001.g358	1	88.3	6.7e-140
VICG01000002	1739007	1740524	VICG01000002.g481	1	VIGI01000001	1383982	1385499	VIGI01000001.g359	1	93.94	1e-250
VICG01000002	1742383	1745419	VICG01000002.g483	1	VIGI01000001	1386028	1387657	VIGI01000001.g360	-1	95.44	1e-250
VICG01000002	1745607	1748361	VICG01000002.g484	-1	VIGI01000001	1391241	1393286	VIGI01000001.g363	-1	89.5	1e-250
VICG01000002	1753267	1753910	VICG01000002.g486	-1	VIGI01000001	1397914	1398611	VIGI01000001.g364	-1	93.49	1.3e-99
VICG01000002	1754760	1755600	VICG01000002.g487	1	VIGI01000001	1399409	1400248	VIGI01000001.g365	1	91.88	1e-250
VICG01000002	1757389	1759894	VICG01000002.g488	1	VIGI01000001	1401776	1404111	VIGI01000001.g366	1	93.11	1e-250
VICG01000002	1760612	1761719	VICG01000002.g489	1	VIGI01000001	1404878	1405984	VIGI01000001.g367	1	94.33	8.7e-178
VICG01000002	1764315	1765140	VICG01000002.g490	1	VIGI01000001	1409060	1409302	VIGI01000001.g368	-1	86.75	1.5e-44
VICG01000002	1765277	1765786	VICG01000002.g491	-1	VIGI01000001	1409331	1409931	VIGI01000001.g369	-1	89.87	3.7e-168
VICG01000002	1765853	1766372	VICG01000002.g492	-1	VIGI01000001	1409972	1410421	VIGI01000001.g370	-1	88.54	8.3e-91
VICG01000002	1772779	1773516	VICG01000002.g493	1	VIGI01000001	1417021	1417295	VIGI01000001.g371	1	95.05	8.1e-87
VICG01000002	1775645	1776943	VICG01000002.g494.2	1	VIGI01000001	1419388	1420680	VIGI01000001.g372	1	94.44	2.6e-182
VICG01000002	1777224	1778043	VICG01000002.g495	-1	VIGI01000001	1420974	1421793	VIGI01000001.g373	-1	94.63	1e-250
VICG01000002	1778609	1780918	VICG01000002.g496.2	1	VIGI01000001	1422286	1424604	VIGI01000001.g374	1	94.96	1e-250
VICG01000002	1782103	1784915	VICG01000002.g498	1	VIGI01000001	1425612	1428450	VIGI01000001.g375	1	83.76	1e-250
VICG01000002	1785746	1786358	VICG01000002.g502	1	VIGI01000001	1429074	1429456	VIGI01000001.g377	1	86.5	1.3e-64
VICG01000002	1799799	1801151	VICG01000002.g503	-1	VIGI01000001	1439651	1439950	VIGI01000001.g381	-1	82.88	3.8e-82
VICG01000002	1806745	1808438	VICG01000002.g504	1	VIGI01000001	1446181	1447704	VIGI01000001.g382	1	93.44	1e-250
VICG01000002	1814926	1816457	VICG01000002.g508	1	VIGI01000001	1450502	1451622	VIGI01000001.g384	1	92.17	2.7e-57
VICG01000002	1816562	1820968	VICG01000002.g509.2	1	VIGI01000001	1452885	1455951	VIGI01000001.g386	1	94.18	1e-250
VICG01000002	1821495	1823250	VICG01000002.g510	1	VIGI01000001	1456833	1458589	VIGI01000001.g388	1	91.88	1e-250
VICG01000002	1825449	1828393	VICG01000002.g511	1	VIGI01000001	1460813	1464219	VIGI01000001.g389	1	90.91	1e-250
VICG01000002	1834085	1835350	VICG01000002.g512	1	VIGI01000001	1469501	1470762	VIGI01000001.g390	1	90.81	1e-250
VICG01000002	1835513	1836548	VICG01000002.g513	-1	VIGI01000001	1470928	1471959	VIGI01000001.g391	-1	91.92	1e-250
VICG01000002	1838085	1839413	VICG01000002.g514	-1	VIGI01000001	1473478	1474806	VIGI01000001.g392	-1	94.51	1e-250
VICG01000002	1840032	1841487	VICG01000002.g515.2	1	VIGI01000001	1475423	1476878	VIGI01000001.g393	1	95.13	1e-250
VICG01000002	1841717	1843453	VICG01000002.g516	-1	VIGI01000001	1477109	1478844	VIGI01000001.g394	-1	92.74	1e-250
VICG01000002	1844463	1848123	VICG01000002.g518	1	VIGI01000001	1479635	1483295	VIGI01000001.g395	1	94.28	1e-250
VICG01000002	1859749	1860225	VICG01000002.g520	-1	VIGI01000001	1512601	1513259	VIGI01000001.g399	-1	88.3	5.5e-47
VICG01000002	1864562	1865422	VICG01000002.g522	1	VIGI01000001	1518985	1519862	VIGI01000001.g400	1	86.81	1e-196
VICG01000002	1866624	1867223	VICG01000002.g524	-1	VIGI01000001	1521089	1521688	VIGI01000001.g401	-1	90.67	3.9e-240
VICG01000002	1870803	1872777	VICG01000002.g526	-1	VIGI01000001	1525257	1527087	VIGI01000001.g402	-1	93.29	1e-250
VICG01000002	1874669	1875181	VICG01000002.g527	-1	VIGI01000001	1529080	1529425	VIGI01000001.g404	1	82.29	2.6e-38
VICG01000002	1875241	1876557	VICG01000002.g528	-1	VIGI01000001	1529546	1530611	VIGI01000001.g405	-1	91.79	4.2e-182
VICG01000002	1876628	1878048	VICG01000002.g529	1	VIGI01000001	1530935	1532357	VIGI01000001.g406	1	95.22	1e-250
VICG01000002	1878089	1878295	VICG01000002.g530	-1	VIGI01000001	1532410	1533594	VIGI01000001.g407	-1	81.29	1.2e-26
VICG01000002	1879710	1882159	VICG01000002.g531	-1	VIGI01000001	1534067	1536511	VIGI01000001.g409	-1	95.03	1e-250
VICG01000002	1887190	1888948	VICG01000002.g533	1	VIGI01000001	1541384	1542433	VIGI01000001.g411	1	89.91	1.8e-156
VICG01000002	1891752	1892808	VICG01000002.g535	1	VIGI01000001	1544215	1545929	VIGI01000001.g412	1	93.51	2.1e-141
VICG01000002	1896744	1898257	VICG01000002.g541	-1	VIGI01000001	1547291	1550778	VIGI01000001.g413.2	-1	94.59	5.6e-195
VICG01000002	1902771	1903682	VICG01000002.g545	-1	VIGI01000001	1553365	1555589	VIGI01000001.g415	-1	92.76	1e-250
VICG01000002	1913530	1915750	VICG01000002.g547	-1	VIGI01000001	1565067	1570072	VIGI01000001.g417.2	-1	94.41	1e-250
VICG01000002	1920044	1920458	VICG01000002.g549	1	VIGI01000001	1572448	1572860	VIGI01000001.g418	1	93.14	1.6e-128
VICG01000002	1923399	1923881	VICG01000002.g550	-1	VIGI01000001	1575346	1576271	VIGI01000001.g419	-1	94.48	4.3e-116
VICG01000002	1924065	1924643	VICG01000002.g551	1	VIGI01000001	1576507	1577088	VIGI01000001.g420	1	94.67	1e-250
VICG01000002	1924736	1926285	VICG01000002.g552	-1	VIGI01000001	1577181	1578730	VIGI01000001.g421	-1	96.22	1e-250
VICG01000002	1948935	1950697	VICG01000002.g554.2	1	VIGI01000001	1601234	1607432	VIGI01000001.g423	1	92.1	1e-250
VICG01000002	1957195	1958343	VICG01000002.g557	-1	VIGI01000001	1609266	1610570	VIGI01000001.g424.2	-1	89.82	1e-250
VICG01000002	1960103	1962202	VICG01000002.g558	1	VIGI01000001	1612546	1614685	VIGI01000001.g425	1	95.58	1e-250
VICG01000002	1962879	1963926	VICG01000002.g559	1	VIGI01000001	1615377	1616419	VIGI01000001.g426	1	89.14	1e-250
VICG01000002	1966331	1967669	VICG01000002.g560	1	VIGI01000001	1619157	1619940	VIGI01000001.g428	1	83.63	6.7e-195
VICG01000002	1968735	1974403	VICG01000002.g561	-1	VIGI01000001	1621129	1621500	VIGI01000001.g429	-1	86.83	1.7e-120
VICG01000002	1975020	1976013	VICG01000002.g562	1	VIGI01000001	1627235	1628225	VIGI01000001.g430	1	92.84	1e-250
VICG01000002	1978232	1979510	VICG01000002.g563	1	VIGI01000001	1631069	1631621	VIGI01000001.g432.2	1	96.61	6.1e-224
VICG01000002	1982040	1984248	VICG01000002.g564	1	VIGI01000001	1634121	1636329	VIGI01000001.g433	1	93.99	1e-250
VICG01000002	1985955	1989476	VICG01000002.g566	1	VIGI01000001	1637892	1641275	VIGI01000001.g434.2	1	92.24	1e-250
VICG01000002	1994058	1995335	VICG01000002.g567	1	VIGI01000001	1644374	1647297	VIGI01000001.g435	1	87.97	1e-250
VICG01000002	1996617	1998213	VICG01000002.g568	-1	VIGI01000001	1648600	1649975	VIGI01000001.g436	-1	86.42	1e-250
VICG01000002	1999947	2001317	VICG01000002.g569	-1	VIGI01000001	1651975	1652474	VIGI01000001.g437	-1	89.47	4.9e-74
VICG01000002	2013964	2014734	VICG01000002.g570	1	VIGI01000001	1657979	1659832	VIGI01000001.g438	1	92.74	1e-250
VICG01000002	2016712	2017218	VICG01000002.g572	-1	VIGI01000001	1661862	1662368	VIGI01000001.g439	-1	92.84	5.7e-189
VICG01000002	2017821	2018727	VICG01000002.g573	-1	VIGI01000001	1662969	1663869	VIGI01000001.g440	-1	93.31	1e-250
VICG01000002	2019110	2019696	VICG01000002.g574	1	VIGI01000001	1664259	1664846	VIGI01000001.g441	1	93.75	1.8e-208
VICG01000002	2020275	2021555	VICG01000002.g575	-1	VIGI01000001	1665423	1667055	VIGI01000001.g442	-1	93.83	1e-250
VICG01000002	2022559	2025189	VICG01000002.g577	-1	VIGI01000001	1669395	1670952	VIGI01000001.g444	-1	92.88	1e-250
VICG01000002	2026154	2027587	VICG01000002.g578	1	VIGI01000001	1671939	1672901	VIGI01000001.g445	1	90.16	1e-250
VICG01000002	2028371	2029726	VICG01000002.g579	1	VIGI01000001	1673670	1675025	VIGI01000001.g446	1	90.78	1e-250
VICG01000002	2030199	2030896	VICG01000002.g580	-1	VIGI01000001	1675475	1676051	VIGI01000001.g447	-1	91.39	4.1e-176
VICG01000002	2031821	2032417	VICG01000002.g581	1	VIGI01000001	1676460	1677041	VIGI01000001.g448	1	91.33	5.5e-210
VICG01000002	2033335	2033796	VICG01000002.g582	-1	VIGI01000001	1677939	1678946	VIGI01000001.g449	-1	94.37	4.3e-204
VICG01000002	2034780	2040765	VICG01000002.g583	1	VIGI01000001	1679389	1685375	VIGI01000001.g450	1	93.14	1e-250
VICG01000002	2041830	2043221	VICG01000002.g584	1	VIGI01000001	1686605	1687996	VIGI01000001.g451	1	92.46	1e-250
VICG01000002	2043591	2044604	VICG01000002.g585	-1	VIGI01000001	1688372	1689259	VIGI01000001.g452	-1	93.73	1e-250
VICG01000002	2046105	2048363	VICG01000002.g587	-1	VIGI01000001	1691054	1693208	VIGI01000001.g453.2	-1	93.07	1e-250
VICG01000002	2048845	2050729	VICG01000002.g588	1	VIGI01000001	1693789	1695675	VIGI01000001.g454	1	94.69	1e-250
VICG01000002	2052822	2053925	VICG01000002.g589	-1	VIGI01000001	1698182	1698493	VIGI01000001.g455	-1	94.87	2.4e-124
VICG01000002	2054690	2058251	VICG01000002.g590	1	VIGI01000001	1700086	1703376	VIGI01000001.g456	1	95.07	1e-250
VICG01000002	2060484	2063154	VICG01000002.g592	-1	VIGI01000001	1705800	1706723	VIGI01000001.g458	-1	93.04	1e-250
VICG01000002	2063217	2068115	VICG01000002.g593	-1	VIGI01000001	1708373	1713268	VIGI01000001.g459	-1	93.73	1e-250
VICG01000002	2070420	2071909	VICG01000002.g594	-1	VIGI01000001	1715555	1717045	VIGI01000001.g460	-1	92.03	1e-250
VICG01000002	2074071	2075633	VICG01000002.g595	1	VIGI01000001	1718872	1721625	VIGI01000001.g461	1	91.69	1e-250
VICG01000002	2080148	2080363	VICG01000002.g597	-1	VIGI01000001	1724772	1724987	VIGI01000001.g462	-1	76.54	4.2e-26
VICG01000002	2080465	2083316	VICG01000002.g598	-1	VIGI01000001	1725131	1727975	VIGI01000001.g463	-1	93.72	1e-250
VICG01000002	2085113	2086351	VICG01000002.g599	1	VIGI01000001	1729684	1730917	VIGI01000001.g464	1	93.69	1e-250
VICG01000002	2087097	2089266	VICG01000002.g600	-1	VIGI01000001	1743908	1746227	VIGI01000001.g465	-1	92.61	1e-250
VICG01000002	2090759	2095387	VICG01000002.g602	-1	VIGI01000001	1751015	1752344	VIGI01000001.g467	-1	93.95	1e-250
VICG01000002	2096057	2097090	VICG01000002.g603	1	VIGI01000001	1753011	1754040	VIGI01000001.g468.2	1	92.29	5.8e-223
VICG01000002	2097161	2098716	VICG01000002.g604	-1	VIGI01000001	1754158	1755704	VIGI01000001.g469	-1	93.49	1e-250
VICG01000002	2099776	2102601	VICG01000002.g605.2	1	VIGI01000001	1756367	1759695	VIGI01000001.g470	1	94.13	1e-250
VICG01000002	2102816	2104066	VICG01000002.g606	-1	VIGI01000001	1759774	1761023	VIGI01000001.g471	-1	93.84	1e-250
VICG01000002	2106826	2107584	VICG01000002.g607	-1	VIGI01000001	1763680	1764713	VIGI01000001.g473	-1	91.04	1e-250
VICG01000002	2109263	2110624	VICG01000002.g608	1	VIGI01000001	1765867	1767444	VIGI01000001.g474	1	91.92	1e-250
VICG01000002	2114728	2116636	VICG01000002.g609	1	VIGI01000001	1771400	1773308	VIGI01000001.g475	1	93.31	1e-250
VICG01000002	2118487	2119227	VICG01000002.g610	-1	VIGI01000001	1775438	1776148	VIGI01000001.g476	-1	85.67	9.3e-245
VICG01000002	2123914	2125991	VICG01000002.g612	-1	VIGI01000001	1781426	1783434	VIGI01000001.g477	-1	93.81	1e-250
VICG01000002	2128445	2129243	VICG01000002.g613	-1	VIGI01000001	1785757	1786540	VIGI01000001.g478	-1	94.84	2e-233
VICG01000002	2134741	2138073	VICG01000002.g615	-1	VIGI01000001	1791788	1795360	VIGI01000001.g480	-1	92.82	1e-250
VICG01000002	2142516	2143555	VICG01000002.g617.2	1	VIGI01000001	1799441	1800524	VIGI01000001.g481	1	94.29	1e-250
VICG01000002	2143795	2144763	VICG01000002.g618	-1	VIGI01000001	1800761	1801729	VIGI01000001.g482	-1	91.74	1e-250
VICG01000002	2145454	2146715	VICG01000002.g619	1	VIGI01000001	1802425	1803666	VIGI01000001.g483	1	92.93	1e-250
VICG01000002	2150368	2151806	VICG01000002.g620	1	VIGI01000001	1807037	1808484	VIGI01000001.g485	1	94.09	1e-250
VICG01000002	2152969	2154752	VICG01000002.g621	1	VIGI01000001	1809598	1811380	VIGI01000001.g486	1	90.9	1e-250
VICG01000002	2155629	2158331	VICG01000002.g622	-1	VIGI01000001	1812282	1815785	VIGI01000001.g487.2	-1	93.78	1e-250
VICG01000002	2167818	2169608	VICG01000002.g624	-1	VIGI01000001	1823361	1825145	VIGI01000001.g489	-1	87.85	1e-250
VICG01000002	2172497	2177460	VICG01000002.g625	-1	VIGI01000001	1828344	1833299	VIGI01000001.g491	-1	93.83	1e-250
VICG01000002	2181744	2184421	VICG01000002.g626	1	VIGI01000001	1837017	1839938	VIGI01000001.g493	1	93.14	1e-250
VICG01000002	2184803	2185512	VICG01000002.g627	1	VIGI01000001	1840520	1840723	VIGI01000001.g494	1	81.25	3.2e-07
VICG01000002	2186368	2186951	VICG01000002.g630	-1	VIGI01000001	1840813	1842255	VIGI01000001.g495	-1	92.79	4.2e-215
VICG01000002	2188165	2188647	VICG01000002.g632	-1	VIGI01000001	1842920	1844626	VIGI01000001.g496	-1	95.86	1e-213
VICG01000002	2193768	2196212	VICG01000002.g635	1	VIGI01000001	1847835	1849597	VIGI01000001.g497	1	94.54	5.8e-112
VICG01000002	2198021	2199229	VICG01000002.g636	1	VIGI01000001	1854265	1856870	VIGI01000001.g499	1	93.53	1e-250
VICG01000002	2206567	2208370	VICG01000002.g640	-1	VIGI01000001	1861992	1863798	VIGI01000001.g502.2	-1	91.73	1e-250
												47
VICG01000002	3565016	3565526	VICG01000002.g1058	1	VIGI01000001	3140160	3140673	VIGI01000001.g909	1	91.48	1e-137
VICG01000002	3566292	3567020	VICG01000002.g1059	-1	VIGI01000001	3141480	3142458	VIGI01000001.g910	-1	78.27	7.2e-170
VICG01000002	3568956	3570832	VICG01000002.g1060	-1	VIGI01000001	3144153	3145993	VIGI01000001.g911	-1	85.85	1e-250
VICG01000002	3573722	3574899	VICG01000002.g1061	1	VIGI01000001	3147964	3149576	VIGI01000001.g912	1	88.87	1e-250
VICG01000002	3575069	3575604	VICG01000002.g1062	-1	VIGI01000001	3150229	3150765	VIGI01000001.g914	-1	92.16	9.1e-147
VICG01000002	3575679	3577104	VICG01000002.g1063.2	1	VIGI01000001	3150870	3152242	VIGI01000001.g915.2	1	93.73	1e-250
VICG01000002	3579204	3580571	VICG01000002.g1064	1	VIGI01000001	3154212	3155564	VIGI01000001.g916	1	88.6	1e-250
VICG01000002	3583480	3584183	VICG01000002.g1065	-1	VIGI01000001	3158555	3159138	VIGI01000001.g918	-1	64.65	5.2e-21
VICG01000002	3584938	3586569	VICG01000002.g1066	1	VIGI01000001	3159905	3161527	VIGI01000001.g919	1	82.08	1e-250
VICG01000002	3588062	3590351	VICG01000002.g1067	-1	VIGI01000001	3163164	3165454	VIGI01000001.g920	-1	93.57	1e-250
VICG01000002	3595074	3596666	VICG01000002.g1068	-1	VIGI01000001	3169775	3171323	VIGI01000001.g921	-1	88.45	1e-250
VICG01000002	3600111	3601338	VICG01000002.g1069	-1	VIGI01000001	3174561	3175830	VIGI01000001.g922	-1	85.26	1e-250
VICG01000002	3603562	3604478	VICG01000002.g1070	-1	VIGI01000001	3178256	3179177	VIGI01000001.g923	-1	83.4	1.8e-148
VICG01000002	3605556	3606021	VICG01000002.g1071	1	VIGI01000001	3180271	3180736	VIGI01000001.g924	1	93.7	4.7e-164
VICG01000002	3606868	3607823	VICG01000002.g1072	1	VIGI01000001	3181020	3182373	VIGI01000001.g925	1	96.35	1e-48
VICG01000002	3607848	3611759	VICG01000002.g1073	-1	VIGI01000001	3182648	3186558	VIGI01000001.g926	-1	94.73	1e-250
VICG01000002	3614092	3615491	VICG01000002.g1074	-1	VIGI01000001	3188939	3190335	VIGI01000001.g927	-1	93.56	1e-250
VICG01000002	3616036	3616754	VICG01000002.g1076	1	VIGI01000001	3190858	3191584	VIGI01000001.g928	1	97.1	2.4e-229
VICG01000002	3616774	3617821	VICG01000002.g1077	-1	VIGI01000001	3191604	3192514	VIGI01000001.g929	-1	94.02	4.1e-198
VICG01000002	3617920	3618933	VICG01000002.g1078	1	VIGI01000001	3192641	3193849	VIGI01000001.g930.2	1	93.82	1e-250
VICG01000002	3621223	3621955	VICG01000002.g1079	-1	VIGI01000001	3195385	3196107	VIGI01000001.g932	-1	93.06	7.9e-107
VICG01000002	3624115	3624627	VICG01000002.g1081	1	VIGI01000001	3201824	3202825	VIGI01000001.g933	1	92.79	6.3e-205
VICG01000002	3624735	3625536	VICG01000002.g1082	-1	VIGI01000001	3202932	3204148	VIGI01000001.g934	-1	88.21	2.1e-59
VICG01000002	3626508	3627155	VICG01000002.g1083	1	VIGI01000001	3204588	3205507	VIGI01000001.g935	1	79.91	6.9e-58
VICG01000002	3628854	3629396	VICG01000002.g1084	1	VIGI01000001	3206997	3207368	VIGI01000001.g936	1	84.37	1.5e-113
VICG01000002	3630950	3632250	VICG01000002.g1085	-1	VIGI01000001	3209116	3210800	VIGI01000001.g937	-1	91.29	1e-250
VICG01000002	3634288	3635296	VICG01000002.g1086	1	VIGI01000001	3211696	3213359	VIGI01000001.g938	1	90.49	1e-250
VICG01000002	3639232	3640110	VICG01000002.g1088	-1	VIGI01000001	3214025	3214969	VIGI01000001.g939	-1	82.42	9.4e-141
VICG01000002	3641321	3642034	VICG01000002.g1089	-1	VIGI01000001	3216473	3217156	VIGI01000001.g940	-1	71.62	6.7e-64
VICG01000002	3643193	3644785	VICG01000002.g1090	-1	VIGI01000001	3218304	3219701	VIGI01000001.g941	-1	93.71	1e-250
VICG01000002	3645387	3647038	VICG01000002.g1091	-1	VIGI01000001	3220483	3222175	VIGI01000001.g942	-1	91.17	2e-208
VICG01000002	3650145	3653713	VICG01000002.g1092	-1	VIGI01000001	3223687	3227531	VIGI01000001.g943	-1	91.47	1e-250
VICG01000002	3655406	3657586	VICG01000002.g1093.2	1	VIGI01000001	3228275	3230815	VIGI01000001.g944	1	92.29	1e-250
VICG01000002	3658588	3662804	VICG01000002.g1094	-1	VIGI01000001	3231815	3235897	VIGI01000001.g945	-1	93.23	1e-250
VICG01000002	3662863	3665803	VICG01000002.g1095	1	VIGI01000001	3236160	3238955	VIGI01000001.g946.2	1	92.63	1e-250
VICG01000002	3667831	3668244	VICG01000002.g1096	1	VIGI01000001	3240960	3241430	VIGI01000001.g947	1	92.98	8.4e-175
VICG01000002	3673798	3674919	VICG01000002.g1097	-1	VIGI01000001	3245800	3247468	VIGI01000001.g949	-1	94.21	1e-250
VICG01000002	3676405	3677899	VICG01000002.g1098	-1	VIGI01000001	3248392	3249881	VIGI01000001.g950	-1	94.23	2e-217
VICG01000002	3678833	3680190	VICG01000002.g1099	-1	VIGI01000001	3250571	3252008	VIGI01000001.g951	-1	88.6	3.5e-207
VICG01000002	3681321	3682008	VICG01000002.g1101	-1	VIGI01000001	3253963	3254656	VIGI01000001.g952	-1	89.21	2.2e-153
VICG01000002	3683059	3684534	VICG01000002.g1102	-1	VIGI01000001	3255708	3257284	VIGI01000001.g953	-1	91.12	1e-250
VICG01000002	3686397	3688078	VICG01000002.g1103	-1	VIGI01000001	3259122	3260789	VIGI01000001.g954	-1	92.14	1e-250
VICG01000002	3690217	3693101	VICG01000002.g1104	1	VIGI01000001	3262514	3265379	VIGI01000001.g955	1	96.24	1e-250
VICG01000002	3696004	3697829	VICG01000002.g1106	-1	VIGI01000001	3268877	3270723	VIGI01000001.g958	-1	93.91	1e-250
VICG01000002	3700170	3702036	VICG01000002.g1107	-1	VIGI01000001	3273221	3275092	VIGI01000001.g960	-1	94.23	1e-250
VICG01000002	3702436	3705267	VICG01000002.g1108	1	VIGI01000001	3275496	3278327	VIGI01000001.g961	1	94.45	1e-250
VICG01000002	3709580	3711321	VICG01000002.g1109	-1	VIGI01000001	3283244	3284981	VIGI01000001.g963	-1	93.97	1e-250
												319
VICG01000002	2215896	2216908	VICG01000002.g641	1	VIGI01000001	3132189	3133229	VIGI01000001.g908	-1	89.89	8.6e-161
VICG01000002	2219218	2220192	VICG01000002.g642	-1	VIGI01000001	3128726	3130472	VIGI01000001.g907	1	90.97	1e-250
VICG01000002	2227196	2230683	VICG01000002.g643	1	VIGI01000001	3120106	3122610	VIGI01000001.g905	-1	93.25	1e-250
VICG01000002	2235376	2235947	VICG01000002.g645	1	VIGI01000001	3115786	3117693	VIGI01000001.g904	-1	90.18	1.4e-27
VICG01000002	2237033	2238955	VICG01000002.g646	-1	VIGI01000001	3111040	3114096	VIGI01000001.g901	1	86.94	2.5e-86
VICG01000002	2244772	2245050	VICG01000002.g648	1	VIGI01000001	3101547	3101863	VIGI01000001.g899	-1	91.27	3.9e-31
VICG01000002	2246188	2247620	VICG01000002.g650	-1	VIGI01000001	3099129	3101510	VIGI01000001.g898	1	92.58	9.5e-133
VICG01000002	2249406	2250497	VICG01000002.g651	1	VIGI01000001	3095138	3097461	VIGI01000001.g897	-1	93.94	1.8e-205
VICG01000002	2253651	2254045	VICG01000002.g652	-1	VIGI01000001	3094292	3094988	VIGI01000001.g896	-1	79.75	9.2e-38
VICG01000002	2254763	2257404	VICG01000002.g653	-1	VIGI01000001	3091454	3092674	VIGI01000001.g895	1	93.3	1e-250
VICG01000002	2261559	2263866	VICG01000002.g655	1	VIGI01000001	3085207	3089400	VIGI01000001.g894	-1	91.02	1e-250
VICG01000002	2265329	2267485	VICG01000002.g656	1	VIGI01000001	3082724	3083910	VIGI01000001.g892	-1	92.42	1e-250
VICG01000002	2268041	2269257	VICG01000002.g658	-1	VIGI01000001	3080450	3081748	VIGI01000001.g891	1	92.56	4.3e-215
VICG01000002	2269399	2271291	VICG01000002.g659	-1	VIGI01000001	3077611	3079926	VIGI01000001.g890	1	94.6	1e-250
VICG01000002	2277131	2277610	VICG01000002.g661	1	VIGI01000001	3070990	3072386	VIGI01000001.g888	-1	86.67	2.1e-168
VICG01000002	2278414	2279725	VICG01000002.g662	-1	VIGI01000001	3068366	3069689	VIGI01000001.g887	1	96.46	1e-250
VICG01000002	2279965	2284708	VICG01000002.g663	1	VIGI01000001	3063393	3063662	VIGI01000001.g886	-1	97.78	6.2e-113
VICG01000002	2287649	2288053	VICG01000002.g665	-1	VIGI01000001	3060037	3060442	VIGI01000001.g885.2	1	92.38	1.1e-129
VICG01000002	2288369	2291358	VICG01000002.g666	1	VIGI01000001	3056728	3059718	VIGI01000001.g884	-1	95.51	1e-250
VICG01000002	2291486	2293472	VICG01000002.g667	-1	VIGI01000001	3054466	3056689	VIGI01000001.g883.2	1	93.36	1e-250
VICG01000002	2298967	2300496	VICG01000002.g669	1	VIGI01000001	3047987	3049505	VIGI01000001.g882	-1	92.53	1e-250
VICG01000002	2300727	2308597	VICG01000002.g670	-1	VIGI01000001	3039882	3047530	VIGI01000001.g881	1	94.07	1e-250
VICG01000002	2309353	2310028	VICG01000002.g671	1	VIGI01000001	3038421	3039150	VIGI01000001.g880	-1	98.75	1.8e-197
VICG01000002	2310098	2310608	VICG01000002.g672	-1	VIGI01000001	3037856	3038386	VIGI01000001.g879	-1	92.75	6.3e-67
VICG01000002	2317092	2317582	VICG01000002.g673	1	VIGI01000001	3030627	3031409	VIGI01000001.g878	1	93.86	5.5e-39
VICG01000002	2317969	2320901	VICG01000002.g674	-1	VIGI01000001	3027493	3030494	VIGI01000001.g877	1	90.9	1e-250
VICG01000002	2324389	2324592	VICG01000002.g675	1	VIGI01000001	3023962	3024491	VIGI01000001.g875	-1	97.54	5.1e-94
VICG01000002	2324620	2325851	VICG01000002.g676	-1	VIGI01000001	3022704	3023931	VIGI01000001.g874	1	94.92	1e-250
VICG01000002	2326267	2329646	VICG01000002.g677.2	1	VIGI01000001	3018937	3022317	VIGI01000001.g873.2	-1	93.89	1e-250
VICG01000002	2330022	2332739	VICG01000002.g678	1	VIGI01000001	3016311	3018535	VIGI01000001.g872	-1	90.87	1e-250
VICG01000002	2332804	2333542	VICG01000002.g679	-1	VIGI01000001	3014140	3016042	VIGI01000001.g871.2	1	94.98	3.5e-95
VICG01000002	2335316	2336050	VICG01000002.g681	-1	VIGI01000001	3012384	3013118	VIGI01000001.g870	1	97.28	1e-250
VICG01000002	2337099	2339071	VICG01000002.g683	1	VIGI01000001	3009382	3010152	VIGI01000001.g869	-1	92.09	1e-250
VICG01000002	2340818	2341661	VICG01000002.g685	1	VIGI01000001	3006833	3008131	VIGI01000001.g868	-1	94.49	6.7e-153
VICG01000002	2341712	2342322	VICG01000002.g687	-1	VIGI01000001	3006138	3006749	VIGI01000001.g867	1	91.73	1.3e-157
VICG01000002	2342481	2344107	VICG01000002.g688.2	1	VIGI01000001	3004532	3005263	VIGI01000001.g866	-1	94.43	1e-250
VICG01000002	2344904	2346381	VICG01000002.g689	1	VIGI01000001	3002132	3003603	VIGI01000001.g865	-1	90.44	1e-250
VICG01000002	2346827	2348248	VICG01000002.g690	-1	VIGI01000001	3000271	3001724	VIGI01000001.g864	1	88.2	1e-250
VICG01000002	2355021	2357495	VICG01000002.g691	-1	VIGI01000001	2992185	2994539	VIGI01000001.g863	1	81.17	1e-250
VICG01000002	2366402	2368168	VICG01000002.g692	1	VIGI01000001	2982010	2983674	VIGI01000001.g862	-1	94.22	1e-250
VICG01000002	2368904	2370642	VICG01000002.g693	-1	VIGI01000001	2979488	2981224	VIGI01000001.g861	1	93.52	1e-250
VICG01000002	2370905	2371843	VICG01000002.g694	1	VIGI01000001	2978294	2979227	VIGI01000001.g860	-1	96.41	1e-250
VICG01000002	2374429	2376952	VICG01000002.g696	1	VIGI01000001	2973687	2975938	VIGI01000001.g857	-1	95.62	1e-250
VICG01000002	2376977	2377502	VICG01000002.g697	-1	VIGI01000001	2972246	2973033	VIGI01000001.g855	1	97.37	1.2e-56
VICG01000002	2379300	2380570	VICG01000002.g698	-1	VIGI01000001	2969047	2970084	VIGI01000001.g854	1	79.94	3.7e-188
VICG01000002	2381369	2382242	VICG01000002.g699	-1	VIGI01000001	2967351	2968227	VIGI01000001.g852	1	89.67	1e-250
VICG01000002	2383223	2384104	VICG01000002.g700	-1	VIGI01000001	2965431	2966270	VIGI01000001.g850	1	88.83	2.1e-209
VICG01000002	2386311	2387068	VICG01000002.g701	1	VIGI01000001	2961855	2963088	VIGI01000001.g848	-1	89.9	1.7e-66
VICG01000002	2390847	2391276	VICG01000002.g702	1	VIGI01000001	2958018	2958837	VIGI01000001.g846	-1	94.3	1.2e-127
VICG01000002	2391326	2391834	VICG01000002.g703	-1	VIGI01000001	2957658	2957945	VIGI01000001.g845	1	70.13	9.5e-11
VICG01000002	2392668	2396183	VICG01000002.g704	1	VIGI01000001	2953402	2956689	VIGI01000001.g844	-1	93.01	1e-250
VICG01000002	2398263	2400236	VICG01000002.g705.2	-1	VIGI01000001	2949220	2951133	VIGI01000001.g842.2	1	93.24	1e-250
VICG01000002	2401943	2402164	VICG01000002.g707	-1	VIGI01000001	2947626	2948020	VIGI01000001.g841	-1	83.72	5.6e-30
VICG01000002	2402229	2402921	VICG01000002.g708	-1	VIGI01000001	2946892	2947587	VIGI01000001.g840.2	1	95.05	2.6e-195
VICG01000002	2403041	2403591	VICG01000002.g709	-1	VIGI01000001	2946111	2946775	VIGI01000001.g839	1	83.82	8.7e-66
VICG01000002	2405050	2407931	VICG01000002.g710	1	VIGI01000001	2943029	2945624	VIGI01000001.g838	-1	93.31	1e-250
VICG01000002	2411273	2413880	VICG01000002.g711	1	VIGI01000001	2936358	2939277	VIGI01000001.g837.2	-1	94.98	1e-250
VICG01000002	2414440	2415396	VICG01000002.g712	-1	VIGI01000001	2935101	2936060	VIGI01000001.g836	1	89.23	1e-250
VICG01000002	2415996	2416974	VICG01000002.g713.2	1	VIGI01000001	2933608	2934563	VIGI01000001.g835	-1	89.75	1e-250
VICG01000002	2417151	2418368	VICG01000002.g714	-1	VIGI01000001	2932197	2933420	VIGI01000001.g834	1	90.02	1e-250
VICG01000002	2418953	2419456	VICG01000002.g715	1	VIGI01000001	2931138	2931641	VIGI01000001.g833	-1	92.26	2e-210
VICG01000002	2422910	2425861	VICG01000002.g717	-1	VIGI01000001	2924692	2929745	VIGI01000001.g832	1	95.12	1e-250
VICG01000002	2428736	2430313	VICG01000002.g719	-1	VIGI01000001	2919998	2921599	VIGI01000001.g831	1	92.44	1e-250
VICG01000002	2449177	2452710	VICG01000002.g720	1	VIGI01000001	2907298	2910840	VIGI01000001.g830	-1	93.94	1e-250
VICG01000002	2454672	2455938	VICG01000002.g721	1	VIGI01000001	2904005	2905111	VIGI01000001.g829	-1	87.41	1e-250
VICG01000002	2458378	2460291	VICG01000002.g722	1	VIGI01000001	2899947	2901863	VIGI01000001.g828	-1	93.73	1e-250
VICG01000002	2463697	2465661	VICG01000002.g724	-1	VIGI01000001	2894526	2896580	VIGI01000001.g827	1	89.92	1e-250
VICG01000002	2467942	2469243	VICG01000002.g725	1	VIGI01000001	2891267	2892091	VIGI01000001.g826	-1	85.23	4.6e-191
VICG01000002	2471330	2473846	VICG01000002.g726	-1	VIGI01000001	2886780	2888934	VIGI01000001.g825	1	89.95	1e-250
VICG01000002	2476234	2477398	VICG01000002.g729	-1	VIGI01000001	2883818	2885203	VIGI01000001.g824	1	91.9	1e-250
VICG01000002	2478385	2480162	VICG01000002.g730	1	VIGI01000001	2879955	2881855	VIGI01000001.g823	-1	91.26	1e-250
VICG01000002	2480296	2482179	VICG01000002.g731	-1	VIGI01000001	2878036	2879934	VIGI01000001.g822	1	92.75	5.1e-226
VICG01000002	2486468	2490823	VICG01000002.g732	1	VIGI01000001	2870119	2874534	VIGI01000001.g821	-1	95.62	1e-250
VICG01000002	2491276	2492791	VICG01000002.g734	-1	VIGI01000001	2868192	2869296	VIGI01000001.g819	1	95.9	1e-250
VICG01000002	2493373	2494824	VICG01000002.g735.2	-1	VIGI01000001	2865266	2867076	VIGI01000001.g818	1	95.13	1e-250
VICG01000002	2497576	2499593	VICG01000002.g737	-1	VIGI01000001	2861098	2863115	VIGI01000001.g817	1	89.75	1e-250
VICG01000002	2500439	2501841	VICG01000002.g738	1	VIGI01000001	2858806	2860205	VIGI01000001.g816	-1	92.45	1e-250
VICG01000002	2502358	2503554	VICG01000002.g739	-1	VIGI01000001	2857109	2858310	VIGI01000001.g814	1	90.69	1e-250
VICG01000002	2505177	2506776	VICG01000002.g741	-1	VIGI01000001	2853869	2855470	VIGI01000001.g811	1	95	1e-250
VICG01000002	2507148	2508169	VICG01000002.g743	1	VIGI01000001	2852499	2853407	VIGI01000001.g810	-1	89.33	1e-250
VICG01000002	2509022	2510703	VICG01000002.g744	-1	VIGI01000001	2850361	2851795	VIGI01000001.g809	1	91.24	1e-250
VICG01000002	2511287	2514481	VICG01000002.g745.2	1	VIGI01000001	2846262	2849451	VIGI01000001.g808	-1	93.94	1e-250
VICG01000002	2515375	2517811	VICG01000002.g747	-1	VIGI01000001	2842938	2845366	VIGI01000001.g806	1	92.13	1e-250
VICG01000002	2518880	2519842	VICG01000002.g748.2	1	VIGI01000001	2839160	2841035	VIGI01000001.g804	1	93.47	1.2e-200
VICG01000002	2524451	2525264	VICG01000002.g750	1	VIGI01000001	2835731	2836066	VIGI01000001.g802	1	83.03	3e-40
VICG01000002	2532278	2533210	VICG01000002.g751	1	VIGI01000001	2828757	2829679	VIGI01000001.g801	-1	91.48	1e-250
VICG01000002	2533695	2535402	VICG01000002.g752	-1	VIGI01000001	2825020	2828178	VIGI01000001.g800.2	1	90.67	2e-140
VICG01000002	2538096	2538668	VICG01000002.g753	1	VIGI01000001	2821459	2822645	VIGI01000001.g798	-1	89.29	1.6e-163
VICG01000002	2542565	2544538	VICG01000002.g754	1	VIGI01000001	2815206	2817161	VIGI01000001.g797	-1	86.93	1e-250
VICG01000002	2544614	2546025	VICG01000002.g755.2	-1	VIGI01000001	2813783	2815114	VIGI01000001.g796.2	1	94.54	4.6e-240
VICG01000002	2568023	2569597	VICG01000002.g756	1	VIGI01000001	2792788	2794337	VIGI01000001.g795	-1	94.56	1e-250
VICG01000002	2569847	2570218	VICG01000002.g757	-1	VIGI01000001	2792256	2792751	VIGI01000001.g794	-1	88.98	1.2e-76
VICG01000002	2574913	2576649	VICG01000002.g760	1	VIGI01000001	2785070	2787133	VIGI01000001.g793	-1	92.54	1e-250
VICG01000002	2578147	2578997	VICG01000002.g761	1	VIGI01000001	2782767	2783615	VIGI01000001.g792	-1	79.5	7.9e-197
VICG01000002	2585563	2585763	VICG01000002.g763	-1	VIGI01000001	2776013	2776234	VIGI01000001.g791	-1	88.06	1.4e-12
VICG01000002	2585846	2588005	VICG01000002.g764	-1	VIGI01000001	2773693	2775795	VIGI01000001.g790	1	91.63	1e-250
VICG01000002	2589748	2591590	VICG01000002.g766	-1	VIGI01000001	2770548	2772643	VIGI01000001.g789.2	1	93.91	1e-250
VICG01000002	2591632	2591899	VICG01000002.g767	1	VIGI01000001	2770239	2770506	VIGI01000001.g788	-1	76.19	2.2e-45
VICG01000002	2592559	2595019	VICG01000002.g768	1	VIGI01000001	2767051	2769512	VIGI01000001.g787	-1	95.17	1e-250
VICG01000002	2597966	2600743	VICG01000002.g769	-1	VIGI01000001	2761375	2764164	VIGI01000001.g785	1	93.08	1e-250
VICG01000002	2601381	2604221	VICG01000002.g770	-1	VIGI01000001	2757892	2760730	VIGI01000001.g783	1	90.57	1e-250
VICG01000002	2604399	2605341	VICG01000002.g771	1	VIGI01000001	2756809	2757832	VIGI01000001.g782	-1	87.96	2.4e-100
VICG01000002	2605444	2605686	VICG01000002.g772	1	VIGI01000001	2756286	2756775	VIGI01000001.g781	-1	89.08	2.1e-78
VICG01000002	2606015	2609595	VICG01000002.g773	-1	VIGI01000001	2752513	2756094	VIGI01000001.g780.2	1	94.47	1e-250
VICG01000002	2614822	2617393	VICG01000002.g774	1	VIGI01000001	2745539	2748109	VIGI01000001.g779	-1	91.05	1e-250
VICG01000002	2617412	2618434	VICG01000002.g775	-1	VIGI01000001	2744563	2745420	VIGI01000001.g778	-1	85.62	4.4e-42
VICG01000002	2629245	2630876	VICG01000002.g777	1	VIGI01000001	2731000	2733342	VIGI01000001.g777.2	-1	94.13	1e-250
VICG01000002	2631622	2633657	VICG01000002.g778	-1	VIGI01000001	2728903	2730907	VIGI01000001.g776.2	1	93.01	1e-250
VICG01000002	2633808	2634728	VICG01000002.g779	1	VIGI01000001	2727900	2728768	VIGI01000001.g775	-1	92.38	3.9e-75
VICG01000002	2635060	2636229	VICG01000002.g780	-1	VIGI01000001	2725628	2727559	VIGI01000001.g774	1	86.67	1e-250
VICG01000002	2638835	2639434	VICG01000002.g781	-1	VIGI01000001	2722873	2723299	VIGI01000001.g773	1	80.62	2.4e-25
VICG01000002	2639497	2639963	VICG01000002.g782	-1	VIGI01000001	2722310	2722639	VIGI01000001.g772	1	79.84	3.1e-21
VICG01000002	2640392	2643677	VICG01000002.g783	-1	VIGI01000001	2718597	2721907	VIGI01000001.g771	1	93.47	1e-250
VICG01000002	2645910	2646698	VICG01000002.g784	1	VIGI01000001	2715776	2717049	VIGI01000001.g770	-1	81.33	3.1e-34
VICG01000002	2647075	2653411	VICG01000002.g785	-1	VIGI01000001	2709215	2713393	VIGI01000001.g768	1	94.11	1e-250
VICG01000002	2659436	2662619	VICG01000002.g786	1	VIGI01000001	2701164	2704862	VIGI01000001.g767	-1	92.59	1e-250
VICG01000002	2662702	2662941	VICG01000002.g787	-1	VIGI01000001	2700855	2701133	VIGI01000001.g766	-1	86.64	1.7e-65
VICG01000002	2664322	2667088	VICG01000002.g788	-1	VIGI01000001	2696614	2699168	VIGI01000001.g765	1	90.97	1e-250
VICG01000002	2670774	2673889	VICG01000002.g789	-1	VIGI01000001	2690108	2692869	VIGI01000001.g763	1	94.33	1e-250
VICG01000002	2674111	2675655	VICG01000002.g790	-1	VIGI01000001	2688346	2689711	VIGI01000001.g762	1	93.9	1e-250
VICG01000002	2678289	2679192	VICG01000002.g791	1	VIGI01000001	2685851	2687387	VIGI01000001.g761	-1	94.13	1e-250
VICG01000002	2688311	2691343	VICG01000002.g792	1	VIGI01000001	2674711	2676486	VIGI01000001.g760	-1	95.14	1e-250
VICG01000002	2697518	2702030	VICG01000002.g793	1	VIGI01000001	2663949	2665353	VIGI01000001.g758.2	-1	88.53	1e-250
VICG01000002	2703536	2705659	VICG01000002.g794.2	1	VIGI01000001	2660385	2662511	VIGI01000001.g756	-1	93.1	1e-250
VICG01000002	2707090	2708603	VICG01000002.g795	1	VIGI01000001	2657457	2659212	VIGI01000001.g754	-1	92.11	1.1e-211
VICG01000002	2712187	2714533	VICG01000002.g797	-1	VIGI01000001	2651516	2653542	VIGI01000001.g753	1	95.56	7.3e-212
VICG01000002	2718699	2720084	VICG01000002.g798	1	VIGI01000001	2646566	2648003	VIGI01000001.g751	-1	93.98	3.8e-218
VICG01000002	2720218	2720484	VICG01000002.g799	1	VIGI01000001	2646275	2646499	VIGI01000001.g750	-1	85.07	1.6e-56
VICG01000002	2726888	2735108	VICG01000002.g800	1	VIGI01000001	2635622	2643370	VIGI01000001.g748	-1	93.99	1e-250
VICG01000002	2737281	2739128	VICG01000002.g801	1	VIGI01000001	2631213	2631912	VIGI01000001.g746	1	81.13	9.2e-85
VICG01000002	2740778	2741509	VICG01000002.g803	1	VIGI01000001	2628263	2629348	VIGI01000001.g745	-1	87.99	2.9e-220
VICG01000002	2742620	2745808	VICG01000002.g804	-1	VIGI01000001	2624175	2627591	VIGI01000001.g744.2	1	96.27	1e-250
VICG01000002	2745974	2746337	VICG01000002.g805	1	VIGI01000001	2623625	2624092	VIGI01000001.g743	1	95	3e-05
VICG01000002	2746804	2748775	VICG01000002.g806	1	VIGI01000001	2621277	2623248	VIGI01000001.g742	-1	94.52	1e-250
VICG01000002	2749053	2751230	VICG01000002.g807	1	VIGI01000001	2618952	2620997	VIGI01000001.g741	-1	89.02	1e-250
VICG01000002	2752753	2755451	VICG01000002.g808	-1	VIGI01000001	2614590	2617333	VIGI01000001.g740	1	88.29	1e-250
VICG01000002	2757883	2759116	VICG01000002.g809	1	VIGI01000001	2611152	2612533	VIGI01000001.g739	-1	94.81	1e-250
VICG01000002	2761556	2763714	VICG01000002.g810	-1	VIGI01000001	2606585	2608909	VIGI01000001.g738	1	93.5	1e-250
VICG01000002	2763743	2764198	VICG01000002.g811	-1	VIGI01000001	2606210	2606546	VIGI01000001.g737	1	92.31	1.9e-33
VICG01000002	2765422	2768116	VICG01000002.g812	-1	VIGI01000001	2600019	2604642	VIGI01000001.g736.3	1	95.29	1e-250
VICG01000002	2770224	2771298	VICG01000002.g814	-1	VIGI01000001	2598670	2599745	VIGI01000001.g735	1	95.07	1e-250
VICG01000002	2771583	2773224	VICG01000002.g815	1	VIGI01000001	2597176	2598389	VIGI01000001.g734	-1	95.91	1e-250
VICG01000002	2774900	2776453	VICG01000002.g816	1	VIGI01000001	2593696	2595247	VIGI01000001.g733	-1	90.65	1e-250
VICG01000002	2777620	2781285	VICG01000002.g817.2	-1	VIGI01000001	2589174	2592617	VIGI01000001.g732	1	87.29	1e-250
VICG01000002	2786446	2789273	VICG01000002.g819.2	-1	VIGI01000001	2580408	2584634	VIGI01000001.g730	1	89.26	1e-250
VICG01000002	2790254	2791598	VICG01000002.g820	-1	VIGI01000001	2577964	2579473	VIGI01000001.g729.3	1	96.74	4.5e-130
VICG01000002	2791585	2792592	VICG01000002.g821.2	-1	VIGI01000001	2577439	2577732	VIGI01000001.g728	1	96.55	1.3e-118
VICG01000002	2792900	2794869	VICG01000002.g823	-1	VIGI01000001	2575187	2577411	VIGI01000001.g727	1	94.66	1e-250
VICG01000002	2802130	2803534	VICG01000002.g826.2	1	VIGI01000001	2566995	2569689	VIGI01000001.g726	-1	88.46	1e-250
VICG01000002	2804284	2805530	VICG01000002.g828.2	-1	VIGI01000001	2564815	2565821	VIGI01000001.g724	1	98.22	2.2e-175
VICG01000002	2806123	2807838	VICG01000002.g829	1	VIGI01000001	2562498	2564215	VIGI01000001.g721	-1	94.52	1e-250
VICG01000002	2809904	2811183	VICG01000002.g830	-1	VIGI01000001	2559026	2560006	VIGI01000001.g720	1	83.9	9.3e-117
VICG01000002	2812953	2813465	VICG01000002.g831	-1	VIGI01000001	2556111	2557594	VIGI01000001.g719	1	88.28	7.7e-100
VICG01000002	2816078	2817645	VICG01000002.g832	1	VIGI01000001	2554131	2555699	VIGI01000001.g718	-1	90.67	1e-250
VICG01000002	2817670	2818955	VICG01000002.g833	-1	VIGI01000001	2551874	2553817	VIGI01000001.g717	1	91.3	1e-250
VICG01000002	2823538	2824257	VICG01000002.g834	-1	VIGI01000001	2548684	2549402	VIGI01000001.g716	1	88.59	1e-250
VICG01000002	2830044	2832897	VICG01000002.g836	-1	VIGI01000001	2539947	2543088	VIGI01000001.g715	1	93.9	1e-250
VICG01000002	2835732	2837356	VICG01000002.g837	-1	VIGI01000001	2535695	2537319	VIGI01000001.g714	1	94.93	1e-250
VICG01000002	2838318	2839592	VICG01000002.g838	1	VIGI01000001	2533425	2534926	VIGI01000001.g713.2	-1	92.47	1e-250
VICG01000002	2841141	2842739	VICG01000002.g839	1	VIGI01000001	2530147	2531894	VIGI01000001.g712	-1	93.99	1e-250
VICG01000002	2842971	2843781	VICG01000002.g840.2	-1	VIGI01000001	2529248	2530064	VIGI01000001.g711	1	95.82	1e-250
VICG01000002	2844066	2844759	VICG01000002.g841	1	VIGI01000001	2527373	2528962	VIGI01000001.g710	-1	96.95	1.6e-225
VICG01000002	2847163	2848466	VICG01000002.g842	-1	VIGI01000001	2525057	2525825	VIGI01000001.g708	1	84.21	2e-105
VICG01000002	2853019	2857157	VICG01000002.g843	1	VIGI01000001	2517392	2518850	VIGI01000001.g706	-1	97.14	1e-250
VICG01000002	2859141	2864815	VICG01000002.g844	1	VIGI01000001	2507561	2513134	VIGI01000001.g703	-1	96.07	1e-250
VICG01000002	2866961	2867894	VICG01000002.g845	1	VIGI01000001	2504337	2505243	VIGI01000001.g702	-1	91.49	1e-250
VICG01000002	2870874	2871237	VICG01000002.g846	-1	VIGI01000001	2501034	2502509	VIGI01000001.g701	1	95.97	3.5e-119
VICG01000002	2880761	2883015	VICG01000002.g848	-1	VIGI01000001	2497422	2499624	VIGI01000001.g700	1	93.02	1e-250
VICG01000002	2888360	2890391	VICG01000002.g850	-1	VIGI01000001	2492935	2494953	VIGI01000001.g699	-1	86.6	1e-250
VICG01000002	2896455	2899828	VICG01000002.g852	1	VIGI01000001	2482145	2485840	VIGI01000001.g696.2	-1	89.76	1e-250
VICG01000002	2901170	2902518	VICG01000002.g853	-1	VIGI01000001	2479988	2481029	VIGI01000001.g694.2	1	88.94	3.4e-227
VICG01000002	2911856	2914254	VICG01000002.g854	1	VIGI01000001	2469589	2471986	VIGI01000001.g693	-1	93.06	2.4e-247
VICG01000002	2915625	2919308	VICG01000002.g855	1	VIGI01000001	2464472	2467856	VIGI01000001.g692	-1	94.19	1e-250
VICG01000002	2920474	2921164	VICG01000002.g856	-1	VIGI01000001	2462914	2463497	VIGI01000001.g691	1	84.91	7.2e-168
VICG01000002	2932732	2934631	VICG01000002.g858	1	VIGI01000001	2448473	2450483	VIGI01000001.g690.2	-1	89.5	1e-250
VICG01000002	2939811	2940353	VICG01000002.g859	-1	VIGI01000001	2442178	2443623	VIGI01000001.g689	1	90.98	8.4e-219
VICG01000002	2942590	2944703	VICG01000002.g860	-1	VIGI01000001	2437993	2440105	VIGI01000001.g688	1	94.64	1e-250
VICG01000002	2951512	2953265	VICG01000002.g862	-1	VIGI01000001	2429052	2431615	VIGI01000001.g686	1	93.84	1e-250
VICG01000002	2955865	2957396	VICG01000002.g864.3	-1	VIGI01000001	2425748	2428380	VIGI01000001.g685	1	95.12	1e-250
VICG01000002	2958086	2959467	VICG01000002.g865	-1	VIGI01000001	2423637	2425042	VIGI01000001.g684	1	95.64	1e-250
VICG01000002	2964506	2966081	VICG01000002.g869.2	-1	VIGI01000001	2417295	2419686	VIGI01000001.g681.2	1	94.67	1e-250
VICG01000002	2967527	2968881	VICG01000002.g870	1	VIGI01000001	2415524	2416880	VIGI01000001.g680	-1	93.05	1e-250
VICG01000002	2976320	2977162	VICG01000002.g876.2	-1	VIGI01000001	2409392	2410477	VIGI01000001.g677	1	91.92	1.2e-115
VICG01000002	2985003	2986332	VICG01000002.g878	-1	VIGI01000001	2400159	2401458	VIGI01000001.g676.2	1	96.78	1e-250
VICG01000002	2987091	2989222	VICG01000002.g879	1	VIGI01000001	2397234	2400091	VIGI01000001.g675	-1	95.6	1e-250
VICG01000002	2989509	2991296	VICG01000002.g880.3	1	VIGI01000001	2395241	2396297	VIGI01000001.g672	-1	98.38	5e-134
VICG01000002	2991350	2991781	VICG01000002.g882	1	VIGI01000001	2394854	2395215	VIGI01000001.g671	1	91.67	5.7e-63
VICG01000002	2991937	2993395	VICG01000002.g883	-1	VIGI01000001	2393081	2394541	VIGI01000001.g670.2	1	93.22	1e-250
VICG01000002	2994822	2996426	VICG01000002.g884	1	VIGI01000001	2391157	2391968	VIGI01000001.g669	-1	85.3	4.5e-81
VICG01000002	2998785	2999560	VICG01000002.g885	1	VIGI01000001	2387273	2388042	VIGI01000001.g668	-1	87	1e-250
VICG01000002	3005715	3007215	VICG01000002.g886	-1	VIGI01000001	2377888	2379391	VIGI01000001.g667	1	94.05	1e-250
VICG01000002	3010026	3011453	VICG01000002.g887	-1	VIGI01000001	2373685	2375109	VIGI01000001.g666	1	92.54	1e-250
VICG01000002	3012637	3014496	VICG01000002.g888	-1	VIGI01000001	2370647	2372503	VIGI01000001.g665	1	95.68	1e-250
VICG01000002	3016724	3017681	VICG01000002.g889.3	-1	VIGI01000001	2367432	2368900	VIGI01000001.g663	1	84.94	1.6e-101
VICG01000002	3023163	3025514	VICG01000002.g890	1	VIGI01000001	2360675	2363593	VIGI01000001.g662	-1	91.62	1e-250
VICG01000002	3027184	3028315	VICG01000002.g891	-1	VIGI01000001	2358751	2359547	VIGI01000001.g661	1	94.17	5.9e-92
VICG01000002	3034101	3034675	VICG01000002.g893	-1	VIGI01000001	2349998	2350894	VIGI01000001.g657	1	94.17	3.7e-127
VICG01000002	3037339	3038520	VICG01000002.g896	-1	VIGI01000001	2346518	2347893	VIGI01000001.g656	1	92.99	1e-250
VICG01000002	3040727	3042401	VICG01000002.g897	1	VIGI01000001	2343909	2344540	VIGI01000001.g655	-1	93.72	1.4e-156
VICG01000002	3043869	3045796	VICG01000002.g898	1	VIGI01000001	2339152	2341295	VIGI01000001.g654	-1	93.44	1e-250
VICG01000002	3048370	3049321	VICG01000002.g900	-1	VIGI01000001	2334671	2337019	VIGI01000001.g653	1	89.09	8.1e-177
VICG01000002	3056816	3059380	VICG01000002.g902	-1	VIGI01000001	2324688	2327255	VIGI01000001.g651.2	1	94.62	1e-250
VICG01000002	3065850	3067590	VICG01000002.g903	1	VIGI01000001	2318808	2319789	VIGI01000001.g650	-1	93.26	4.9e-131
VICG01000002	3074616	3074855	VICG01000002.g904	-1	VIGI01000001	2312394	2312594	VIGI01000001.g649	-1	94.25	2.6e-68
VICG01000002	3074892	3076413	VICG01000002.g905.2	-1	VIGI01000001	2310764	2312295	VIGI01000001.g648	1	94.22	1e-250
VICG01000002	3077641	3078330	VICG01000002.g906	1	VIGI01000001	2309240	2310045	VIGI01000001.g647.2	-1	95.35	2.3e-114
VICG01000002	3080615	3083744	VICG01000002.g907.2	-1	VIGI01000001	2303984	2307119	VIGI01000001.g645	1	95.22	1e-250
VICG01000002	3083972	3084830	VICG01000002.g908.2	1	VIGI01000001	2302890	2303752	VIGI01000001.g644	-1	98.23	3.9e-107
VICG01000002	3086492	3090179	VICG01000002.g910	1	VIGI01000001	2297221	2300054	VIGI01000001.g642	-1	92.75	1e-250
VICG01000002	3093043	3094379	VICG01000002.g911	-1	VIGI01000001	2293720	2295058	VIGI01000001.g641	1	93.51	1e-250
VICG01000002	3096277	3097891	VICG01000002.g912	1	VIGI01000001	2290425	2291199	VIGI01000001.g639	-1	90.94	8e-228
VICG01000002	3100522	3103052	VICG01000002.g913	1	VIGI01000001	2285600	2287868	VIGI01000001.g638	-1	79.17	1e-250
VICG01000002	3108827	3110386	VICG01000002.g914	-1	VIGI01000001	2278278	2279840	VIGI01000001.g637	1	94.63	1e-250
VICG01000002	3112142	3114542	VICG01000002.g915	1	VIGI01000001	2273712	2276645	VIGI01000001.g636	-1	94.11	1e-250
VICG01000002	3115328	3116193	VICG01000002.g916	-1	VIGI01000001	2272580	2273448	VIGI01000001.g635	1	93.36	1e-250
VICG01000002	3122887	3124269	VICG01000002.g918	-1	VIGI01000001	2263743	2265137	VIGI01000001.g633	1	81.15	3.5e-184
VICG01000002	3125715	3127217	VICG01000002.g919	-1	VIGI01000001	2260736	2262456	VIGI01000001.g632	1	96.3	1e-250
VICG01000002	3129999	3132813	VICG01000002.g920	1	VIGI01000001	2256235	2259140	VIGI01000001.g631	-1	96.24	1e-250
VICG01000002	3132904	3133140	VICG01000002.g921	-1	VIGI01000001	2255744	2256161	VIGI01000001.g630	-1	94.7	6.8e-49
VICG01000002	3140223	3140942	VICG01000002.g923	1	VIGI01000001	2247652	2248656	VIGI01000001.g628.2	1	89.82	2.4e-121
VICG01000002	3150934	3153203	VICG01000002.g925	-1	VIGI01000001	2236684	2238767	VIGI01000001.g626	1	93.59	1e-250
VICG01000002	3154003	3155204	VICG01000002.g926	1	VIGI01000001	2234810	2235211	VIGI01000001.g624	-1	80.46	3.3e-72
VICG01000002	3155249	3156244	VICG01000002.g927	1	VIGI01000001	2233622	2234735	VIGI01000001.g623.2	-1	93.22	4.2e-235
VICG01000002	3156332	3156604	VICG01000002.g928	-1	VIGI01000001	2233326	2233601	VIGI01000001.g622	1	92.31	2.2e-77
VICG01000002	3158770	3161157	VICG01000002.g929	1	VIGI01000001	2228656	2231785	VIGI01000001.g620.2	-1	91.9	1e-250
VICG01000002	3162375	3165226	VICG01000002.g930	-1	VIGI01000001	2225164	2228007	VIGI01000001.g619	1	93.72	1e-250
VICG01000002	3165568	3167667	VICG01000002.g931	1	VIGI01000001	2223000	2224825	VIGI01000001.g618	-1	93.94	3.5e-184
VICG01000002	3169633	3172033	VICG01000002.g933	-1	VIGI01000001	2218323	2221118	VIGI01000001.g617	1	91.86	1e-250
VICG01000002	3178007	3179608	VICG01000002.g934	1	VIGI01000001	2210905	2213655	VIGI01000001.g616	-1	93.86	4.4e-219
VICG01000002	3188806	3189752	VICG01000002.g937	-1	VIGI01000001	2205444	2206389	VIGI01000001.g615	1	93.74	1e-250
VICG01000002	3191201	3192611	VICG01000002.g938	1	VIGI01000001	2202613	2204028	VIGI01000001.g614	-1	92.68	1e-250
VICG01000002	3193502	3195176	VICG01000002.g939	-1	VIGI01000001	2201223	2202526	VIGI01000001.g613	1	88.24	1.5e-114
VICG01000002	3198624	3199950	VICG01000002.g940.2	1	VIGI01000001	2195464	2196780	VIGI01000001.g612	-1	94.05	1e-250
VICG01000002	3201764	3203389	VICG01000002.g941	-1	VIGI01000001	2191960	2194204	VIGI01000001.g611	1	91.31	1e-250
VICG01000002	3208190	3209763	VICG01000002.g943	-1	VIGI01000001	2184716	2186436	VIGI01000001.g610.2	1	93.05	1e-250
VICG01000002	3210595	3212205	VICG01000002.g944	1	VIGI01000001	2182343	2183953	VIGI01000001.g609	-1	94.04	1e-250
VICG01000002	3212734	3213680	VICG01000002.g945	1	VIGI01000001	2181040	2181887	VIGI01000001.g608	-1	91.55	1e-250
VICG01000002	3214322	3215047	VICG01000002.g946	-1	VIGI01000001	2179608	2180291	VIGI01000001.g607	1	83.98	1.9e-62
VICG01000002	3215636	3216721	VICG01000002.g947	-1	VIGI01000001	2177694	2178782	VIGI01000001.g606	1	91.81	1e-250
VICG01000002	3216901	3217240	VICG01000002.g948	-1	VIGI01000001	2177175	2177512	VIGI01000001.g605	1	94.51	3.8e-102
VICG01000002	3217332	3218866	VICG01000002.g949	1	VIGI01000001	2175171	2176456	VIGI01000001.g604	-1	95.99	1e-250
VICG01000002	3219478	3220489	VICG01000002.g951	1	VIGI01000001	2174146	2174406	VIGI01000001.g603	-1	85.88	3.9e-74
VICG01000002	3220684	3221873	VICG01000002.g952.2	-1	VIGI01000001	2171624	2174031	VIGI01000001.g602	1	93.04	1e-250
VICG01000002	3229213	3232853	VICG01000002.g954	-1	VIGI01000001	2162862	2165387	VIGI01000001.g600	1	90.23	1e-250
VICG01000002	3235153	3237896	VICG01000002.g955	-1	VIGI01000001	2159533	2162284	VIGI01000001.g599	1	88.46	1e-250
VICG01000002	3238992	3241112	VICG01000002.g956	-1	VIGI01000001	2155458	2158412	VIGI01000001.g597.2	1	94.91	1e-250
VICG01000002	3243388	3245580	VICG01000002.g957	1	VIGI01000001	2151914	2154493	VIGI01000001.g596	-1	91.44	1e-250
VICG01000002	3246304	3249307	VICG01000002.g958	1	VIGI01000001	2148437	2151277	VIGI01000001.g594	-1	94.28	1e-250
VICG01000002	3249710	3249976	VICG01000002.g959	1	VIGI01000001	2147728	2148065	VIGI01000001.g593	1	83.63	5.9e-40
VICG01000002	3250497	3252848	VICG01000002.g961	-1	VIGI01000001	2144816	2147165	VIGI01000001.g592	1	94.69	1e-250
VICG01000002	3253820	3254712	VICG01000002.g962	-1	VIGI01000001	2143026	2143914	VIGI01000001.g591	1	93.26	1e-250
VICG01000002	3255622	3256658	VICG01000002.g963	-1	VIGI01000001	2141162	2142201	VIGI01000001.g590	1	93.91	1e-250
VICG01000002	3258758	3260689	VICG01000002.g964	1	VIGI01000001	2137150	2139104	VIGI01000001.g589	-1	93.11	1e-250
VICG01000002	3261858	3263841	VICG01000002.g965	-1	VIGI01000001	2135540	2136634	VIGI01000001.g588	1	93.43	1e-250
VICG01000002	3267272	3269044	VICG01000002.g966	1	VIGI01000001	2129537	2131318	VIGI01000001.g586	-1	92.27	1e-250
VICG01000002	3291269	3295447	VICG01000002.g969	1	VIGI01000001	2103865	2107236	VIGI01000001.g583	-1	92.73	1e-250
VICG01000002	3295969	3296529	VICG01000002.g971	-1	VIGI01000001	2103051	2103792	VIGI01000001.g582	-1	83.15	4.5e-71
VICG01000002	3301342	3302553	VICG01000002.g973	-1	VIGI01000001	2097570	2098496	VIGI01000001.g580	1	93.1	1e-250
VICG01000002	3304499	3308908	VICG01000002.g974.3	1	VIGI01000001	2091022	2095446	VIGI01000001.g578.3	-1	91.01	1e-250
VICG01000002	3309196	3310919	VICG01000002.g975	-1	VIGI01000001	2089019	2090441	VIGI01000001.g577	1	95.98	1e-250
VICG01000002	3311242	3312642	VICG01000002.g976	1	VIGI01000001	2087297	2088733	VIGI01000001.g576.2	-1	95.76	1e-250
VICG01000002	3319419	3321335	VICG01000002.g977	1	VIGI01000001	2081472	2083387	VIGI01000001.g575	-1	97.03	1e-250
VICG01000002	3321574	3322182	VICG01000002.g978	-1	VIGI01000001	2080636	2081232	VIGI01000001.g574	1	93.76	1e-250
VICG01000002	3322833	3324462	VICG01000002.g979	1	VIGI01000001	2078376	2080558	VIGI01000001.g573	-1	93.47	1e-250
VICG01000002	3324687	3327289	VICG01000002.g980	-1	VIGI01000001	2075550	2077670	VIGI01000001.g571	1	92.47	1e-250
VICG01000002	3329515	3329784	VICG01000002.g981	1	VIGI01000001	2073029	2073385	VIGI01000001.g570	-1	94.42	2.1e-116
VICG01000002	3329836	3330364	VICG01000002.g982	-1	VIGI01000001	2071209	2072977	VIGI01000001.g569	1	96.25	3.3e-223
VICG01000002	3335383	3336528	VICG01000002.g983	-1	VIGI01000001	2066697	2067851	VIGI01000001.g568	1	87.38	1e-250
VICG01000002	3338282	3347962	VICG01000002.g984	1	VIGI01000001	2055458	2065160	VIGI01000001.g567	-1	94.76	1e-250
VICG01000002	3351819	3352895	VICG01000002.g985	-1	VIGI01000001	2050594	2051860	VIGI01000001.g566.2	1	88.13	1e-250
VICG01000002	3353934	3357258	VICG01000002.g986.2	1	VIGI01000001	2046929	2049525	VIGI01000001.g565.2	-1	95.4	1e-250
VICG01000002	3358712	3362223	VICG01000002.g987.3	1	VIGI01000001	2041751	2044981	VIGI01000001.g564	-1	94.05	1e-250
VICG01000002	3362825	3365632	VICG01000002.g988	-1	VIGI01000001	2038418	2040876	VIGI01000001.g562	1	93.75	3.5e-225
VICG01000002	3366436	3366950	VICG01000002.g990	1	VIGI01000001	2037080	2038117	VIGI01000001.g561	-1	93.12	2.1e-198
VICG01000002	3370890	3372916	VICG01000002.g992.2	1	VIGI01000001	2031847	2033880	VIGI01000001.g560	-1	93.19	1e-250
VICG01000002	3372964	3373239	VICG01000002.g993	1	VIGI01000001	2031642	2031839	VIGI01000001.g559	1	92.11	9.2e-07
VICG01000002	3383293	3384536	VICG01000002.g994	1	VIGI01000001	2018922	2020089	VIGI01000001.g556	-1	91.08	7.3e-116
VICG01000002	3386867	3387948	VICG01000002.g996	1	VIGI01000001	2016856	2017979	VIGI01000001.g555	-1	95.17	1e-250
VICG01000002	3391301	3393259	VICG01000002.g998	-1	VIGI01000001	2011681	2013539	VIGI01000001.g553.2	1	93.8	1e-250
VICG01000002	3395915	3397017	VICG01000002.g1000	1	VIGI01000001	2008208	2008864	VIGI01000001.g552	-1	85.67	3e-112
VICG01000002	3401097	3402913	VICG01000002.g1001	1	VIGI01000001	2001650	2004469	VIGI01000001.g551	-1	93.68	1e-250
VICG01000002	3404142	3406658	VICG01000002.g1003	-1	VIGI01000001	2000144	2001588	VIGI01000001.g550.2	1	95.84	6e-219
VICG01000002	3408059	3408706	VICG01000002.g1004	1	VIGI01000001	1997264	1998019	VIGI01000001.g548	-1	85.93	1.8e-222
VICG01000002	3409320	3411198	VICG01000002.g1007	-1	VIGI01000001	1994852	1996876	VIGI01000001.g547.3	1	92.23	1e-250
VICG01000002	3412276	3413752	VICG01000002.g1008.2	-1	VIGI01000001	1992538	1993662	VIGI01000001.g546	1	94.28	1e-250
VICG01000002	3416682	3420599	VICG01000002.g1010	-1	VIGI01000001	1983710	1991985	VIGI01000001.g545	1	91.52	1e-250
VICG01000002	3426217	3427666	VICG01000002.g1012	1	VIGI01000001	1980338	1981786	VIGI01000001.g544	-1	94.69	1e-250
VICG01000002	3432913	3434693	VICG01000002.g1013	1	VIGI01000001	1973389	1975166	VIGI01000001.g542	-1	95.83	1e-250
VICG01000002	3435297	3439682	VICG01000002.g1015	1	VIGI01000001	1968313	1972791	VIGI01000001.g541	-1	95.02	1e-250
VICG01000002	3442649	3443287	VICG01000002.g1016	1	VIGI01000001	1964850	1965488	VIGI01000001.g540	-1	93.74	1e-250
VICG01000002	3443895	3444947	VICG01000002.g1017	-1	VIGI01000001	1963203	1964255	VIGI01000001.g539	1	93.07	1e-250
VICG01000002	3445409	3447460	VICG01000002.g1018	1	VIGI01000001	1960692	1962745	VIGI01000001.g538	-1	90.86	1e-250
VICG01000002	3448053	3451703	VICG01000002.g1019	-1	VIGI01000001	1957423	1958565	VIGI01000001.g536	1	93.97	1.4e-226
VICG01000002	3452948	3456767	VICG01000002.g1020.4	1	VIGI01000001	1951568	1955674	VIGI01000001.g535	-1	92.69	1e-250
VICG01000002	3460333	3461107	VICG01000002.g1021.2	-1	VIGI01000001	1948626	1949522	VIGI01000001.g534	1	91.81	1e-250
VICG01000002	3464268	3465756	VICG01000002.g1022	1	VIGI01000001	1944082	1945751	VIGI01000001.g533	-1	94.14	2.6e-95
VICG01000002	3469753	3472556	VICG01000002.g1023	-1	VIGI01000001	1936204	1940170	VIGI01000001.g531	1	94.07	1e-250
VICG01000002	3475682	3476236	VICG01000002.g1024	1	VIGI01000001	1933866	1934504	VIGI01000001.g530	-1	88.65	1.9e-204
VICG01000002	3477120	3478475	VICG01000002.g1025	-1	VIGI01000001	1931942	1933828	VIGI01000001.g529	1	80.31	2.3e-137
VICG01000002	3479021	3481160	VICG01000002.g1026	-1	VIGI01000001	1927703	1931138	VIGI01000001.g528	1	96.04	1e-250
VICG01000002	3482614	3483382	VICG01000002.g1028	1	VIGI01000001	1926782	1927547	VIGI01000001.g527	-1	92.99	3.1e-171
VICG01000002	3483462	3484296	VICG01000002.g1029	-1	VIGI01000001	1925885	1926689	VIGI01000001.g526.2	1	92.09	2.1e-159
VICG01000002	3485444	3486859	VICG01000002.g1031	-1	VIGI01000001	1921922	1924759	VIGI01000001.g524	1	94	1e-250
VICG01000002	3490900	3492017	VICG01000002.g1033	1	VIGI01000001	1918194	1919312	VIGI01000001.g523	-1	94.01	1e-250
VICG01000002	3492391	3493047	VICG01000002.g1034	-1	VIGI01000001	1916177	1917816	VIGI01000001.g522	1	93.15	1e-250
VICG01000002	3504485	3505843	VICG01000002.g1035	1	VIGI01000001	1908111	1909451	VIGI01000001.g520.2	-1	91.17	1e-250
VICG01000002	3507945	3510470	VICG01000002.g1036.2	-1	VIGI01000001	1904658	1906385	VIGI01000001.g519	1	93.69	1.8e-212
VICG01000002	3514579	3516052	VICG01000002.g1040	1	VIGI01000001	1899089	1900533	VIGI01000001.g518	-1	91.77	1e-250
VICG01000002	3516601	3516813	VICG01000002.g1042	-1	VIGI01000001	1898345	1898596	VIGI01000001.g517	1	90.91	3.8e-56
VICG01000002	3532611	3532923	VICG01000002.g1043	1	VIGI01000001	1897041	1897386	VIGI01000001.g514	-1	86.33	3.8e-33
VICG01000002	3533539	3535132	VICG01000002.g1045.2	1	VIGI01000001	1894714	1897069	VIGI01000001.g513	-1	96.29	1e-250
VICG01000002	3535432	3537026	VICG01000002.g1046.2	-1	VIGI01000001	1890805	1894485	VIGI01000001.g511	1	94.26	6.1e-245
VICG01000002	3539337	3540451	VICG01000002.g1049	-1	VIGI01000001	1889686	1890728	VIGI01000001.g510	1	75.81	2.3e-30
VICG01000002	3541295	3542129	VICG01000002.g1050	1	VIGI01000001	1887948	1888937	VIGI01000001.g509	-1	89.54	1e-128
VICG01000002	3544709	3545175	VICG01000002.g1051	1	VIGI01000001	1885976	1886257	VIGI01000001.g508	-1	87.75	6.2e-55
VICG01000002	3545308	3546986	VICG01000002.g1052	-1	VIGI01000001	1884145	1885824	VIGI01000001.g507	1	94.84	1e-250
VICG01000002	3550362	3551198	VICG01000002.g1054	1	VIGI01000001	1880211	1881049	VIGI01000001.g506	-1	96	1e-250
VICG01000002	3554731	3558059	VICG01000002.g1055	1	VIGI01000001	1873970	1877276	VIGI01000001.g505	-1	91.8	1e-250
VICG01000002	3559411	3561204	VICG01000002.g1057	-1	VIGI01000001	1870954	1872735	VIGI01000001.g503	1	92.47	1e-250
												56
VICG01000002	8727	9369	VICG01000002.g2	1	VIGI01000004	1816684	1817653	VIGI01000004.g470	-1	94.68	4.6e-192
VICG01000002	9799	11929	VICG01000002.g3	-1	VIGI01000004	1814459	1816572	VIGI01000004.g469	1	88.87	8.5e-237
VICG01000002	14910	16270	VICG01000002.g5	-1	VIGI01000004	1810280	1811620	VIGI01000004.g468	1	94.94	1e-250
VICG01000002	17672	18230	VICG01000002.g6	-1	VIGI01000004	1808094	1808897	VIGI01000004.g467	1	93.75	1.2e-165
VICG01000002	27716	28549	VICG01000002.g7	-1	VIGI01000004	1788237	1788894	VIGI01000004.g466	1	89.49	1.6e-203
VICG01000002	29606	30610	VICG01000002.g8	1	VIGI01000004	1786015	1787022	VIGI01000004.g465	-1	93.15	1e-250
VICG01000002	30825	31529	VICG01000002.g9	-1	VIGI01000004	1785106	1785810	VIGI01000004.g464	1	95.04	1e-250
VICG01000002	32004	32983	VICG01000002.g10	1	VIGI01000004	1783664	1784643	VIGI01000004.g463	-1	95.42	1e-250
VICG01000002	39042	41529	VICG01000002.g12	-1	VIGI01000004	1775523	1778163	VIGI01000004.g461	1	93.95	1e-250
VICG01000002	43828	45309	VICG01000002.g13	1	VIGI01000004	1773057	1774525	VIGI01000004.g460	-1	92.08	1e-250
VICG01000002	46378	47538	VICG01000002.g14	1	VIGI01000004	1768860	1771852	VIGI01000004.g459	-1	87.34	1e-250
VICG01000002	54803	56409	VICG01000002.g16	1	VIGI01000004	1763046	1765189	VIGI01000004.g456	-1	93.26	1e-250
VICG01000002	66131	67728	VICG01000002.g17	-1	VIGI01000004	1753600	1755211	VIGI01000004.g453	1	86.39	1e-250
VICG01000002	69078	70868	VICG01000002.g18	-1	VIGI01000004	1750323	1752579	VIGI01000004.g452	1	90.57	1e-250
VICG01000002	81095	84297	VICG01000002.g19	1	VIGI01000004	1740880	1744042	VIGI01000004.g451	-1	91.69	1e-250
VICG01000002	94844	95749	VICG01000002.g20	1	VIGI01000004	1729805	1730746	VIGI01000004.g448	-1	90.18	1e-250
VICG01000002	96006	97816	VICG01000002.g21	-1	VIGI01000004	1727737	1729541	VIGI01000004.g447	1	91.47	1e-250
VICG01000002	99077	100717	VICG01000002.g22	1	VIGI01000004	1724901	1726481	VIGI01000004.g446	-1	82.9	1e-250
VICG01000002	101920	105658	VICG01000002.g23	-1	VIGI01000004	1718563	1722324	VIGI01000004.g445	1	92.91	1e-250
VICG01000002	106129	108130	VICG01000002.g24	1	VIGI01000004	1716161	1716775	VIGI01000004.g444	-1	94.47	1e-250
VICG01000002	109359	111247	VICG01000002.g25	1	VIGI01000004	1710615	1714949	VIGI01000004.g443	-1	92.54	1e-250
VICG01000002	116594	117247	VICG01000002.g27	1	VIGI01000004	1708909	1709698	VIGI01000004.g442	-1	84.24	1.3e-121
VICG01000002	118145	120007	VICG01000002.g28	-1	VIGI01000004	1705807	1708161	VIGI01000004.g441.2	1	95.74	1e-250
VICG01000002	120744	121601	VICG01000002.g29	1	VIGI01000004	1704707	1705568	VIGI01000004.g440	-1	95.33	1e-250
VICG01000002	122210	124125	VICG01000002.g30	1	VIGI01000004	1701757	1704001	VIGI01000004.g438	-1	94.05	1e-250
VICG01000002	127579	128501	VICG01000002.g31	-1	VIGI01000004	1692034	1692946	VIGI01000004.g437	1	87.55	1e-250
VICG01000002	131531	132947	VICG01000002.g33	-1	VIGI01000004	1687924	1689043	VIGI01000004.g436	1	96.84	1e-250
VICG01000002	134512	138775	VICG01000002.g34	1	VIGI01000004	1681806	1686057	VIGI01000004.g435	-1	94.94	1e-250
VICG01000002	141874	143271	VICG01000002.g35	1	VIGI01000004	1677886	1679569	VIGI01000004.g433	-1	93.63	1e-250
VICG01000002	143472	144184	VICG01000002.g36	-1	VIGI01000004	1676841	1677685	VIGI01000004.g432	1	96.39	1e-250
VICG01000002	145096	146535	VICG01000002.g37	1	VIGI01000004	1674666	1675979	VIGI01000004.g431	-1	87.93	1e-250
VICG01000002	152962	156137	VICG01000002.g38	-1	VIGI01000004	1664011	1667328	VIGI01000004.g430	1	95.48	1e-250
VICG01000002	156589	159394	VICG01000002.g39	-1	VIGI01000004	1660796	1662157	VIGI01000004.g428	1	94.96	1e-250
VICG01000002	161285	163266	VICG01000002.g40	1	VIGI01000004	1656787	1660662	VIGI01000004.g427	-1	94.52	1e-250
VICG01000002	165002	166600	VICG01000002.g42	-1	VIGI01000004	1653477	1655586	VIGI01000004.g425	1	92.72	1e-250
VICG01000002	167244	169562	VICG01000002.g43	1	VIGI01000004	1650932	1653375	VIGI01000004.g424	-1	96.61	1e-250
VICG01000002	169902	171164	VICG01000002.g44	-1	VIGI01000004	1649348	1650852	VIGI01000004.g423.2	1	92.73	1e-250
VICG01000002	172195	173807	VICG01000002.g45	1	VIGI01000004	1646744	1648353	VIGI01000004.g422	-1	94.27	1e-250
VICG01000002	202762	203392	VICG01000002.g53	1	VIGI01000004	1642585	1643415	VIGI01000004.g421	1	90.03	1e-102
VICG01000002	206705	209264	VICG01000002.g54	-1	VIGI01000004	1635837	1639286	VIGI01000004.g419	1	95.37	1e-250
VICG01000002	211239	212957	VICG01000002.g55	1	VIGI01000004	1632979	1634699	VIGI01000004.g418	-1	93.84	1e-250
VICG01000002	216194	217717	VICG01000002.g56	1	VIGI01000004	1628035	1629558	VIGI01000004.g417	-1	87.93	1e-250
VICG01000002	218699	219281	VICG01000002.g57	-1	VIGI01000004	1625998	1627014	VIGI01000004.g414	1	91.88	6.9e-198
VICG01000002	221218	223016	VICG01000002.g58	-1	VIGI01000004	1622677	1624557	VIGI01000004.g413	1	91.87	1e-250
VICG01000002	223694	225176	VICG01000002.g59	-1	VIGI01000004	1620098	1622102	VIGI01000004.g411	1	90	1e-250
VICG01000002	229775	231078	VICG01000002.g60	-1	VIGI01000004	1614168	1615553	VIGI01000004.g410	1	90.16	2e-209
VICG01000002	233030	234946	VICG01000002.g61	-1	VIGI01000004	1610310	1612237	VIGI01000004.g409	1	91.44	1e-250
VICG01000002	238250	239927	VICG01000002.g62	-1	VIGI01000004	1605427	1607109	VIGI01000004.g408	1	89.28	1e-250
VICG01000002	242448	244106	VICG01000002.g63	1	VIGI01000004	1601328	1602988	VIGI01000004.g406	-1	93.57	1e-250
VICG01000002	245132	247177	VICG01000002.g64	-1	VIGI01000004	1598276	1599536	VIGI01000004.g404	1	94.38	6.9e-134
VICG01000002	247618	248650	VICG01000002.g65	1	VIGI01000004	1596806	1597835	VIGI01000004.g403	-1	93.61	2.1e-154
VICG01000002	248932	251299	VICG01000002.g66	-1	VIGI01000004	1594606	1596636	VIGI01000004.g402	1	93.53	1e-250
VICG01000002	251462	253558	VICG01000002.g67	1	VIGI01000004	1592061	1594145	VIGI01000004.g401.2	-1	91.7	1e-250
VICG01000002	254180	255629	VICG01000002.g68	1	VIGI01000004	1590016	1591385	VIGI01000004.g400	-1	93.53	1e-250
VICG01000002	260975	261769	VICG01000002.g69	-1	VIGI01000004	1582776	1583711	VIGI01000004.g399	1	92.62	1e-250
VICG01000002	272454	273808	VICG01000002.g70	1	VIGI01000004	1570643	1571957	VIGI01000004.g398	-1	92.56	1e-250
												18
VICG01000003	923491	924697	VICG01000003.g234	1	VIGI01000002	2289676	2290888	VIGI01000002.g633	1	89.78	1e-250
VICG01000003	925506	926714	VICG01000003.g235	1	VIGI01000002	2291689	2292897	VIGI01000002.g634	1	95.89	1e-250
VICG01000003	930688	932428	VICG01000003.g237	-1	VIGI01000002	2297049	2298786	VIGI01000002.g635	-1	96.7	1e-250
VICG01000003	932720	933586	VICG01000003.g238	1	VIGI01000002	2299064	2299939	VIGI01000002.g636	1	95.96	1e-250
VICG01000003	933857	934418	VICG01000003.g239	-1	VIGI01000002	2300211	2300772	VIGI01000002.g637	-1	95.61	4e-208
VICG01000003	935747	937302	VICG01000003.g240	1	VIGI01000002	2301637	2303192	VIGI01000002.g638	1	94.63	1e-250
VICG01000003	944534	945479	VICG01000003.g242	1	VIGI01000002	2310373	2311318	VIGI01000002.g641	1	89.35	1e-250
VICG01000003	947047	948525	VICG01000003.g243	1	VIGI01000002	2312914	2314383	VIGI01000002.g642	1	76.92	1e-250
VICG01000003	949139	950643	VICG01000003.g244	-1	VIGI01000002	2314833	2316486	VIGI01000002.g643	-1	95.78	1e-250
VICG01000003	952942	954711	VICG01000003.g245	1	VIGI01000002	2318305	2320195	VIGI01000002.g644	1	93.91	1e-250
VICG01000003	958321	960703	VICG01000003.g246	1	VIGI01000002	2326643	2328359	VIGI01000002.g647	1	93.05	1e-250
VICG01000003	961164	961567	VICG01000003.g247	1	VIGI01000002	2328839	2330869	VIGI01000002.g648	1	79.64	1.2e-75
VICG01000003	963862	964989	VICG01000003.g248	-1	VIGI01000002	2331648	2333150	VIGI01000002.g649	-1	87.4	2.2e-174
VICG01000003	967419	969565	VICG01000003.g249	-1	VIGI01000002	2335308	2337876	VIGI01000002.g650	-1	97.01	1e-250
VICG01000003	975258	976642	VICG01000003.g251	-1	VIGI01000002	2342830	2344394	VIGI01000002.g652	-1	91.15	1e-250
VICG01000003	978636	979839	VICG01000003.g253	1	VIGI01000002	2345178	2347687	VIGI01000002.g653.2	1	96.65	1e-250
VICG01000003	982252	983518	VICG01000003.g254	-1	VIGI01000002	2349921	2351187	VIGI01000002.g656	-1	94.22	1e-250
VICG01000003	985275	985598	VICG01000003.g256	1	VIGI01000002	2352033	2353525	VIGI01000002.g657	1	94.1	3.3e-139
												587
VICG01000003	20637	21536	VICG01000003.g1	-1	VIGI01000002	3191838	3192836	VIGI01000002.g953	1	93	1e-250
VICG01000003	22226	23207	VICG01000003.g2	1	VIGI01000002	3189865	3191226	VIGI01000002.g952.2	-1	93.58	1e-250
VICG01000003	23616	24417	VICG01000003.g3	-1	VIGI01000002	3189034	3189835	VIGI01000002.g951	1	93.94	1e-250
VICG01000003	25061	26536	VICG01000003.g4	1	VIGI01000002	3186988	3188461	VIGI01000002.g950	-1	95.02	1e-250
VICG01000003	27521	29665	VICG01000003.g5	-1	VIGI01000002	3184090	3186062	VIGI01000002.g949	1	92.47	1e-250
VICG01000003	33723	35580	VICG01000003.g6	-1	VIGI01000002	3178247	3180069	VIGI01000002.g947	1	91.51	1e-250
VICG01000003	42097	43609	VICG01000003.g7	-1	VIGI01000002	3170851	3172358	VIGI01000002.g945	1	96.06	1e-250
VICG01000003	43953	45498	VICG01000003.g8	1	VIGI01000002	3168973	3170518	VIGI01000002.g944	-1	95.45	1e-250
VICG01000003	47142	49675	VICG01000003.g9	-1	VIGI01000002	3164803	3167334	VIGI01000002.g943	1	90.73	1e-250
VICG01000003	53337	55219	VICG01000003.g10	-1	VIGI01000002	3159365	3161348	VIGI01000002.g941	1	92.92	1e-250
VICG01000003	56058	57861	VICG01000003.g11	-1	VIGI01000002	3156644	3158455	VIGI01000002.g940	1	92.51	1e-250
VICG01000003	63555	65109	VICG01000003.g12	-1	VIGI01000002	3148929	3150970	VIGI01000002.g938.3	1	93.21	1e-250
VICG01000003	65698	66218	VICG01000003.g13	-1	VIGI01000002	3148375	3149054	VIGI01000002.g938.4	1	94.27	4.1e-168
VICG01000003	66885	68315	VICG01000003.g14	1	VIGI01000002	3146209	3148266	VIGI01000002.g937	-1	94.01	1e-250
VICG01000003	73534	75729	VICG01000003.g15	1	VIGI01000002	3139332	3141525	VIGI01000002.g935	-1	91.42	1e-250
VICG01000003	79559	81148	VICG01000003.g16	-1	VIGI01000002	3133972	3135561	VIGI01000002.g934	1	93.46	1e-250
VICG01000003	81599	84040	VICG01000003.g17	1	VIGI01000002	3131125	3133567	VIGI01000002.g933	-1	94.42	1e-250
VICG01000003	86630	89634	VICG01000003.g18	1	VIGI01000002	3126444	3129496	VIGI01000002.g932	-1	92.97	3.7e-200
VICG01000003	96177	97418	VICG01000003.g19	1	VIGI01000002	3120822	3121430	VIGI01000002.g930	-1	88.51	1.9e-214
VICG01000003	102402	103214	VICG01000003.g20	-1	VIGI01000002	3114233	3115128	VIGI01000002.g928	1	91.74	1e-250
VICG01000003	122722	124621	VICG01000003.g21	1	VIGI01000002	3095358	3097942	VIGI01000002.g923.2	-1	90.23	1e-250
VICG01000003	126897	132529	VICG01000003.g22	-1	VIGI01000002	3089143	3094875	VIGI01000002.g921	1	93.9	1e-250
VICG01000003	151199	152978	VICG01000003.g24	-1	VIGI01000002	3077615	3079507	VIGI01000002.g919	1	89.21	7.7e-157
VICG01000003	153865	155280	VICG01000003.g25	1	VIGI01000002	3075514	3076931	VIGI01000002.g918	-1	90.21	1e-250
VICG01000003	156470	157260	VICG01000003.g26	-1	VIGI01000002	3073326	3074286	VIGI01000002.g917	1	95.45	1e-250
VICG01000003	157905	159193	VICG01000003.g27	1	VIGI01000002	3071566	3072859	VIGI01000002.g916	-1	92.02	1e-250
VICG01000003	161440	162734	VICG01000003.g28	-1	VIGI01000002	3068311	3069606	VIGI01000002.g915.2	1	86.1	1e-250
VICG01000003	166795	167684	VICG01000003.g29	1	VIGI01000002	3063963	3065151	VIGI01000002.g914	-1	92.06	1e-250
VICG01000003	178748	179805	VICG01000003.g30	1	VIGI01000002	3055759	3056821	VIGI01000002.g913	-1	89.14	9.3e-238
VICG01000003	180746	183295	VICG01000003.g31	-1	VIGI01000002	3051964	3054512	VIGI01000002.g912	1	91.14	1e-250
VICG01000003	184531	186141	VICG01000003.g32	-1	VIGI01000002	3049118	3051155	VIGI01000002.g911	1	91.28	1e-250
VICG01000003	186766	188597	VICG01000003.g33	1	VIGI01000002	3046641	3048625	VIGI01000002.g910	-1	90.75	1e-250
VICG01000003	189706	192074	VICG01000003.g34	1	VIGI01000002	3043727	3046070	VIGI01000002.g909	-1	92.6	1e-250
VICG01000003	192444	192709	VICG01000003.g35	1	VIGI01000002	3042964	3043467	VIGI01000002.g908	-1	94.31	3.5e-81
VICG01000003	195800	196737	VICG01000003.g36	1	VIGI01000002	3039481	3042127	VIGI01000002.g907	-1	88.69	7.3e-164
VICG01000003	198637	199931	VICG01000003.g37	-1	VIGI01000002	3035788	3038137	VIGI01000002.g906	1	94.12	3.2e-145
VICG01000003	214941	216677	VICG01000003.g41	-1	VIGI01000002	3023539	3025427	VIGI01000002.g904	1	91.31	1e-250
VICG01000003	218254	219255	VICG01000003.g42	-1	VIGI01000002	3020907	3022383	VIGI01000002.g903	1	95.39	1e-250
VICG01000003	226410	227220	VICG01000003.g45	-1	VIGI01000002	3013950	3015138	VIGI01000002.g902	1	94.1	1e-250
VICG01000003	227809	228349	VICG01000003.g46	1	VIGI01000002	3013034	3013741	VIGI01000002.g901	-1	95.1	4.2e-94
VICG01000003	229648	231703	VICG01000003.g47.2	1	VIGI01000002	3009141	3011796	VIGI01000002.g899	-1	79.66	1e-250
VICG01000003	235864	236937	VICG01000003.g48	1	VIGI01000002	3006065	3006877	VIGI01000002.g898	-1	94.8	2.5e-234
VICG01000003	249791	251115	VICG01000003.g50	1	VIGI01000002	2991241	2992565	VIGI01000002.g896.2	-1	92.16	1e-250
VICG01000003	251854	253766	VICG01000003.g51	-1	VIGI01000002	2989103	2989859	VIGI01000002.g894	1	74.68	8.4e-97
VICG01000003	262014	262958	VICG01000003.g52	1	VIGI01000002	2984592	2985479	VIGI01000002.g893	-1	69.18	9.1e-129
VICG01000003	263717	264553	VICG01000003.g53	1	VIGI01000002	2983004	2983841	VIGI01000002.g892	-1	83.53	1.3e-246
VICG01000003	267071	270635	VICG01000003.g54	1	VIGI01000002	2976786	2980352	VIGI01000002.g891.2	-1	91.22	1e-250
VICG01000003	273059	275649	VICG01000003.g56	-1	VIGI01000002	2971769	2976309	VIGI01000002.g890	1	89.22	1e-250
VICG01000003	276309	278985	VICG01000003.g57	-1	VIGI01000002	2969559	2971114	VIGI01000002.g889	1	91.11	1e-250
VICG01000003	280642	284034	VICG01000003.g58	1	VIGI01000002	2966084	2967818	VIGI01000002.g888.2	-1	94.63	1e-250
VICG01000003	294064	296420	VICG01000003.g60	-1	VIGI01000002	2956679	2960878	VIGI01000002.g885	1	94.47	1e-250
VICG01000003	297279	298556	VICG01000003.g61	1	VIGI01000002	2954673	2956322	VIGI01000002.g884	-1	90.95	1e-250
VICG01000003	301374	304752	VICG01000003.g62	-1	VIGI01000002	2947862	2951243	VIGI01000002.g883	1	93.96	1e-250
VICG01000003	307717	308607	VICG01000003.g63	1	VIGI01000002	2944240	2945130	VIGI01000002.g882	-1	91.79	1e-250
VICG01000003	314828	316696	VICG01000003.g64	1	VIGI01000002	2938857	2940167	VIGI01000002.g881	-1	77.57	1e-250
VICG01000003	317546	319875	VICG01000003.g65	-1	VIGI01000002	2935721	2937986	VIGI01000002.g880	1	89.72	1e-250
VICG01000003	323938	325436	VICG01000003.g66	-1	VIGI01000002	2930532	2932029	VIGI01000002.g879	1	90.55	1e-250
VICG01000003	326990	328718	VICG01000003.g67	1	VIGI01000002	2927433	2929151	VIGI01000002.g878	-1	94.23	5.9e-210
VICG01000003	332132	332939	VICG01000003.g68	-1	VIGI01000002	2924051	2924857	VIGI01000002.g877	1	91.67	5.5e-122
VICG01000003	336586	337655	VICG01000003.g69	1	VIGI01000002	2919117	2920448	VIGI01000002.g876	-1	91.04	1e-250
VICG01000003	338357	340782	VICG01000003.g71	-1	VIGI01000002	2916158	2917510	VIGI01000002.g874	1	93.38	1e-250
VICG01000003	341490	342422	VICG01000003.g72	1	VIGI01000002	2914776	2915414	VIGI01000002.g873	-1	93.96	1e-250
VICG01000003	343835	345626	VICG01000003.g73	1	VIGI01000002	2911324	2913044	VIGI01000002.g871	-1	92.74	1e-250
VICG01000003	346614	350284	VICG01000003.g74	1	VIGI01000002	2906440	2910276	VIGI01000002.g870	-1	93.9	1e-250
VICG01000003	352476	353345	VICG01000003.g75	-1	VIGI01000002	2904361	2905230	VIGI01000002.g869	1	93.28	1e-250
VICG01000003	354104	355671	VICG01000003.g76	1	VIGI01000002	2902131	2903689	VIGI01000002.g868	-1	92.86	1e-250
VICG01000003	355836	356587	VICG01000003.g77	-1	VIGI01000002	2901143	2902111	VIGI01000002.g866	1	93.38	1e-250
VICG01000003	357310	359109	VICG01000003.g78	1	VIGI01000002	2898782	2900596	VIGI01000002.g865	-1	96.62	1e-250
VICG01000003	360043	364478	VICG01000003.g79	1	VIGI01000002	2893377	2897811	VIGI01000002.g863	-1	94.18	1e-250
VICG01000003	368988	370317	VICG01000003.g81	-1	VIGI01000002	2890831	2892161	VIGI01000002.g862	1	93.87	1e-250
VICG01000003	370620	372010	VICG01000003.g82	1	VIGI01000002	2886306	2890544	VIGI01000002.g861	-1	91.32	1e-250
VICG01000003	378681	380030	VICG01000003.g84	-1	VIGI01000002	2884896	2886207	VIGI01000002.g860	1	84.27	1e-250
VICG01000003	382944	385378	VICG01000003.g85	1	VIGI01000002	2880223	2882717	VIGI01000002.g858	-1	94.03	1e-250
VICG01000003	391783	393468	VICG01000003.g87	-1	VIGI01000002	2872860	2874643	VIGI01000002.g856	1	94.06	1e-250
VICG01000003	400823	403663	VICG01000003.g88	1	VIGI01000002	2863254	2866116	VIGI01000002.g854	-1	93.56	1e-250
VICG01000003	409461	410448	VICG01000003.g89	-1	VIGI01000002	2856650	2857610	VIGI01000002.g852	1	99.82	1e-250
VICG01000003	411292	414238	VICG01000003.g90	1	VIGI01000002	2852818	2856083	VIGI01000002.g851.2	-1	94.99	1e-250
VICG01000003	414705	415757	VICG01000003.g91	-1	VIGI01000002	2851641	2852735	VIGI01000002.g849.2	1	92.15	6.3e-125
VICG01000003	416264	416957	VICG01000003.g92	1	VIGI01000002	2850485	2851178	VIGI01000002.g848	-1	92.31	1e-250
VICG01000003	419763	420745	VICG01000003.g93	-1	VIGI01000002	2846743	2847932	VIGI01000002.g847	1	91.32	1e-250
VICG01000003	441416	441799	VICG01000003.g94	1	VIGI01000002	2830191	2831575	VIGI01000002.g842.3	-1	89.82	1.2e-134
VICG01000003	446570	449284	VICG01000003.g95	1	VIGI01000002	2826501	2828640	VIGI01000002.g840	-1	83.09	1e-250
VICG01000003	455679	456948	VICG01000003.g97	-1	VIGI01000002	2816578	2817711	VIGI01000002.g838	1	81.82	2.1e-191
VICG01000003	461172	465079	VICG01000003.g99	-1	VIGI01000002	2808253	2812155	VIGI01000002.g836	1	88.79	1e-250
VICG01000003	472755	473668	VICG01000003.g101	1	VIGI01000002	2795078	2797190	VIGI01000002.g832	-1	92.38	1.3e-110
VICG01000003	474144	474929	VICG01000003.g102	1	VIGI01000002	2793869	2794649	VIGI01000002.g831	-1	85.88	3.2e-198
VICG01000003	476312	477850	VICG01000003.g103	-1	VIGI01000002	2791418	2792437	VIGI01000002.g829	1	91.76	1e-250
VICG01000003	482819	485635	VICG01000003.g105	1	VIGI01000002	2783159	2785969	VIGI01000002.g828	-1	92.15	1e-250
VICG01000003	486568	489396	VICG01000003.g106	-1	VIGI01000002	2779387	2782218	VIGI01000002.g827	1	95.13	1e-250
VICG01000003	490111	491290	VICG01000003.g107	-1	VIGI01000002	2777546	2778031	VIGI01000002.g825	1	96.93	1.1e-148
VICG01000003	493828	497981	VICG01000003.g109	1	VIGI01000002	2773971	2777258	VIGI01000002.g824	-1	85.63	1e-250
VICG01000003	502430	504968	VICG01000003.g111	1	VIGI01000002	2763645	2766182	VIGI01000002.g821	-1	95.73	1e-250
VICG01000003	505493	506265	VICG01000003.g112	-1	VIGI01000002	2762353	2763125	VIGI01000002.g819	1	94.37	1e-250
VICG01000003	506866	507916	VICG01000003.g113	1	VIGI01000002	2760713	2761759	VIGI01000002.g817	-1	91.78	1.3e-234
VICG01000003	509666	514119	VICG01000003.g114	1	VIGI01000002	2754890	2758931	VIGI01000002.g816	-1	88.55	1e-250
VICG01000003	515916	518173	VICG01000003.g115	-1	VIGI01000002	2750412	2752842	VIGI01000002.g812	1	96.5	1e-250
VICG01000003	530041	531917	VICG01000003.g116	1	VIGI01000002	2737652	2739769	VIGI01000002.g811	-1	90.73	1e-250
VICG01000003	537413	538193	VICG01000003.g117	-1	VIGI01000002	2733638	2734668	VIGI01000002.g810	1	94.5	1e-250
VICG01000003	538911	539393	VICG01000003.g118	-1	VIGI01000002	2732500	2732978	VIGI01000002.g808	1	96.38	3.5e-126
VICG01000003	543498	545950	VICG01000003.g119	-1	VIGI01000002	2726217	2728767	VIGI01000002.g806	1	91.16	1e-250
VICG01000003	547671	550370	VICG01000003.g120	-1	VIGI01000002	2721213	2723171	VIGI01000002.g804	1	93.89	1e-250
VICG01000003	551406	551998	VICG01000003.g121	-1	VIGI01000002	2720204	2720800	VIGI01000002.g803	1	95.48	8.9e-243
VICG01000003	554003	555897	VICG01000003.g122	1	VIGI01000002	2716262	2718908	VIGI01000002.g802	-1	97.18	1e-250
VICG01000003	559421	559822	VICG01000003.g123	-1	VIGI01000002	2712614	2713703	VIGI01000002.g799	-1	94.2	4.5e-50
VICG01000003	559948	562056	VICG01000003.g124	1	VIGI01000002	2710162	2711065	VIGI01000002.g795	-1	95.5	1e-250
VICG01000003	566386	568504	VICG01000003.g125	-1	VIGI01000002	2702549	2704606	VIGI01000002.g794	1	89.67	1e-250
VICG01000003	568827	570668	VICG01000003.g126	1	VIGI01000002	2700338	2702175	VIGI01000002.g793	-1	92.63	1e-250
VICG01000003	571883	572275	VICG01000003.g127	1	VIGI01000002	2698758	2699519	VIGI01000002.g792	-1	87.53	9.6e-141
VICG01000003	574971	575591	VICG01000003.g129	-1	VIGI01000002	2695525	2696811	VIGI01000002.g791	1	93.37	1e-250
VICG01000003	577573	578246	VICG01000003.g130	1	VIGI01000002	2692912	2693759	VIGI01000002.g790	-1	97.41	1e-250
VICG01000003	578537	580180	VICG01000003.g131	-1	VIGI01000002	2691160	2692741	VIGI01000002.g789.2	1	95.65	1e-250
VICG01000003	581499	584017	VICG01000003.g132	1	VIGI01000002	2687862	2689898	VIGI01000002.g788	-1	94.75	1e-250
VICG01000003	585718	587289	VICG01000003.g133	1	VIGI01000002	2683921	2685666	VIGI01000002.g785	-1	94.65	1e-250
VICG01000003	593989	595898	VICG01000003.g134	1	VIGI01000002	2676938	2678837	VIGI01000002.g784	-1	93.35	1e-250
VICG01000003	598946	600878	VICG01000003.g135	1	VIGI01000002	2671404	2674151	VIGI01000002.g783	-1	91.52	1e-250
VICG01000003	601470	603892	VICG01000003.g136	-1	VIGI01000002	2668959	2671386	VIGI01000002.g782	1	94.94	1e-250
VICG01000003	605597	605905	VICG01000003.g137	1	VIGI01000002	2667067	2667812	VIGI01000002.g781.2	-1	91.26	6.2e-123
VICG01000003	607355	608091	VICG01000003.g138	1	VIGI01000002	2664281	2666013	VIGI01000002.g780	-1	91.27	7.4e-230
VICG01000003	608740	609706	VICG01000003.g139	-1	VIGI01000002	2663282	2664237	VIGI01000002.g779	1	93.63	1e-250
VICG01000003	612003	613589	VICG01000003.g140	-1	VIGI01000002	2659015	2660598	VIGI01000002.g778	1	96.66	1e-250
VICG01000003	613988	615789	VICG01000003.g141	1	VIGI01000002	2656677	2658622	VIGI01000002.g777	-1	95.79	1e-250
VICG01000003	616244	618141	VICG01000003.g142	-1	VIGI01000002	2654606	2656311	VIGI01000002.g776	1	90.34	1.3e-181
VICG01000003	618870	622118	VICG01000003.g143	-1	VIGI01000002	2650663	2653892	VIGI01000002.g775	1	93.43	1e-250
VICG01000003	624171	626205	VICG01000003.g144	-1	VIGI01000002	2648398	2649504	VIGI01000002.g774	1	91.05	1e-250
VICG01000003	629853	630686	VICG01000003.g146	-1	VIGI01000002	2642121	2643512	VIGI01000002.g769.2	1	95.21	3.8e-164
VICG01000003	631901	635713	VICG01000003.g147	1	VIGI01000002	2637941	2641764	VIGI01000002.g768.2	-1	95.39	1e-250
VICG01000003	637064	638760	VICG01000003.g148	1	VIGI01000002	2634799	2636492	VIGI01000002.g766	-1	97.51	1e-250
VICG01000003	643410	647893	VICG01000003.g150	1	VIGI01000002	2624546	2629856	VIGI01000002.g765	-1	94.8	1e-250
VICG01000003	649014	650142	VICG01000003.g151	-1	VIGI01000002	2623110	2624237	VIGI01000002.g764	1	92.94	1e-250
VICG01000003	650699	651604	VICG01000003.g152	1	VIGI01000002	2621688	2622593	VIGI01000002.g763	-1	96.18	1e-250
VICG01000003	653642	655152	VICG01000003.g153	1	VIGI01000002	2618005	2619497	VIGI01000002.g762	-1	93.31	1e-250
VICG01000003	655622	658022	VICG01000003.g154	1	VIGI01000002	2615133	2617536	VIGI01000002.g761	-1	91	1e-250
VICG01000003	659710	662542	VICG01000003.g155	1	VIGI01000002	2610622	2613453	VIGI01000002.g760	-1	94.71	1e-250
VICG01000003	664360	665156	VICG01000003.g156	1	VIGI01000002	2607954	2608751	VIGI01000002.g759	-1	91.21	1e-250
VICG01000003	666798	667403	VICG01000003.g157	1	VIGI01000002	2605618	2606586	VIGI01000002.g758	1	91.91	1e-250
VICG01000003	668438	671348	VICG01000003.g158	-1	VIGI01000002	2601675	2604609	VIGI01000002.g757	1	90.79	1e-250
VICG01000003	672795	674665	VICG01000003.g159	1	VIGI01000002	2598415	2600285	VIGI01000002.g756	-1	95.01	1e-250
VICG01000003	675027	675876	VICG01000003.g160	-1	VIGI01000002	2597208	2598047	VIGI01000002.g754	1	94.79	1e-250
VICG01000003	677165	677791	VICG01000003.g161	-1	VIGI01000002	2595287	2595931	VIGI01000002.g753	1	93.78	1e-250
VICG01000003	679823	680795	VICG01000003.g162	-1	VIGI01000002	2592510	2593377	VIGI01000002.g752	1	93.68	1e-250
VICG01000003	684394	685026	VICG01000003.g163	-1	VIGI01000002	2587982	2588596	VIGI01000002.g751	1	73.36	1.1e-48
VICG01000003	686105	688980	VICG01000003.g164	-1	VIGI01000002	2584046	2586922	VIGI01000002.g750	1	94.77	1e-250
VICG01000003	693468	697035	VICG01000003.g165	-1	VIGI01000002	2574313	2576143	VIGI01000002.g746	1	94.29	1e-250
VICG01000003	697947	699057	VICG01000003.g166	1	VIGI01000002	2570528	2571655	VIGI01000002.g744	-1	93.36	1e-250
VICG01000003	699279	701361	VICG01000003.g167	-1	VIGI01000002	2568214	2570456	VIGI01000002.g743	1	85.86	1e-250
VICG01000003	703134	705228	VICG01000003.g168	-1	VIGI01000002	2564339	2566439	VIGI01000002.g742	1	93.39	1e-250
VICG01000003	705964	707736	VICG01000003.g169	1	VIGI01000002	2561882	2563650	VIGI01000002.g741	-1	92.67	1e-250
VICG01000003	708091	709161	VICG01000003.g170	-1	VIGI01000002	2560439	2561797	VIGI01000002.g740	1	89.17	1e-250
VICG01000003	710899	712297	VICG01000003.g171	1	VIGI01000002	2557495	2558475	VIGI01000002.g739	-1	92.84	1e-250
VICG01000003	712981	717380	VICG01000003.g172	1	VIGI01000002	2552264	2555993	VIGI01000002.g738	-1	94.7	1e-250
VICG01000003	721016	721776	VICG01000003.g173	-1	VIGI01000002	2548102	2548832	VIGI01000002.g736	1	88.28	1e-250
VICG01000003	725237	728168	VICG01000003.g174	1	VIGI01000002	2543900	2544916	VIGI01000002.g734	-1	83.57	1.8e-166
VICG01000003	729288	732626	VICG01000003.g175	-1	VIGI01000002	2538300	2541641	VIGI01000002.g732	1	87.79	1e-250
VICG01000003	733649	736225	VICG01000003.g176	-1	VIGI01000002	2534318	2537260	VIGI01000002.g731	1	96.48	1e-250
VICG01000003	736911	737439	VICG01000003.g177	-1	VIGI01000002	2533142	2533996	VIGI01000002.g729.2	1	97.49	2.1e-131
VICG01000003	737852	740009	VICG01000003.g178	1	VIGI01000002	2530898	2533055	VIGI01000002.g727	-1	94.13	1e-250
VICG01000003	741910	743981	VICG01000003.g179	-1	VIGI01000002	2526698	2528709	VIGI01000002.g726	1	92.67	1e-250
VICG01000003	745574	746596	VICG01000003.g180	1	VIGI01000002	2524350	2525134	VIGI01000002.g725	-1	90.83	1e-250
VICG01000003	747335	748171	VICG01000003.g181	-1	VIGI01000002	2522214	2523407	VIGI01000002.g723	1	94.76	1e-250
VICG01000003	754489	755934	VICG01000003.g183	1	VIGI01000002	2514312	2515809	VIGI01000002.g721	-1	91.53	1e-250
VICG01000003	756964	758273	VICG01000003.g185.2	-1	VIGI01000002	2512359	2514079	VIGI01000002.g720	1	84.3	1e-250
VICG01000003	758486	759737	VICG01000003.g186	1	VIGI01000002	2510753	2512004	VIGI01000002.g719	-1	92.91	5e-112
VICG01000003	765632	767293	VICG01000003.g187	1	VIGI01000002	2504024	2505637	VIGI01000002.g717	-1	93.1	1e-250
VICG01000003	768253	768708	VICG01000003.g188	-1	VIGI01000002	2502620	2503046	VIGI01000002.g714	1	89.07	3.7e-133
VICG01000003	769198	770068	VICG01000003.g189	1	VIGI01000002	2501234	2502553	VIGI01000002.g713.2	-1	92.13	1e-250
VICG01000003	772167	776139	VICG01000003.g190	-1	VIGI01000002	2495167	2499170	VIGI01000002.g711	1	91.75	1e-250
VICG01000003	778022	780006	VICG01000003.g191	1	VIGI01000002	2491552	2493526	VIGI01000002.g710	-1	92.68	1e-250
VICG01000003	787518	787967	VICG01000003.g192	-1	VIGI01000002	2484548	2486797	VIGI01000002.g709	1	87.56	8.6e-154
VICG01000003	790314	793039	VICG01000003.g193	1	VIGI01000002	2479665	2482385	VIGI01000002.g708	-1	93.9	1e-250
VICG01000003	800377	801531	VICG01000003.g194	1	VIGI01000002	2471804	2472961	VIGI01000002.g706	-1	90.18	1e-250
VICG01000003	802970	804218	VICG01000003.g195	-1	VIGI01000002	2468025	2471418	VIGI01000002.g703	1	91.02	1e-250
VICG01000003	805368	807217	VICG01000003.g196	-1	VIGI01000002	2465835	2467711	VIGI01000002.g702	1	93.1	1e-250
VICG01000003	809936	818918	VICG01000003.g197	1	VIGI01000002	2453898	2462892	VIGI01000002.g700	-1	91.6	1e-250
VICG01000003	819653	822977	VICG01000003.g198	-1	VIGI01000002	2449872	2453198	VIGI01000002.g699	1	90.37	1e-250
VICG01000003	824450	825755	VICG01000003.g199	-1	VIGI01000002	2447152	2448457	VIGI01000002.g698	1	94.79	1e-250
VICG01000003	826015	828646	VICG01000003.g200	1	VIGI01000002	2444278	2446908	VIGI01000002.g697	-1	94.9	1e-250
VICG01000003	830388	832999	VICG01000003.g201	1	VIGI01000002	2439739	2442787	VIGI01000002.g696	-1	96	1e-250
VICG01000003	834752	835763	VICG01000003.g202	-1	VIGI01000002	2437410	2438429	VIGI01000002.g695	1	90.73	1.3e-247
VICG01000003	838308	839314	VICG01000003.g203	-1	VIGI01000002	2433510	2434974	VIGI01000002.g694	1	96.97	1e-250
VICG01000003	840244	841366	VICG01000003.g204	1	VIGI01000002	2431871	2433065	VIGI01000002.g693	-1	95.97	1e-250
VICG01000003	843675	844259	VICG01000003.g205	-1	VIGI01000002	2428224	2429683	VIGI01000002.g691	1	93.68	1.5e-242
VICG01000003	847559	848268	VICG01000003.g207	1	VIGI01000002	2425646	2426331	VIGI01000002.g689	-1	95.24	2.8e-95
VICG01000003	849586	850857	VICG01000003.g208	-1	VIGI01000002	2423021	2424760	VIGI01000002.g688	1	87.46	3.8e-196
VICG01000003	852049	853240	VICG01000003.g209	-1	VIGI01000002	2420680	2422053	VIGI01000002.g687	1	96.02	1.4e-221
VICG01000003	853684	856305	VICG01000003.g210	-1	VIGI01000002	2417599	2419866	VIGI01000002.g686	1	94.31	1e-250
VICG01000003	856674	858241	VICG01000003.g211	1	VIGI01000002	2414912	2417521	VIGI01000002.g685	-1	97.34	1e-250
VICG01000003	859704	862348	VICG01000003.g212	1	VIGI01000002	2411584	2414211	VIGI01000002.g683	-1	94.5	1e-250
VICG01000003	865280	867007	VICG01000003.g214	-1	VIGI01000002	2406989	2410178	VIGI01000002.g680	1	97.08	2.6e-249
VICG01000003	868817	869154	VICG01000003.g215	-1	VIGI01000002	2405107	2405575	VIGI01000002.g679	1	92.59	7.9e-110
VICG01000003	870773	872392	VICG01000003.g216	1	VIGI01000002	2401928	2404303	VIGI01000002.g678	-1	94.61	1e-250
VICG01000003	873122	873882	VICG01000003.g217	-1	VIGI01000002	2400432	2401906	VIGI01000002.g677	1	92.44	1e-250
VICG01000003	875486	876007	VICG01000003.g218	1	VIGI01000002	2398355	2399257	VIGI01000002.g676	-1	92.5	2.2e-166
VICG01000003	883559	885390	VICG01000003.g220	1	VIGI01000002	2390714	2392953	VIGI01000002.g675	-1	91.7	1.7e-94
VICG01000003	886028	887060	VICG01000003.g221	-1	VIGI01000002	2388960	2390246	VIGI01000002.g674	1	90.6	1e-250
VICG01000003	887811	890530	VICG01000003.g222	-1	VIGI01000002	2384707	2388512	VIGI01000002.g672	1	95.25	1e-250
[truncated: 7,068 more rows]

## Sheet: SynMap-MFRC-MFRG
Supplementary Table 2a. Syntenic relationships among genes of M. fructicola and M. fructigena determined using SynMap tool.
M. fructicola					M. fructigena					Identity (%)	P-value	No. of genes per each syntenic block
Scaffold	Start position	End position	Gene	Order	Scaffold	Start position	End position	Gene	Order
												66
VICG01000001	781901	784345	VICG01000001.g160	1	QKRW01000001	334009	336438	QKRW01000001.g270	-1	95.67	3.4e-131
VICG01000001	785015	789570	VICG01000001.g161	-1	QKRW01000001	328797	332622	QKRW01000001.g269	1	94.55	1e-250
VICG01000001	790353	790945	VICG01000001.g162	1	QKRW01000001	327603	328088	QKRW01000001.g268	-1	96.59	1.2e-116
VICG01000001	792652	793625	VICG01000001.g163	1	QKRW01000001	325393	326361	QKRW01000001.g267	-1	97.83	7.5e-246
VICG01000001	794046	795587	VICG01000001.g164	-1	QKRW01000001	324053	324972	QKRW01000001.g266	1	94.29	6.4e-222
VICG01000001	795670	796540	VICG01000001.g165	1	QKRW01000001	322497	323367	QKRW01000001.g265	-1	95.45	1e-250
VICG01000001	798436	801169	VICG01000001.g166	-1	QKRW01000001	317713	320597	QKRW01000001.g264	1	94.3	1e-250
VICG01000001	804468	806898	VICG01000001.g168	1	QKRW01000001	312732	315950	QKRW01000001.g263	-1	94.71	4.7e-79
VICG01000001	807126	807831	VICG01000001.g169	-1	QKRW01000001	311067	311977	QKRW01000001.g262	1	96.11	1.5e-158
VICG01000001	808302	810485	VICG01000001.g170	1	QKRW01000001	308786	310796	QKRW01000001.g261	-1	92.7	1e-250
VICG01000001	812827	813685	VICG01000001.g171	1	QKRW01000001	305438	306296	QKRW01000001.g260	-1	94.68	1e-250
VICG01000001	814056	815224	VICG01000001.g172	1	QKRW01000001	303918	304675	QKRW01000001.g259	-1	94.02	1e-250
VICG01000001	817072	820560	VICG01000001.g173	-1	QKRW01000001	298599	302089	QKRW01000001.g258	1	95.86	1e-250
VICG01000001	825505	829716	VICG01000001.g175	-1	QKRW01000001	288738	298014	QKRW01000001.g257	1	93.29	1e-250
VICG01000001	831020	832435	VICG01000001.g176	1	QKRW01000001	286896	288308	QKRW01000001.g256	-1	93.01	1e-250
VICG01000001	832929	833821	VICG01000001.g177	-1	QKRW01000001	285518	286410	QKRW01000001.g255	1	98.6	1e-250
VICG01000001	834090	834860	VICG01000001.g178	1	QKRW01000001	284479	285249	QKRW01000001.g254	-1	98.12	2.1e-234
VICG01000001	840870	843549	VICG01000001.g179	1	QKRW01000001	275690	278495	QKRW01000001.g253	-1	91.34	1e-250
VICG01000001	844422	845390	VICG01000001.g180	-1	QKRW01000001	273808	274715	QKRW01000001.g252	1	95.22	1e-250
VICG01000001	845787	847740	VICG01000001.g181	1	QKRW01000001	271499	273425	QKRW01000001.g251	-1	92.59	1e-250
VICG01000001	852152	854609	VICG01000001.g182	1	QKRW01000001	264563	266987	QKRW01000001.g250	-1	94.58	1e-250
VICG01000001	855166	856419	VICG01000001.g183	1	QKRW01000001	263441	263995	QKRW01000001.g249	-1	93.79	2.4e-189
VICG01000001	857117	857901	VICG01000001.g184	-1	QKRW01000001	261254	262024	QKRW01000001.g248	1	96.88	1.3e-137
VICG01000001	859008	860273	VICG01000001.g185	1	QKRW01000001	258673	259684	QKRW01000001.g247	-1	92.46	1.1e-89
VICG01000001	862057	865507	VICG01000001.g186	1	QKRW01000001	253171	256586	QKRW01000001.g246	-1	91.27	1e-250
VICG01000001	875245	877166	VICG01000001.g188	-1	QKRW01000001	242066	243986	QKRW01000001.g245	1	93.47	2.7e-209
VICG01000001	878592	879286	VICG01000001.g189	1	QKRW01000001	239432	240125	QKRW01000001.g244	-1	97.03	9.4e-83
VICG01000001	880430	883499	VICG01000001.g190	1	QKRW01000001	235237	238309	QKRW01000001.g243	-1	94.66	1e-250
VICG01000001	885118	887017	VICG01000001.g191	1	QKRW01000001	231740	233635	QKRW01000001.g242	-1	91.44	1e-250
VICG01000001	889950	890462	VICG01000001.g193	-1	QKRW01000001	228735	229232	QKRW01000001.g241	1	92.52	6.6e-133
VICG01000001	892376	893048	VICG01000001.g195	-1	QKRW01000001	226138	226582	QKRW01000001.g240	1	93.23	5.2e-46
VICG01000001	894599	895940	VICG01000001.g196	1	QKRW01000001	223218	224582	QKRW01000001.g239	-1	92.23	1.1e-73
VICG01000001	898313	900056	VICG01000001.g197	-1	QKRW01000001	217018	219606	QKRW01000001.g238	1	93.68	1e-250
VICG01000001	901483	903167	VICG01000001.g198	1	QKRW01000001	214814	216598	QKRW01000001.g237	-1	91.67	3.9e-213
VICG01000001	903792	905647	VICG01000001.g199	1	QKRW01000001	213351	214280	QKRW01000001.g236	-1	96.59	5.1e-160
VICG01000001	909028	910389	VICG01000001.g200	1	QKRW01000001	208328	209683	QKRW01000001.g235	-1	92.23	1e-250
VICG01000001	910971	911624	VICG01000001.g201	-1	QKRW01000001	206464	206943	QKRW01000001.g234	1	81.82	2.2e-135
VICG01000001	914239	916128	VICG01000001.g203	-1	QKRW01000001	201973	203016	QKRW01000001.g232	1	92.66	1e-250
VICG01000001	917050	917850	VICG01000001.g204	1	QKRW01000001	200277	201062	QKRW01000001.g231	-1	82.09	7.5e-161
VICG01000001	918183	919501	VICG01000001.g205	-1	QKRW01000001	198640	199960	QKRW01000001.g230	1	94.08	1e-250
VICG01000001	919981	922146	VICG01000001.g206	1	QKRW01000001	196100	198253	QKRW01000001.g229	-1	96.32	1e-250
VICG01000001	922681	926499	VICG01000001.g207	1	QKRW01000001	191759	195804	QKRW01000001.g228	-1	91.69	1e-250
VICG01000001	929685	930587	VICG01000001.g209	-1	QKRW01000001	188495	189037	QKRW01000001.g227	1	73.85	1.5e-48
VICG01000001	937877	939130	VICG01000001.g211	1	QKRW01000001	179916	180659	QKRW01000001.g225	-1	86.79	1e-224
VICG01000001	942653	943091	VICG01000001.g212	1	QKRW01000001	176859	177206	QKRW01000001.g224	-1	93.43	2.2e-108
VICG01000001	947661	951391	VICG01000001.g213	-1	QKRW01000001	171290	172438	QKRW01000001.g223	1	96.23	1.5e-159
VICG01000001	968852	973763	VICG01000001.g214	1	QKRW01000001	146020	149722	QKRW01000001.g220	-1	89.84	1e-250
VICG01000001	979889	980913	VICG01000001.g216	-1	QKRW01000001	133280	133627	QKRW01000001.g217	1	90.52	1.6e-115
VICG01000001	989365	991300	VICG01000001.g217	1	QKRW01000001	119300	121272	QKRW01000001.g215	-1	94.76	1e-250
VICG01000001	995347	997281	VICG01000001.g219	1	QKRW01000001	110773	111150	QKRW01000001.g214	-1	92.57	1.2e-143
VICG01000001	997781	999670	VICG01000001.g220	1	QKRW01000001	109939	110283	QKRW01000001.g213	-1	94.84	3e-98
VICG01000001	1001063	1002139	VICG01000001.g221	1	QKRW01000001	106183	107040	QKRW01000001.g212	-1	89.89	3.8e-130
VICG01000001	1003077	1004249	VICG01000001.g222	1	QKRW01000001	104162	104540	QKRW01000001.g211	-1	90.79	3.9e-76
VICG01000001	1004896	1005711	VICG01000001.g223	1	QKRW01000001	102686	103180	QKRW01000001.g210	-1	80.43	4.7e-106
VICG01000001	1006446	1008319	VICG01000001.g224	-1	QKRW01000001	99790	101686	QKRW01000001.g209	1	92.8	1e-250
VICG01000001	1013115	1017012	VICG01000001.g227.2	1	QKRW01000001	92223	99066	QKRW01000001.g208	-1	94.44	1e-250
VICG01000001	1017767	1019208	VICG01000001.g228	-1	QKRW01000001	89982	91381	QKRW01000001.g207	1	88.86	1e-250
VICG01000001	1021442	1024513	VICG01000001.g230	-1	QKRW01000001	86434	87575	QKRW01000001.g206	1	89.57	7.5e-213
VICG01000001	1046440	1048266	VICG01000001.g234	-1	QKRW01000001	55154	56191	QKRW01000001.g197	1	89.78	7.3e-128
VICG01000001	1054391	1056165	VICG01000001.g235	-1	QKRW01000001	48312	49990	QKRW01000001.g196	1	91.36	7.1e-144
VICG01000001	1062671	1064791	VICG01000001.g237	1	QKRW01000001	41027	42561	QKRW01000001.g195	-1	93.85	1e-250
VICG01000001	1070205	1072311	VICG01000001.g238	1	QKRW01000001	29858	32005	QKRW01000001.g192	-1	90.25	1e-250
VICG01000001	1074536	1077917	VICG01000001.g239	-1	QKRW01000001	25136	26400	QKRW01000001.g190	1	94.88	1e-250
VICG01000001	1077986	1078724	VICG01000001.g240	-1	QKRW01000001	22845	24238	QKRW01000001.g189	1	95.44	4.8e-147
VICG01000001	1079887	1082450	VICG01000001.g241	1	QKRW01000001	19873	21948	QKRW01000001.g188	-1	95.98	1e-250
VICG01000001	1086246	1086925	VICG01000001.g243	1	QKRW01000001	13834	16195	QKRW01000001.g187	1	94.69	2.8e-188
VICG01000001	587689	589836	VICG01000001.g128	-1	QKRW01000002	81593	83883	QKRW01000002.g164	1	91.47	1e-250	25
VICG01000001	590699	591699	VICG01000001.g129	1	QKRW01000002	79827	80832	QKRW01000002.g163	-1	96.98	1e-250
VICG01000001	592384	594501	VICG01000001.g130	1	QKRW01000002	77991	79150	QKRW01000002.g162	-1	94.69	1e-250
VICG01000001	598011	599853	VICG01000001.g131	1	QKRW01000002	70980	72885	QKRW01000002.g160	-1	89.21	1e-250
VICG01000001	603428	603940	VICG01000001.g133	1	QKRW01000002	67861	68361	QKRW01000002.g159	-1	80.51	7.6e-141
VICG01000001	604849	608295	VICG01000001.g134	-1	QKRW01000002	63418	65685	QKRW01000002.g157	1	88.69	1e-250
VICG01000001	610342	611739	VICG01000001.g135	-1	QKRW01000002	59945	60419	QKRW01000002.g156	1	94.32	3.9e-151
VICG01000001	612386	613194	VICG01000001.g136	1	QKRW01000002	58486	59334	QKRW01000002.g155	-1	93.82	7.9e-103
VICG01000001	614091	616315	VICG01000001.g137	-1	QKRW01000002	55414	57695	QKRW01000002.g154	1	92.39	1e-250
VICG01000001	621100	622282	VICG01000001.g138	-1	QKRW01000002	51674	52309	QKRW01000002.g153	1	97.61	1.9e-220
VICG01000001	624542	628933	VICG01000001.g139	1	QKRW01000002	44382	48081	QKRW01000002.g152	-1	89.03	1e-250
VICG01000001	629627	630984	VICG01000001.g140	-1	QKRW01000002	42368	43725	QKRW01000002.g151	1	93.22	1e-250
VICG01000001	632755	633597	VICG01000001.g142	-1	QKRW01000002	39870	41808	QKRW01000002.g150	1	93.44	1e-250
VICG01000001	634648	635890	VICG01000001.g143	1	QKRW01000002	36938	38496	QKRW01000002.g149	-1	89.23	1.9e-248
VICG01000001	637126	637637	VICG01000001.g144	1	QKRW01000002	35733	36244	QKRW01000002.g148	-1	94.36	1.3e-179
VICG01000001	637816	638709	VICG01000001.g145	-1	QKRW01000002	35066	35560	QKRW01000002.g147	1	95.76	2.1e-209
VICG01000001	639072	640426	VICG01000001.g146	1	QKRW01000002	33388	34379	QKRW01000002.g145	-1	93.95	1e-94
VICG01000001	640937	642254	VICG01000001.g147	-1	QKRW01000002	31023	32396	QKRW01000002.g144	1	94.78	1e-250
VICG01000001	648032	650403	VICG01000001.g149	1	QKRW01000002	24678	28989	QKRW01000002.g143	-1	93.06	1e-250
VICG01000001	651012	652717	VICG01000001.g150	-1	QKRW01000002	22371	24067	QKRW01000002.g142	1	93.64	1e-250
VICG01000001	660281	660860	VICG01000001.g153	1	QKRW01000002	15214	15793	QKRW01000002.g141	-1	93.9	3e-200
VICG01000001	661475	663561	VICG01000001.g154	-1	QKRW01000002	12518	14595	QKRW01000002.g140	1	91.54	1e-250
VICG01000001	664118	665263	VICG01000001.g155	1	QKRW01000002	10839	11977	QKRW01000002.g139	-1	95.55	1e-250
VICG01000001	665289	666882	VICG01000001.g156	-1	QKRW01000002	9851	10813	QKRW01000002.g138	1	95.73	1.2e-143
VICG01000001	667354	669538	VICG01000001.g157	1	QKRW01000002	5246	7196	QKRW01000002.g137	-1	90.94	6.1e-192
VICG01000001	2317149	2317795	VICG01000001.g642	-1	QKRW01000019	638279	639537	QKRW01000019.g167	-1	91.07	5.3e-106	9
VICG01000001	2323838	2325804	VICG01000001.g643	1	QKRW01000019	644916	645872	QKRW01000019.g168	1	94.27	1e-250
VICG01000001	2328824	2333101	VICG01000001.g644	1	QKRW01000019	651138	654685	QKRW01000019.g171	1	95.09	1e-250
VICG01000001	2340457	2341633	VICG01000001.g647	1	QKRW01000019	660890	662106	QKRW01000019.g172	1	94.39	1e-250
VICG01000001	2344079	2348716	VICG01000001.g650	-1	QKRW01000019	666572	669038	QKRW01000019.g174	-1	94.22	1e-250
VICG01000001	2355263	2357281	VICG01000001.g651	-1	QKRW01000019	675476	679400	QKRW01000019.g175	-1	90.44	1e-250
VICG01000001	2360497	2361646	VICG01000001.g653	1	QKRW01000019	680701	681863	QKRW01000019.g176	1	93.68	1.3e-172
VICG01000001	2370695	2373396	VICG01000001.g655	-1	QKRW01000019	689991	693228	QKRW01000019.g177	-1	92.98	1e-250
VICG01000001	2377340	2381819	VICG01000001.g656	1	QKRW01000019	697413	701420	QKRW01000019.g178	1	96.57	1e-250
VICG01000001	2796602	2797378	VICG01000001.g806	-1	QKRW01000019	770810	776414	QKRW01000019.g191	1	94.01	3.4e-153	138
VICG01000001	2808350	2810602	VICG01000001.g807	1	QKRW01000019	762063	764853	QKRW01000019.g190	-1	94.8	1e-250
VICG01000001	2813133	2814146	VICG01000001.g809	1	QKRW01000019	759038	759510	QKRW01000019.g189	1	94.64	5.6e-134
VICG01000001	2815457	2816515	VICG01000001.g810	-1	QKRW01000019	756695	757586	QKRW01000019.g188	1	94.71	4.4e-136
VICG01000001	2816719	2818291	VICG01000001.g811	1	QKRW01000019	754915	756261	QKRW01000019.g187	-1	93.85	1.2e-177
VICG01000001	2819279	2827142	VICG01000001.g812	-1	QKRW01000019	746227	753860	QKRW01000019.g186	1	89.69	1e-250
VICG01000001	2830268	2831849	VICG01000001.g813	-1	QKRW01000019	741112	742612	QKRW01000019.g185	1	85.86	3.8e-135
VICG01000001	2836629	2837210	VICG01000001.g814	1	QKRW01000019	726579	727104	QKRW01000019.g184	-1	88.96	6.2e-107
VICG01000001	2837365	2839312	VICG01000001.g815	-1	QKRW01000019	724750	725254	QKRW01000019.g183	1	87.14	2.1e-147
VICG01000001	2849546	2854276	VICG01000001.g819	1	QKRW01000019	717350	722222	QKRW01000019.g182	-1	89.58	1e-250
VICG01000001	2854289	2858845	VICG01000001.g820.3	-1	QKRW01000019	708762	712349	QKRW01000019.g180	1	93.33	1e-250
VICG01000001	2861545	2865366	VICG01000001.g823.2	1	QKRW01000019	702365	704197	QKRW01000019.g179	-1	91.41	2.8e-119
VICG01000001	2866575	2869698	VICG01000001.g824	-1	QKRW01000019	634231	636070	QKRW01000019.g166	1	83.66	2e-106
VICG01000001	2870691	2872551	VICG01000001.g826	-1	QKRW01000019	628514	631026	QKRW01000019.g164	1	88.52	1e-250
VICG01000001	2875915	2881384	VICG01000001.g828	-1	QKRW01000019	619869	623415	QKRW01000019.g162	1	94.88	1e-250
VICG01000001	2886816	2887316	VICG01000001.g830	-1	QKRW01000019	615105	615645	QKRW01000019.g160	1	67.56	4.4e-35
VICG01000001	2889579	2890879	VICG01000001.g831	1	QKRW01000019	611472	613015	QKRW01000019.g159	-1	93.89	1e-250
VICG01000001	2891900	2892916	VICG01000001.g832	-1	QKRW01000019	609452	610469	QKRW01000019.g158	1	90.2	1e-250
VICG01000001	2894331	2896656	VICG01000001.g833	-1	QKRW01000019	605711	608043	QKRW01000019.g157	1	90.82	1e-250
VICG01000001	2901050	2903007	VICG01000001.g834	1	QKRW01000019	599952	601334	QKRW01000019.g156	-1	92.77	4.3e-215
VICG01000001	2903885	2906357	VICG01000001.g835	-1	QKRW01000019	596232	597469	QKRW01000019.g153	1	92.77	3.2e-156
VICG01000001	2912997	2916597	VICG01000001.g837	-1	QKRW01000019	587110	589525	QKRW01000019.g151	1	86.31	8.9e-212
VICG01000001	2917953	2920448	VICG01000001.g838	-1	QKRW01000019	581566	581838	QKRW01000019.g149	1	88.98	1.5e-81
VICG01000001	2921613	2923634	VICG01000001.g839.2	1	QKRW01000019	576895	578468	QKRW01000019.g148	-1	91.03	1e-250
VICG01000001	2924407	2925134	VICG01000001.g840	-1	QKRW01000019	575202	575589	QKRW01000019.g146	1	89.76	4e-114
VICG01000001	2931169	2933023	VICG01000001.g841	-1	QKRW01000019	569941	571800	QKRW01000019.g145	1	92.14	1e-250
VICG01000001	2940754	2942556	VICG01000001.g842	-1	QKRW01000019	560905	562436	QKRW01000019.g144	1	93.78	1e-250
VICG01000001	2944247	2945493	VICG01000001.g843	1	QKRW01000019	557701	558740	QKRW01000019.g142	-1	93.23	1e-250
VICG01000001	2945609	2946257	VICG01000001.g844	-1	QKRW01000019	556728	557378	QKRW01000019.g141	1	95.57	2.1e-191
VICG01000001	2946304	2951966	VICG01000001.g845	1	QKRW01000019	552769	556543	QKRW01000019.g140	-1	96.01	1e-250
VICG01000001	2952361	2953663	VICG01000001.g846	-1	QKRW01000019	549358	550657	QKRW01000019.g138	1	95.17	1e-250
VICG01000001	2954003	2955781	VICG01000001.g847	1	QKRW01000019	548098	549039	QKRW01000019.g137	-1	93.19	1.8e-84
VICG01000001	2955943	2956347	VICG01000001.g848	-1	QKRW01000019	544387	547006	QKRW01000019.g136	1	89.88	2.3e-152
VICG01000001	2961942	2964336	VICG01000001.g849	1	QKRW01000019	539016	540209	QKRW01000019.g135	-1	87.87	1.7e-249
VICG01000001	2964384	2965597	VICG01000001.g850	-1	QKRW01000019	537220	538453	QKRW01000019.g134	1	93.58	1e-250
VICG01000001	2967373	2968345	VICG01000001.g851	1	QKRW01000019	535256	535737	QKRW01000019.g133	-1	85.96	5.6e-93
VICG01000001	2972443	2975194	VICG01000001.g853	-1	QKRW01000019	526194	527955	QKRW01000019.g130	1	91.91	5.6e-150
VICG01000001	2975723	2976418	VICG01000001.g854	1	QKRW01000019	524991	525539	QKRW01000019.g129	-1	92.56	2.6e-215
VICG01000001	2976704	2977691	VICG01000001.g855.2	-1	QKRW01000019	523741	524534	QKRW01000019.g128	1	96.74	1.8e-127
VICG01000001	2979073	2981439	VICG01000001.g858	-1	QKRW01000019	520024	523262	QKRW01000019.g127	1	93.07	1e-250
VICG01000001	2983836	2985458	VICG01000001.g859	1	QKRW01000019	516179	517496	QKRW01000019.g126	-1	91.91	1.9e-219
VICG01000001	2986782	2989297	VICG01000001.g860	1	QKRW01000019	512419	514811	QKRW01000019.g125	-1	92.11	1.4e-190
VICG01000001	2992800	2993750	VICG01000001.g861	-1	QKRW01000019	508174	509084	QKRW01000019.g124	1	92.56	9.1e-185
VICG01000001	2999227	3000580	VICG01000001.g865.2	-1	QKRW01000019	501734	502930	QKRW01000019.g123	1	93.51	1e-250
VICG01000001	3016567	3020819	VICG01000001.g869	1	QKRW01000019	481738	486909	QKRW01000019.g122	-1	94.29	1e-250
VICG01000001	3023096	3044724	VICG01000001.g870.2	1	QKRW01000019	470841	479552	QKRW01000019.g121	-1	88.9	1e-250
VICG01000001	3052040	3052687	VICG01000001.g876	-1	QKRW01000019	451597	452419	QKRW01000019.g117	-1	90.61	3.9e-64
VICG01000001	3053306	3055672	VICG01000001.g877	-1	QKRW01000019	448206	450548	QKRW01000019.g116	1	91.35	1e-250
VICG01000001	3058832	3061834	VICG01000001.g878	1	QKRW01000019	442373	444870	QKRW01000019.g115.2	-1	94.06	1e-250
VICG01000001	3063296	3065266	VICG01000001.g879	1	QKRW01000019	439480	441248	QKRW01000019.g114	-1	90.26	1e-250
VICG01000001	3068628	3069930	VICG01000001.g881	-1	QKRW01000019	434668	436054	QKRW01000019.g113	1	95.69	1e-250
VICG01000001	3072309	3074396	VICG01000001.g883	1	QKRW01000019	430550	434426	QKRW01000019.g112	-1	92.61	1e-250
VICG01000001	3074455	3076730	VICG01000001.g884	-1	QKRW01000019	427944	430215	QKRW01000019.g111	1	96.36	1e-250
VICG01000001	3079912	3080918	VICG01000001.g885	-1	QKRW01000019	422510	423746	QKRW01000019.g110	1	93.76	3.5e-179
VICG01000001	3087058	3088382	VICG01000001.g886	-1	QKRW01000019	415425	417165	QKRW01000019.g109	1	95.75	1e-250
VICG01000001	3090060	3091386	VICG01000001.g887	1	QKRW01000019	411470	414368	QKRW01000019.g108	-1	93.17	8.7e-237
VICG01000001	3095886	3097324	VICG01000001.g890	-1	QKRW01000019	407422	408728	QKRW01000019.g107	1	94.88	1e-250
VICG01000001	3097609	3099175	VICG01000001.g891	-1	QKRW01000019	405459	406863	QKRW01000019.g106	1	92.87	1.3e-239
VICG01000001	3099618	3106344	VICG01000001.g892	1	QKRW01000019	398285	404126	QKRW01000019.g104	-1	96.08	1e-250
VICG01000001	3107073	3109354	VICG01000001.g893	1	QKRW01000019	395416	397556	QKRW01000019.g103	-1	95.31	1e-250
VICG01000001	3110062	3111285	VICG01000001.g895	1	QKRW01000019	393371	394594	QKRW01000019.g102	-1	95.59	1e-250
VICG01000001	3111372	3112441	VICG01000001.g896	-1	QKRW01000019	392214	393282	QKRW01000019.g101	1	94.99	1e-250
VICG01000001	3114763	3116454	VICG01000001.g897	1	QKRW01000019	388182	389737	QKRW01000019.g100	-1	95.6	1e-250
VICG01000001	3116650	3117676	VICG01000001.g898	-1	QKRW01000019	386819	387808	QKRW01000019.g99	1	87.66	1.8e-124
VICG01000001	3118340	3119884	VICG01000001.g899	-1	QKRW01000019	383481	386186	QKRW01000019.g98	1	92.68	1e-250
VICG01000001	3122964	3123827	VICG01000001.g900	1	QKRW01000019	380703	383156	QKRW01000019.g97	-1	93.52	1e-250
VICG01000001	3125411	3126259	VICG01000001.g902	-1	QKRW01000019	378284	379132	QKRW01000019.g96	1	94.9	1e-250
VICG01000001	3126344	3129432	VICG01000001.g903.2	1	QKRW01000019	375478	377515	QKRW01000019.g95	-1	94.92	1e-250
VICG01000001	3130622	3131860	VICG01000001.g904.2	1	QKRW01000019	372424	373662	QKRW01000019.g94	-1	89.96	1e-250
VICG01000001	3134101	3135337	VICG01000001.g906.3	-1	QKRW01000019	369606	370196	QKRW01000019.g93	1	92.31	5.8e-146
VICG01000001	3135478	3136121	VICG01000001.g907	1	QKRW01000019	368437	369080	QKRW01000019.g92	-1	95.52	4.2e-245
VICG01000001	3136231	3137044	VICG01000001.g908	-1	QKRW01000019	367459	368326	QKRW01000019.g91	1	95.62	7.1e-210
VICG01000001	3137807	3138575	VICG01000001.g909	-1	QKRW01000019	366283	367044	QKRW01000019.g90.2	1	89.12	1.6e-220
VICG01000001	3140263	3145315	VICG01000001.g910	1	QKRW01000019	358944	361610	QKRW01000019.g88	-1	96.44	1e-250
VICG01000001	3145344	3148302	VICG01000001.g911.2	1	QKRW01000019	356158	357445	QKRW01000019.g87.2	-1	92.42	1e-250
VICG01000001	3148952	3150206	VICG01000001.g912	-1	QKRW01000019	353926	355196	QKRW01000019.g86	1	86.46	1e-189
VICG01000001	3150949	3152407	VICG01000001.g914	-1	QKRW01000019	334761	336224	QKRW01000019.g80	1	97.4	1e-250
VICG01000001	3153634	3155672	VICG01000001.g916.2	1	QKRW01000019	331079	332893	QKRW01000019.g79	-1	93.61	1e-250
VICG01000001	3157578	3159354	VICG01000001.g918	-1	QKRW01000019	327437	330572	QKRW01000019.g78	1	93.96	1e-250
VICG01000001	3165759	3166828	VICG01000001.g919	-1	QKRW01000019	319856	320922	QKRW01000019.g77	1	94.89	1.5e-245
VICG01000001	3167217	3170342	VICG01000001.g920.2	1	QKRW01000019	316341	318174	QKRW01000019.g76	-1	94.02	1e-250
VICG01000001	3171726	3174202	VICG01000001.g921	1	QKRW01000019	312652	315055	QKRW01000019.g75	-1	92.98	1e-250
VICG01000001	3175939	3177100	VICG01000001.g922	1	QKRW01000019	308551	309919	QKRW01000019.g73	-1	70.8	3.5e-76
VICG01000001	3178665	3180466	VICG01000001.g923	-1	QKRW01000019	305189	305667	QKRW01000019.g72	1	92.9	3.4e-54
VICG01000001	3188708	3189613	VICG01000001.g924	-1	QKRW01000019	293739	294494	QKRW01000019.g71	1	89.81	1e-250
VICG01000001	3190937	3195093	VICG01000001.g925	1	QKRW01000019	289367	290873	QKRW01000019.g70	-1	91.46	1e-250
VICG01000001	3195394	3197610	VICG01000001.g926	-1	QKRW01000019	286873	288063	QKRW01000019.g69	1	91.53	1e-250
VICG01000001	3212196	3214696	VICG01000001.g929	-1	QKRW01000019	272702	273650	QKRW01000019.g66	1	92.16	2.6e-216
VICG01000001	3224192	3226532	VICG01000001.g932.3	-1	QKRW01000019	258256	260924	QKRW01000019.g64	1	94.45	4e-222
VICG01000001	3231198	3234247	VICG01000001.g935.2	-1	QKRW01000019	253623	255842	QKRW01000019.g63	1	92.74	6.9e-205
VICG01000001	3244916	3248114	VICG01000001.g937	-1	QKRW01000019	239298	244011	QKRW01000019.g62	1	90.52	1e-250
VICG01000001	3248280	3249776	VICG01000001.g938	-1	QKRW01000019	237302	238624	QKRW01000019.g61	1	88.81	1e-250
VICG01000001	3257516	3259470	VICG01000001.g939	1	QKRW01000019	225738	226989	QKRW01000019.g60	-1	92.11	1e-250
VICG01000001	3261347	3263884	VICG01000001.g942	-1	QKRW01000019	222747	223296	QKRW01000019.g59	1	94.65	5.7e-123
VICG01000001	3264541	3266600	VICG01000001.g943	1	QKRW01000019	220304	222094	QKRW01000019.g58	-1	92.94	6.2e-231
VICG01000001	3269426	3271797	VICG01000001.g945.2	1	QKRW01000019	214418	216801	QKRW01000019.g57	-1	90.27	1e-250
VICG01000001	3274772	3281793	VICG01000001.g946	-1	QKRW01000019	207887	211722	QKRW01000019.g56	1	93.66	1e-250
VICG01000001	3283145	3284868	VICG01000001.g947	1	QKRW01000019	201869	203590	QKRW01000019.g53	-1	94.36	1e-250
VICG01000001	3288219	3289420	VICG01000001.g948	1	QKRW01000019	196535	197273	QKRW01000019.g52	-1	72.36	1.9e-59
VICG01000001	3289432	3290705	VICG01000001.g949	-1	QKRW01000019	195442	196066	QKRW01000019.g51	1	94.32	2.2e-170
VICG01000001	3293566	3295243	VICG01000001.g950	1	QKRW01000019	190101	192181	QKRW01000019.g50	-1	90.58	1e-250
VICG01000001	3296350	3297127	VICG01000001.g952	1	QKRW01000019	188626	189852	QKRW01000019.g49	-1	90.65	8.1e-220
VICG01000001	3300622	3302341	VICG01000001.g954	1	QKRW01000019	183273	184902	QKRW01000019.g48	-1	92.17	1e-250
VICG01000001	3305311	3306681	VICG01000001.g957	-1	QKRW01000019	179812	181281	QKRW01000019.g47	1	94.66	1.8e-78
VICG01000001	3307262	3310167	VICG01000001.g958	1	QKRW01000019	175980	176467	QKRW01000019.g46	-1	95.98	1.3e-96
VICG01000001	3313193	3317812	VICG01000001.g961	1	QKRW01000019	168843	174619	QKRW01000019.g45	-1	93.99	1e-250
VICG01000001	3324727	3328276	VICG01000001.g962	1	QKRW01000019	158785	160663	QKRW01000019.g44	-1	90.74	1e-250
VICG01000001	3331112	3333438	VICG01000001.g966	1	QKRW01000019	154197	155086	QKRW01000019.g43	-1	91.8	1e-250
VICG01000001	3334992	3338531	VICG01000001.g967.2	1	QKRW01000019	148438	149574	QKRW01000019.g39	-1	93.1	3.8e-237
VICG01000001	3346469	3348554	VICG01000001.g969	-1	QKRW01000019	135900	137984	QKRW01000019.g37	1	95.37	1e-250
VICG01000001	3349830	3351815	VICG01000001.g970	-1	QKRW01000019	133877	134577	QKRW01000019.g36	1	92.04	1.1e-116
VICG01000001	3354136	3355427	VICG01000001.g972	-1	QKRW01000019	129125	129831	QKRW01000019.g35	1	86.11	4.1e-108
VICG01000001	3356581	3358483	VICG01000001.g973	1	QKRW01000019	126711	128126	QKRW01000019.g34	-1	89.55	1.3e-142
VICG01000001	3362334	3366513	VICG01000001.g974	1	QKRW01000019	121415	122391	QKRW01000019.g33	-1	92.97	1e-250
VICG01000001	3369951	3371473	VICG01000001.g975	-1	QKRW01000019	112698	115147	QKRW01000019.g32	1	92.64	1e-250
VICG01000001	3373012	3375094	VICG01000001.g976	-1	QKRW01000019	109901	111975	QKRW01000019.g31	1	96.11	3.9e-228
VICG01000001	3376511	3377640	VICG01000001.g977	-1	QKRW01000019	107446	108501	QKRW01000019.g30	1	92.66	4.5e-185
VICG01000001	3377778	3379275	VICG01000001.g978	1	QKRW01000019	105749	107207	QKRW01000019.g29	-1	84.91	8.9e-216
VICG01000001	3380385	3382236	VICG01000001.g981	-1	QKRW01000019	101092	104644	QKRW01000019.g27	1	91.55	1e-250
VICG01000001	3387404	3393619	VICG01000001.g984	1	QKRW01000019	91051	93272	QKRW01000019.g23	1	93.53	1e-250
VICG01000001	3396742	3397715	VICG01000001.g986	1	QKRW01000019	88820	89341	QKRW01000019.g22	-1	89.41	1.6e-83
VICG01000001	3398028	3400629	VICG01000001.g987	1	QKRW01000019	85950	87599	QKRW01000019.g21	-1	88.63	1e-250
VICG01000001	3401466	3403382	VICG01000001.g988	-1	QKRW01000019	82908	84505	QKRW01000019.g20	1	82.47	1e-250
VICG01000001	3408279	3410199	VICG01000001.g990	1	QKRW01000019	76446	78142	QKRW01000019.g19	-1	83.62	1.8e-240
VICG01000001	3411140	3411979	VICG01000001.g992	-1	QKRW01000019	74481	75574	QKRW01000019.g18	1	85.77	3.6e-79
VICG01000001	3418230	3419726	VICG01000001.g995	1	QKRW01000019	66796	68596	QKRW01000019.g17	-1	90	2.2e-212
VICG01000001	3423575	3425102	VICG01000001.g997	-1	QKRW01000019	61713	63143	QKRW01000019.g16	1	94.52	1.3e-246
VICG01000001	3428057	3429080	VICG01000001.g998	-1	QKRW01000019	57471	58073	QKRW01000019.g15	1	96.02	1e-250
VICG01000001	3431078	3432593	VICG01000001.g999	1	QKRW01000019	53949	54970	QKRW01000019.g14	-1	96.61	1.1e-174
VICG01000001	3437358	3448607	VICG01000001.g1000	-1	QKRW01000019	47890	50662	QKRW01000019.g13	1	84.42	1.1e-130
VICG01000001	3460980	3465418	VICG01000001.g1003	1	QKRW01000019	32631	34929	QKRW01000019.g10	-1	91.45	1e-250
VICG01000001	3466633	3468605	VICG01000001.g1004	-1	QKRW01000019	28588	30436	QKRW01000019.g9	1	93.01	1e-250
VICG01000001	3469576	3473912	VICG01000001.g1005.2	-1	QKRW01000019	24747	27698	QKRW01000019.g8	1	91.97	1e-250
VICG01000001	3482969	3483438	VICG01000001.g1007	-1	QKRW01000019	14219	15186	QKRW01000019.g6	1	91.75	2.5e-153
VICG01000001	3485855	3486757	VICG01000001.g1010	1	QKRW01000019	11457	12604	QKRW01000019.g5	-1	91.8	3.7e-169
VICG01000001	3487119	3488922	VICG01000001.g1011.2	1	QKRW01000019	8959	10902	QKRW01000019.g4	-1	92.66	1e-250
VICG01000001	3490449	3492316	VICG01000001.g1014.2	1	QKRW01000019	5709	6908	QKRW01000019.g2	1	69.66	6.9e-126
VICG01000001	3493443	3494634	VICG01000001.g1017	-1	QKRW01000019	3647	4570	QKRW01000019.g1	1	94.64	2.7e-110
VICG01000001	2443605	2446027	VICG01000001.g676.4	-1	QKRW01000020	228935	232628	QKRW01000020.g203	-1	95.64	4.7e-247	61
VICG01000001	2456417	2458613	VICG01000001.g678	-1	QKRW01000020	240269	244223	QKRW01000020.g205	-1	94.2	1e-250
VICG01000001	2463302	2466599	VICG01000001.g680	1	QKRW01000020	247277	250009	QKRW01000020.g206	1	91.84	1e-250
VICG01000001	2467277	2467771	VICG01000001.g682	1	QKRW01000020	251483	251710	QKRW01000020.g208	1	91.11	2.2e-76
VICG01000001	2467810	2469005	VICG01000001.g683	-1	QKRW01000020	252057	253050	QKRW01000020.g209	-1	96.55	4e-81
VICG01000001	2473420	2474448	VICG01000001.g685.2	1	QKRW01000020	257430	258018	QKRW01000020.g210	1	95.64	1.6e-191
VICG01000001	2474467	2476399	VICG01000001.g686	-1	QKRW01000020	258250	259568	QKRW01000020.g211	-1	94.76	1e-250
VICG01000001	2476425	2480029	VICG01000001.g687	-1	QKRW01000020	260179	263756	QKRW01000020.g212	-1	96.53	1e-250
VICG01000001	2485645	2488329	VICG01000001.g688	1	QKRW01000020	269974	271354	QKRW01000020.g213	1	94.39	1e-250
VICG01000001	2495128	2496744	VICG01000001.g690	-1	QKRW01000020	278716	280334	QKRW01000020.g214	-1	94.48	1e-250
VICG01000001	2500684	2501784	VICG01000001.g692	-1	QKRW01000020	283862	284774	QKRW01000020.g215	-1	93.68	3e-210
VICG01000001	2502380	2503685	VICG01000001.g693	1	QKRW01000020	285175	286481	QKRW01000020.g216	1	93.23	1e-250
VICG01000001	2508381	2509417	VICG01000001.g694	1	QKRW01000020	290985	292021	QKRW01000020.g218	1	89.85	1e-250
VICG01000001	2515563	2516854	VICG01000001.g696	-1	QKRW01000020	296676	298829	QKRW01000020.g219	-1	94.29	1e-250
VICG01000001	2521735	2523827	VICG01000001.g700	-1	QKRW01000020	302345	304429	QKRW01000020.g220	-1	94.16	1e-250
VICG01000001	2527251	2528493	VICG01000001.g702.4	-1	QKRW01000020	307763	310683	QKRW01000020.g221	-1	90.33	1.8e-178
VICG01000001	2531165	2532556	VICG01000001.g703	1	QKRW01000020	311990	312690	QKRW01000020.g222	1	93.27	4.6e-73
VICG01000001	2532911	2535335	VICG01000001.g705	-1	QKRW01000020	313681	315371	QKRW01000020.g223.2	-1	92.59	7.9e-247
VICG01000001	2535895	2537761	VICG01000001.g707	1	QKRW01000020	315900	317743	QKRW01000020.g224	1	93.2	1e-250
VICG01000001	2540539	2542487	VICG01000001.g711	-1	QKRW01000020	319692	322356	QKRW01000020.g225	-1	95.28	1.1e-209
VICG01000001	2553609	2557652	VICG01000001.g714	-1	QKRW01000020	345917	348083	QKRW01000020.g229	-1	92.55	5.8e-159
VICG01000001	2559348	2559596	VICG01000001.g715	-1	QKRW01000020	349318	352090	QKRW01000020.g230	-1	93.17	1e-103
VICG01000001	2565504	2567280	VICG01000001.g716	-1	QKRW01000020	355238	357015	QKRW01000020.g232	-1	95.34	1e-250
VICG01000001	2567770	2570069	VICG01000001.g717	1	QKRW01000020	357487	359827	QKRW01000020.g233	1	96.76	8.3e-197
VICG01000001	2571510	2573700	VICG01000001.g719	-1	QKRW01000020	361030	363369	QKRW01000020.g234	-1	94.67	1e-250
VICG01000001	2574901	2576352	VICG01000001.g720	1	QKRW01000020	364781	365817	QKRW01000020.g235	1	93.14	3.1e-102
VICG01000001	2579475	2580129	VICG01000001.g721	1	QKRW01000020	369564	370217	QKRW01000020.g237	1	92.55	1.5e-88
VICG01000001	2586957	2588721	VICG01000001.g722	1	QKRW01000020	377147	378905	QKRW01000020.g238	1	94.4	1e-250
VICG01000001	2590286	2591393	VICG01000001.g724.2	-1	QKRW01000020	380465	381826	QKRW01000020.g239	-1	92.27	4.7e-224
VICG01000001	2592208	2593314	VICG01000001.g726	1	QKRW01000020	382219	383325	QKRW01000020.g240	1	95.39	1e-250
VICG01000001	2593989	2596352	VICG01000001.g727	1	QKRW01000020	384042	386336	QKRW01000020.g241	1	89.73	1e-250
VICG01000001	2598497	2600036	VICG01000001.g728	-1	QKRW01000020	387957	389346	QKRW01000020.g242	-1	93.75	1e-250
VICG01000001	2602834	2604722	VICG01000001.g730	-1	QKRW01000020	392801	393625	QKRW01000020.g243	-1	94.03	9e-160
VICG01000001	2607043	2608804	VICG01000001.g731	-1	QKRW01000020	395467	396985	QKRW01000020.g245	-1	91.87	2.5e-180
VICG01000001	2610243	2612369	VICG01000001.g733	-1	QKRW01000020	399087	399928	QKRW01000020.g246	-1	95.36	1.1e-117
VICG01000001	2622181	2625649	VICG01000001.g736	1	QKRW01000020	410649	413724	QKRW01000020.g247	1	93.56	1e-250
VICG01000001	2630682	2632259	VICG01000001.g737	1	QKRW01000020	418887	420469	QKRW01000020.g248	1	94.2	1e-250
VICG01000001	2633715	2634620	VICG01000001.g738	1	QKRW01000020	422440	422787	QKRW01000020.g249	1	92.51	4.2e-123
VICG01000001	2635956	2636687	VICG01000001.g739	1	QKRW01000020	423996	424790	QKRW01000020.g250	1	75.92	4.9e-150
VICG01000001	2636850	2638629	VICG01000001.g740	-1	QKRW01000020	424954	426333	QKRW01000020.g251	-1	92.48	1e-250
VICG01000001	2640656	2642293	VICG01000001.g741	1	QKRW01000020	427713	429347	QKRW01000020.g252	1	95.32	1e-250
VICG01000001	2644206	2645141	VICG01000001.g742	1	QKRW01000020	432037	432828	QKRW01000020.g254	1	94.68	1e-250
VICG01000001	2646629	2648050	VICG01000001.g744	-1	QKRW01000020	433631	435051	QKRW01000020.g255	-1	91.32	1.1e-177
VICG01000001	2649630	2651741	VICG01000001.g745.2	1	QKRW01000020	436502	438010	QKRW01000020.g256	1	94.74	4.8e-154
VICG01000001	2652412	2653281	VICG01000001.g746	-1	QKRW01000020	439126	439889	QKRW01000020.g257	-1	92.86	1e-250
VICG01000001	2654023	2656266	VICG01000001.g747	-1	QKRW01000020	440652	441907	QKRW01000020.g258	-1	94.09	1e-250
VICG01000001	2659169	2660190	VICG01000001.g749.2	-1	QKRW01000020	447082	447915	QKRW01000020.g260	-1	95.96	1e-250
VICG01000001	2661158	2662354	VICG01000001.g750	-1	QKRW01000020	448732	449949	QKRW01000020.g261	-1	87.34	1e-250
VICG01000001	2663930	2665166	VICG01000001.g751	-1	QKRW01000020	451375	452769	QKRW01000020.g262	-1	90.98	9.3e-230
VICG01000001	2665419	2666414	VICG01000001.g752	1	QKRW01000020	453018	453360	QKRW01000020.g263	1	96.85	3e-119
VICG01000001	2666442	2667948	VICG01000001.g753	-1	QKRW01000020	454036	455001	QKRW01000020.g264	-1	97.7	5.5e-182
VICG01000001	2675917	2677405	VICG01000001.g755	1	QKRW01000020	463879	465635	QKRW01000020.g265	1	93.4	1e-250
VICG01000001	2682172	2683918	VICG01000001.g756	1	QKRW01000020	470092	471930	QKRW01000020.g266	1	93.08	1e-250
VICG01000001	2685335	2687805	VICG01000001.g757	-1	QKRW01000020	473353	475806	QKRW01000020.g267	-1	86.46	1e-250
VICG01000001	2689032	2690526	VICG01000001.g758	-1	QKRW01000020	477039	479444	QKRW01000020.g268	-1	94.04	8.2e-76
VICG01000001	2692687	2693640	VICG01000001.g760.2	1	QKRW01000020	480331	482262	QKRW01000020.g269	1	96.89	1.8e-106
VICG01000001	2704207	2710036	VICG01000001.g762	1	QKRW01000020	490797	495201	QKRW01000020.g270	1	94.14	1e-250
VICG01000001	2710049	2712115	VICG01000001.g763	-1	QKRW01000020	496413	498713	QKRW01000020.g271	-1	93.37	1e-250
VICG01000001	2725562	2726407	VICG01000001.g767	-1	QKRW01000020	509015	509460	QKRW01000020.g276	-1	93.67	9.6e-111
VICG01000001	2726462	2727213	VICG01000001.g768	1	QKRW01000020	509910	510736	QKRW01000020.g277	1	93.63	1e-250
VICG01000001	2728093	2729848	VICG01000001.g772.2	-1	QKRW01000020	517740	519028	QKRW01000020.g279	-1	88.64	9.7e-166
VICG01000001	1919709	1922829	VICG01000001.g504	-1	QKRW01000020	221677	224793	QKRW01000020.g202	1	95.16	1e-250	49
VICG01000001	1931050	1933294	VICG01000001.g508	-1	QKRW01000020	211698	212770	QKRW01000020.g201	1	94.26	1.9e-244
VICG01000001	1933673	1935450	VICG01000001.g510.3	1	QKRW01000020	208344	210137	QKRW01000020.g199	-1	95.36	1.5e-170
VICG01000001	1936393	1937870	VICG01000001.g511	1	QKRW01000020	205952	207425	QKRW01000020.g198	-1	97.01	1e-250
VICG01000001	1942230	1943605	VICG01000001.g513	-1	QKRW01000020	200507	201925	QKRW01000020.g197	1	91.19	1e-211
VICG01000001	1945811	1946743	VICG01000001.g515	-1	QKRW01000020	198192	199121	QKRW01000020.g196	1	93.3	1e-250
VICG01000001	1960238	1961384	VICG01000001.g516	-1	QKRW01000020	184235	185194	QKRW01000020.g195	1	93.66	1e-250
VICG01000001	1961911	1963573	VICG01000001.g517	-1	QKRW01000020	182037	183714	QKRW01000020.g194	1	92.54	1e-250
VICG01000001	1966338	1967189	VICG01000001.g518	1	QKRW01000020	178844	179701	QKRW01000020.g193	-1	89.31	1e-250
VICG01000001	1974114	1975403	VICG01000001.g519	1	QKRW01000020	170547	172498	QKRW01000020.g192	-1	91.94	1e-250
VICG01000001	1977822	1978444	VICG01000001.g521	1	QKRW01000020	167538	168354	QKRW01000020.g191	-1	91.97	3.3e-91
VICG01000001	1979410	1980105	VICG01000001.g522	-1	QKRW01000020	165848	166711	QKRW01000020.g190	1	93.38	1e-250
VICG01000001	1983485	1984959	VICG01000001.g524	1	QKRW01000020	158972	160255	QKRW01000020.g188	-1	90.01	1e-250
VICG01000001	1987113	1987976	VICG01000001.g525	-1	QKRW01000020	155468	156637	QKRW01000020.g187	1	94.68	1e-250
VICG01000001	1990285	1997397	VICG01000001.g527	-1	QKRW01000020	146239	150539	QKRW01000020.g185	1	88.34	1e-250
VICG01000001	2000462	2001869	VICG01000001.g528	1	QKRW01000020	142009	143090	QKRW01000020.g184	-1	91.44	1e-250
VICG01000001	2002565	2004769	VICG01000001.g529	-1	QKRW01000020	139426	141205	QKRW01000020.g183	1	94.64	1e-250
VICG01000001	2009158	2011072	VICG01000001.g530	1	QKRW01000020	131339	134043	QKRW01000020.g182	-1	88.17	1e-250
VICG01000001	2017673	2020565	VICG01000001.g532	1	QKRW01000020	122794	124495	QKRW01000020.g180	-1	95.36	5.6e-220
VICG01000001	2020599	2021949	VICG01000001.g533	-1	QKRW01000020	121541	122375	QKRW01000020.g179	1	91.07	4.1e-240
VICG01000001	2022354	2023433	VICG01000001.g534	1	QKRW01000020	119999	120551	QKRW01000020.g178	-1	88.08	8e-171
VICG01000001	2023623	2024392	VICG01000001.g535	-1	QKRW01000020	119037	119478	QKRW01000020.g177	1	94.05	8.4e-133
VICG01000001	2029290	2031244	VICG01000001.g537	1	QKRW01000020	112044	115943	QKRW01000020.g176	-1	96.19	1e-250
VICG01000001	2033939	2036692	VICG01000001.g539.2	1	QKRW01000020	106120	107989	QKRW01000020.g175	-1	89.48	5.3e-195
VICG01000001	2037137	2039120	VICG01000001.g541	-1	QKRW01000020	103878	105604	QKRW01000020.g174	1	90.34	1e-250
VICG01000001	2041358	2042878	VICG01000001.g543	-1	QKRW01000020	100020	101465	QKRW01000020.g173	1	94.82	1e-250
VICG01000001	2044206	2046653	VICG01000001.g544	-1	QKRW01000020	91744	93840	QKRW01000020.g170	1	93.57	1e-250
VICG01000001	2048278	2049456	VICG01000001.g545	-1	QKRW01000020	88022	89201	QKRW01000020.g169	1	96.21	1e-250
VICG01000001	2051915	2053234	VICG01000001.g547	-1	QKRW01000020	84275	85535	QKRW01000020.g168	1	93.24	7.7e-224
VICG01000001	2058363	2060334	VICG01000001.g548	-1	QKRW01000020	77097	79163	QKRW01000020.g167	1	94.93	1e-250
VICG01000001	2061163	2063939	VICG01000001.g550	-1	QKRW01000020	75192	76251	QKRW01000020.g166	1	96.71	1e-250
VICG01000001	2065275	2066083	VICG01000001.g551	-1	QKRW01000020	71560	72146	QKRW01000020.g165	1	95.87	4.9e-144
VICG01000001	2066380	2067079	VICG01000001.g552.2	1	QKRW01000020	70936	71271	QKRW01000020.g164	-1	96.3	3e-110
VICG01000001	2067093	2067730	VICG01000001.g554	-1	QKRW01000020	70128	70560	QKRW01000020.g163	1	93.27	3.4e-124
VICG01000001	2067870	2068501	VICG01000001.g555	1	QKRW01000020	69164	69796	QKRW01000020.g162	-1	96.34	7.5e-216
VICG01000001	2068693	2069854	VICG01000001.g556	-1	QKRW01000020	68281	68973	QKRW01000020.g161	1	94.81	1e-250
VICG01000001	2069958	2071789	VICG01000001.g557	1	QKRW01000020	65869	67812	QKRW01000020.g160	-1	87.87	4.1e-166
VICG01000001	2071830	2073064	VICG01000001.g558.2	-1	QKRW01000020	64820	65828	QKRW01000020.g159	1	93.31	1e-250
VICG01000001	2074897	2077349	VICG01000001.g559	-1	QKRW01000020	60023	62146	QKRW01000020.g158	1	93.23	1e-250
VICG01000001	2078219	2080247	VICG01000001.g561	-1	QKRW01000020	57269	59153	QKRW01000020.g157	1	95.71	1e-250
VICG01000001	2089546	2091506	VICG01000001.g565	-1	QKRW01000020	46416	47855	QKRW01000020.g155	1	93.59	7.7e-127
VICG01000001	2094851	2097380	VICG01000001.g566	-1	QKRW01000020	40372	42889	QKRW01000020.g154	1	94.94	1e-250
VICG01000001	2097618	2098300	VICG01000001.g567	1	QKRW01000020	39451	40134	QKRW01000020.g153	-1	93.82	1.9e-233
VICG01000001	2102347	2104035	VICG01000001.g570	1	QKRW01000020	34433	35259	QKRW01000020.g152	-1	95.93	2.5e-159
VICG01000001	2104048	2107332	VICG01000001.g571	-1	QKRW01000020	31245	33320	QKRW01000020.g151	1	96.31	1.3e-147
VICG01000001	2110511	2113897	VICG01000001.g572	-1	QKRW01000020	24365	27823	QKRW01000020.g150	1	92.94	4.1e-242
VICG01000001	2114571	2116017	VICG01000001.g573	1	QKRW01000020	22257	23783	QKRW01000020.g149	-1	89.51	6e-239
VICG01000001	2118637	2121190	VICG01000001.g576	1	QKRW01000020	16507	19773	QKRW01000020.g148	-1	96.19	1e-250
VICG01000001	2129449	2130335	VICG01000001.g579.2	1	QKRW01000020	7791	8464	QKRW01000020.g147	1	87.75	4.6e-182
VICG01000001	1089204	1089932	VICG01000001.g244	-1	QKRW01000020	758252	759045	QKRW01000020.g331	1	71.05	2.5e-38	40
VICG01000001	1090549	1096112	VICG01000001.g245	-1	QKRW01000020	751936	755787	QKRW01000020.g329	1	93.59	1e-250
VICG01000001	1101361	1103925	VICG01000001.g246	1	QKRW01000020	745458	748013	QKRW01000020.g328	-1	92.53	1e-250
VICG01000001	1105773	1106645	VICG01000001.g248	1	QKRW01000020	742529	743470	QKRW01000020.g327	-1	90.09	7.4e-213
VICG01000001	1107062	1108182	VICG01000001.g249	-1	QKRW01000020	741014	742142	QKRW01000020.g326	1	91.16	1e-250
VICG01000001	1119374	1120297	VICG01000001.g254	1	QKRW01000020	728350	729273	QKRW01000020.g325	-1	94.81	1e-250
VICG01000001	1121421	1122801	VICG01000001.g255.2	1	QKRW01000020	725869	727247	QKRW01000020.g324	-1	93.01	3.4e-222
VICG01000001	1124912	1129656	VICG01000001.g257	1	QKRW01000020	720212	723765	QKRW01000020.g323	-1	89.22	1e-250
VICG01000001	1129744	1131189	VICG01000001.g258	1	QKRW01000020	718468	719109	QKRW01000020.g322	-1	94.54	1e-250
VICG01000001	1139907	1142873	VICG01000001.g259	1	QKRW01000020	706254	708494	QKRW01000020.g319	-1	78.08	1e-250
VICG01000001	1144305	1145368	VICG01000001.g260	1	QKRW01000020	702562	704445	QKRW01000020.g318	-1	83.62	6.1e-223
VICG01000001	1148391	1150287	VICG01000001.g263	-1	QKRW01000020	698737	700147	QKRW01000020.g317	1	93.05	4.8e-144
VICG01000001	1153636	1154822	VICG01000001.g265	1	QKRW01000020	694728	697917	QKRW01000020.g316	-1	87.56	1e-250
VICG01000001	1155488	1158016	VICG01000001.g266	-1	QKRW01000020	692683	694044	QKRW01000020.g315	1	87.47	1e-250
VICG01000001	1167049	1167812	VICG01000001.g271	1	QKRW01000020	689391	690136	QKRW01000020.g314	-1	92.78	1e-250
VICG01000001	1168783	1170321	VICG01000001.g272	1	QKRW01000020	687055	687954	QKRW01000020.g313	-1	92.44	1e-250
VICG01000001	1171867	1172850	VICG01000001.g273	-1	QKRW01000020	683696	684705	QKRW01000020.g312	1	96.55	7.7e-224
VICG01000001	1204849	1205796	VICG01000001.g275	1	QKRW01000020	672790	673736	QKRW01000020.g311	-1	95.04	2e-221
VICG01000001	1209358	1212241	VICG01000001.g276	1	QKRW01000020	666376	669266	QKRW01000020.g310	-1	90.43	4.6e-244
VICG01000001	1216478	1217209	VICG01000001.g278	1	QKRW01000020	660411	662230	QKRW01000020.g308	-1	94.03	1e-250
VICG01000001	1226343	1227586	VICG01000001.g279	-1	QKRW01000020	654961	656368	QKRW01000020.g307	1	92.06	4.9e-188
VICG01000001	1260436	1264925	VICG01000001.g286	1	QKRW01000020	631299	639815	QKRW01000020.g306	-1	89.35	1e-250
VICG01000001	1271449	1273568	VICG01000001.g288	1	QKRW01000020	620908	622241	QKRW01000020.g304	-1	93.16	4.7e-183
VICG01000001	1283170	1285476	VICG01000001.g290	-1	QKRW01000020	610688	612994	QKRW01000020.g302	1	94.14	1e-250
VICG01000001	1286511	1287078	VICG01000001.g291	1	QKRW01000020	609122	609682	QKRW01000020.g301	-1	94.64	6.1e-148
VICG01000001	1290837	1292790	VICG01000001.g293	1	QKRW01000020	603466	605418	QKRW01000020.g300	-1	90.18	1.1e-243
VICG01000001	1296695	1297378	VICG01000001.g294	1	QKRW01000020	598842	599516	QKRW01000020.g299	-1	91.74	7.4e-225
VICG01000001	1298130	1300637	VICG01000001.g295	-1	QKRW01000020	595611	598193	QKRW01000020.g298	1	92.87	1e-250
VICG01000001	1302692	1307222	VICG01000001.g296	-1	QKRW01000020	589777	593554	QKRW01000020.g297	1	91.78	1e-250
VICG01000001	1309226	1311843	VICG01000001.g297	1	QKRW01000020	584407	585854	QKRW01000020.g294	-1	88.54	1.1e-156
VICG01000001	1314420	1315989	VICG01000001.g299	-1	QKRW01000020	581082	584056	QKRW01000020.g293	1	94.72	3e-225
VICG01000001	1316803	1318718	VICG01000001.g300	1	QKRW01000020	577228	579148	QKRW01000020.g292	-1	80.93	8.5e-201
VICG01000001	1319172	1321084	VICG01000001.g301	-1	QKRW01000020	574849	576742	QKRW01000020.g291	1	91.32	8.4e-234
VICG01000001	1322088	1325558	VICG01000001.g302	-1	QKRW01000020	570554	573351	QKRW01000020.g290	1	92.55	4.5e-235
VICG01000001	1328825	1330074	VICG01000001.g305	1	QKRW01000020	563259	565347	QKRW01000020.g289	-1	93.25	6.3e-156
VICG01000001	1330187	1331574	VICG01000001.g306.2	-1	QKRW01000020	561259	562397	QKRW01000020.g288	1	87.77	3.5e-238
VICG01000001	1332995	1338659	VICG01000001.g308	1	QKRW01000020	554268	560409	QKRW01000020.g287	-1	94.17	1.4e-249
VICG01000001	1345437	1347200	VICG01000001.g310	1	QKRW01000020	541223	542583	QKRW01000020.g285	-1	90.99	3.8e-249
VICG01000001	1349857	1351166	VICG01000001.g311	1	QKRW01000020	538145	538767	QKRW01000020.g284	-1	94	8.2e-96
VICG01000001	1354542	1355108	VICG01000001.g312	1	QKRW01000020	533332	534488	QKRW01000020.g283	-1	78.6	1e-138
VICG01000001	3766809	3767875	VICG01000001.g1097	1	QKRW01000021	278682	279475	QKRW01000021.g60	1	89.88	2.6e-180	101
VICG01000001	3774648	3775826	VICG01000001.g1099	1	QKRW01000021	287081	288313	QKRW01000021.g61	1	81.37	1e-250
VICG01000001	3776484	3777470	VICG01000001.g1100	-1	QKRW01000021	288981	289974	QKRW01000021.g62	-1	93.29	1e-250
VICG01000001	3777931	3779707	VICG01000001.g1101	-1	QKRW01000021	290416	292187	QKRW01000021.g63	-1	95.05	1e-250
VICG01000001	3787581	3790123	VICG01000001.g1107	-1	QKRW01000021	298730	299425	QKRW01000021.g65	-1	87.66	1.1e-227
VICG01000001	3791644	3793571	VICG01000001.g1108	-1	QKRW01000021	301465	301744	QKRW01000021.g66	-1	93.85	1.1e-68
VICG01000001	3793892	3794697	VICG01000001.g1109	1	QKRW01000021	304189	304490	QKRW01000021.g67	1	86.86	4.5e-74
VICG01000001	3795513	3796742	VICG01000001.g1110	1	QKRW01000021	305889	306269	QKRW01000021.g68	1	87.7	8.7e-125
VICG01000001	3799661	3802242	VICG01000001.g1112	-1	QKRW01000021	309002	313753	QKRW01000021.g69	-1	94.11	1e-250
VICG01000001	3806424	3807876	VICG01000001.g1115	1	QKRW01000021	315064	317121	QKRW01000021.g70	1	94.34	1e-250
VICG01000001	3808431	3809751	VICG01000001.g1116	1	QKRW01000021	317653	318981	QKRW01000021.g71	1	96.11	9.8e-241
VICG01000001	3809800	3811632	VICG01000001.g1117.2	1	QKRW01000021	319579	320843	QKRW01000021.g72	1	97.11	1e-250
VICG01000001	3812288	3815299	VICG01000001.g1118	1	QKRW01000021	321424	324439	QKRW01000021.g73	1	91.09	1e-250
VICG01000001	3822448	3822858	VICG01000001.g1121	-1	QKRW01000021	329816	331174	QKRW01000021.g75	-1	80	2.2e-27
VICG01000001	3824236	3825125	VICG01000001.g1122	1	QKRW01000021	332571	333101	QKRW01000021.g76	1	90.91	3.1e-81
VICG01000001	3826547	3830157	VICG01000001.g1123	1	QKRW01000021	334333	337980	QKRW01000021.g77	1	91.94	1e-250
VICG01000001	3845140	3846718	VICG01000001.g1128	-1	QKRW01000021	346547	347655	QKRW01000021.g78	-1	89.66	8.9e-141
VICG01000001	3846876	3847572	VICG01000001.g1129	1	QKRW01000021	347932	348814	QKRW01000021.g79	1	94.61	2.1e-161
VICG01000001	3849436	3851607	VICG01000001.g1133	-1	QKRW01000021	350025	351686	QKRW01000021.g80	-1	94.8	2.3e-238
VICG01000001	3863404	3864053	VICG01000001.g1134	1	QKRW01000021	365567	366355	QKRW01000021.g83	1	93.8	1e-250
VICG01000001	3865581	3868315	VICG01000001.g1136	1	QKRW01000021	367863	370935	QKRW01000021.g84	1	88.55	6.6e-154
VICG01000001	3872494	3872921	VICG01000001.g1138	-1	QKRW01000021	375224	375651	QKRW01000021.g86	-1	94.34	1.4e-138
VICG01000001	3877043	3882040	VICG01000001.g1139	1	QKRW01000021	379636	384586	QKRW01000021.g87	1	87.38	1e-250
VICG01000001	3883385	3884835	VICG01000001.g1140.2	1	QKRW01000021	385706	387059	QKRW01000021.g88	1	95.45	2.9e-67
VICG01000001	3884911	3886726	VICG01000001.g1142	-1	QKRW01000021	387892	388954	QKRW01000021.g89	-1	89.72	1.4e-219
VICG01000001	3886900	3887880	VICG01000001.g1143	-1	QKRW01000021	389506	390127	QKRW01000021.g90	-1	92.61	9e-63
VICG01000001	3888118	3889692	VICG01000001.g1144	1	QKRW01000021	390345	391900	QKRW01000021.g91	1	93.4	1e-250
VICG01000001	3889939	3890740	VICG01000001.g1145	-1	QKRW01000021	392165	392971	QKRW01000021.g92	-1	94.4	1e-250
VICG01000001	3892061	3893935	VICG01000001.g1146	1	QKRW01000021	394172	396028	QKRW01000021.g93	1	89.79	1e-250
VICG01000001	3894624	3895667	VICG01000001.g1147	1	QKRW01000021	396717	397759	QKRW01000021.g94	1	93.4	1e-250
VICG01000001	3899034	3902807	VICG01000001.g1148	-1	QKRW01000021	400785	404542	QKRW01000021.g95	-1	94.02	1e-250
VICG01000001	3903306	3905971	VICG01000001.g1149	1	QKRW01000021	405025	407690	QKRW01000021.g96	1	96.22	1e-250
VICG01000001	3907385	3909604	VICG01000001.g1150	-1	QKRW01000021	410002	410294	QKRW01000021.g97	-1	96.6	7e-56
VICG01000001	3914633	3915863	VICG01000001.g1152	1	QKRW01000021	418504	420022	QKRW01000021.g100	1	87.32	1e-250
VICG01000001	3916784	3917981	VICG01000001.g1153.2	-1	QKRW01000021	420503	421388	QKRW01000021.g101	-1	92.91	1e-250
VICG01000001	3919165	3920074	VICG01000001.g1154	-1	QKRW01000021	422822	423731	QKRW01000021.g102	-1	94.11	1e-250
VICG01000001	3920504	3921398	VICG01000001.g1155	1	QKRW01000021	424142	425029	QKRW01000021.g103	1	93.46	1e-250
VICG01000001	3924679	3926133	VICG01000001.g1157	-1	QKRW01000021	428851	430509	QKRW01000021.g104	-1	93.75	1e-250
VICG01000001	3926486	3927934	VICG01000001.g1158	-1	QKRW01000021	430647	433080	QKRW01000021.g105	-1	89.82	6.3e-193
VICG01000001	3933183	3934434	VICG01000001.g1160	1	QKRW01000021	436532	437783	QKRW01000021.g106	1	94.59	1e-250
VICG01000001	3934498	3940423	VICG01000001.g1161	1	QKRW01000021	441555	443675	QKRW01000021.g109	1	94.42	1e-250
VICG01000001	3943433	3945133	VICG01000001.g1162	1	QKRW01000021	447025	448351	QKRW01000021.g110	1	83.16	7.6e-159
VICG01000001	3946136	3947277	VICG01000001.g1163	-1	QKRW01000021	449411	450553	QKRW01000021.g111	-1	92.45	1e-250
VICG01000001	3950117	3952750	VICG01000001.g1164	-1	QKRW01000021	455755	458142	QKRW01000021.g113	-1	93.83	8.8e-177
VICG01000001	3954316	3956026	VICG01000001.g1165	-1	QKRW01000021	460413	461725	QKRW01000021.g114	-1	92.76	3.4e-102
VICG01000001	3962947	3964628	VICG01000001.g1167.2	1	QKRW01000021	468612	469469	QKRW01000021.g115	1	84.45	1e-250
VICG01000001	3964642	3967510	VICG01000001.g1168.3	-1	QKRW01000021	473523	474705	QKRW01000021.g116	-1	92.13	4.6e-212
VICG01000001	3968842	3970803	VICG01000001.g1169	-1	QKRW01000021	476049	478006	QKRW01000021.g117	-1	95.4	1e-250
VICG01000001	3971506	3974570	VICG01000001.g1170.3	1	QKRW01000021	480474	481283	QKRW01000021.g118	1	98.65	8.2e-136
VICG01000001	3980223	3982741	VICG01000001.g1172.4	1	QKRW01000021	486675	488916	QKRW01000021.g119	1	94.06	4.3e-108
VICG01000001	3985270	3988917	VICG01000001.g1176	1	QKRW01000021	491070	494625	QKRW01000021.g120	1	93.8	1e-250
VICG01000001	3995454	3995895	VICG01000001.g1178	-1	QKRW01000021	497200	497660	QKRW01000021.g121	-1	89.81	7.6e-33
VICG01000001	3999277	4000409	VICG01000001.g1180	-1	QKRW01000021	500865	501533	QKRW01000021.g122	-1	96.61	1.3e-172
VICG01000001	4000456	4001242	VICG01000001.g1181	1	QKRW01000021	501876	502661	QKRW01000021.g123	1	93.79	1.5e-246
VICG01000001	4006455	4008343	VICG01000001.g1185	-1	QKRW01000021	506212	507840	QKRW01000021.g124	-1	93.78	1e-250
VICG01000001	4012651	4014030	VICG01000001.g1188	-1	QKRW01000021	510642	513086	QKRW01000021.g125	-1	95.51	1.3e-235
VICG01000001	4022281	4023085	VICG01000001.g1189	1	QKRW01000021	520483	520940	QKRW01000021.g126	1	93.94	2.1e-142
VICG01000001	4024996	4026166	VICG01000001.g1194.2	1	QKRW01000021	522785	523691	QKRW01000021.g127	1	93.41	5.6e-129
VICG01000001	4026472	4028006	VICG01000001.g1197	-1	QKRW01000021	524859	525797	QKRW01000021.g128	-1	96.47	1e-250
VICG01000001	4035738	4039369	VICG01000001.g1198.2	1	QKRW01000021	535437	536101	QKRW01000021.g129	1	92.73	1.2e-130
VICG01000001	4041860	4042510	VICG01000001.g1199	-1	QKRW01000021	539684	540334	QKRW01000021.g131	-1	92.78	1e-250
VICG01000001	4043436	4044341	VICG01000001.g1201	1	QKRW01000021	541253	542186	QKRW01000021.g132	1	89.79	6.9e-151
VICG01000001	4044658	4045501	VICG01000001.g1202	-1	QKRW01000021	542476	543320	QKRW01000021.g133	-1	95.11	2e-195
VICG01000001	4045771	4051912	VICG01000001.g1203.3	1	QKRW01000021	543591	549736	QKRW01000021.g134	1	94.08	1e-250
VICG01000001	4053716	4054082	VICG01000001.g1205	-1	QKRW01000021	551485	551853	QKRW01000021.g135	-1	94.51	3e-106
VICG01000001	4054342	4055819	VICG01000001.g1206	1	QKRW01000021	553277	553567	QKRW01000021.g136	1	93.73	2.7e-110
VICG01000001	4060126	4061761	VICG01000001.g1207	1	QKRW01000021	558442	559913	QKRW01000021.g138	1	96.04	1e-250
VICG01000001	4062293	4064232	VICG01000001.g1208	1	QKRW01000021	560579	562531	QKRW01000021.g139	1	92.71	9.5e-242
VICG01000001	4064563	4065595	VICG01000001.g1209	-1	QKRW01000021	562860	564210	QKRW01000021.g140	-1	87.55	1e-250
VICG01000001	4067531	4068758	VICG01000001.g1210	-1	QKRW01000021	565865	567448	QKRW01000021.g141	-1	94.87	3.9e-158
VICG01000001	4070679	4072554	VICG01000001.g1211	1	QKRW01000021	568912	570875	QKRW01000021.g142	1	93.87	1e-250
VICG01000001	4083994	4085403	VICG01000001.g1214	1	QKRW01000021	581342	582458	QKRW01000021.g143	1	93.66	9.3e-106
VICG01000001	4089045	4090102	VICG01000001.g1216	1	QKRW01000021	586865	587922	QKRW01000021.g144	1	90.8	1e-250
VICG01000001	4092614	4093884	VICG01000001.g1218	-1	QKRW01000021	590325	591595	QKRW01000021.g145	-1	95.31	1e-250
VICG01000001	4101419	4102782	VICG01000001.g1226	1	QKRW01000021	598738	599632	QKRW01000021.g146	1	95.43	9.7e-166
VICG01000001	4102808	4105993	VICG01000001.g1227	-1	QKRW01000021	600085	604302	QKRW01000021.g147	-1	92.81	1e-250
VICG01000001	4110212	4111534	VICG01000001.g1230	1	QKRW01000021	608763	610039	QKRW01000021.g148	1	97.89	1e-250
VICG01000001	4112550	4112855	VICG01000001.g1232	-1	QKRW01000021	611217	611612	QKRW01000021.g149	-1	79.92	1.6e-53
VICG01000001	4114439	4120643	VICG01000001.g1233	1	QKRW01000021	612925	618032	QKRW01000021.g150	1	93.89	1e-250
VICG01000001	4124175	4124687	VICG01000001.g1234	1	QKRW01000021	622685	623089	QKRW01000021.g152	1	92.71	6.9e-89
VICG01000001	4125243	4126609	VICG01000001.g1235	1	QKRW01000021	623849	625094	QKRW01000021.g153	1	95.49	1.4e-193
VICG01000001	4129095	4131623	VICG01000001.g1237	1	QKRW01000021	627286	629995	QKRW01000021.g154	1	93.37	1e-250
VICG01000001	4132759	4134063	VICG01000001.g1238	1	QKRW01000021	630849	632686	QKRW01000021.g155	1	93.88	1.4e-110
VICG01000001	4136361	4137461	VICG01000001.g1239	1	QKRW01000021	634570	636876	QKRW01000021.g156	1	95.58	1e-250
VICG01000001	4140647	4142558	VICG01000001.g1241	1	QKRW01000021	638790	640675	QKRW01000021.g157	1	86.6	1e-250
VICG01000001	4144795	4145652	VICG01000001.g1242	-1	QKRW01000021	642567	643429	QKRW01000021.g158	-1	94.77	4.3e-208
VICG01000001	4145737	4147349	VICG01000001.g1243	1	QKRW01000021	643905	645516	QKRW01000021.g159	1	97.45	1e-250
VICG01000001	4152652	4154719	VICG01000001.g1246	1	QKRW01000021	648458	650590	QKRW01000021.g160	1	91.53	1e-250
VICG01000001	4154760	4156891	VICG01000001.g1247	-1	QKRW01000021	651516	652530	QKRW01000021.g161	-1	88.73	2.7e-141
VICG01000001	4159100	4161710	VICG01000001.g1248.2	1	QKRW01000021	654892	656886	QKRW01000021.g162	1	91.99	8.7e-237
VICG01000001	4164017	4170071	VICG01000001.g1249	1	QKRW01000021	660065	666126	QKRW01000021.g163	1	95	1e-250
VICG01000001	4173280	4180039	VICG01000001.g1251	1	QKRW01000021	671007	675635	QKRW01000021.g164	1	96.33	1e-250
VICG01000001	4181990	4185502	VICG01000001.g1252	-1	QKRW01000021	677661	681152	QKRW01000021.g165	-1	92.97	1e-250
VICG01000001	4188179	4189642	VICG01000001.g1253	1	QKRW01000021	683339	683996	QKRW01000021.g166	1	94.7	2.9e-111
VICG01000001	4190851	4192227	VICG01000001.g1255	-1	QKRW01000021	685942	687518	QKRW01000021.g168	-1	93.7	1e-250
VICG01000001	4195142	4196870	VICG01000001.g1256	1	QKRW01000021	689951	692239	QKRW01000021.g169	1	93.25	1.3e-216
VICG01000001	4200066	4200620	VICG01000001.g1257	1	QKRW01000021	693131	695070	QKRW01000021.g170	1	89.55	1.4e-67
VICG01000001	4203306	4205646	VICG01000001.g1258	1	QKRW01000021	698154	700494	QKRW01000021.g171	1	93.42	1e-250
VICG01000001	4209133	4210125	VICG01000001.g1259	-1	QKRW01000021	703957	704955	QKRW01000021.g172	-1	90.55	1.7e-208
VICG01000001	4210717	4218503	VICG01000001.g1260	1	QKRW01000021	707556	713022	QKRW01000021.g174	1	94.99	1e-250
VICG01000001	4231040	4232065	VICG01000001.g1264	-1	QKRW01000021	733670	734317	QKRW01000021.g176	1	92.76	1e-250
VICG01000001	3510545	3512555	VICG01000001.g1021	1	QKRW01000021	256586	258345	QKRW01000021.g56	-1	89.86	1e-250	49
VICG01000001	3516059	3516529	VICG01000001.g1024	-1	QKRW01000021	251541	252185	QKRW01000021.g55	1	80.18	3.8e-23
VICG01000001	3533132	3535138	VICG01000001.g1030	1	QKRW01000021	240357	241621	QKRW01000021.g54	-1	91.8	8e-88
VICG01000001	3542269	3542987	VICG01000001.g1032	-1	QKRW01000021	232585	233365	QKRW01000021.g53	1	93.5	2e-164
VICG01000001	3543536	3544726	VICG01000001.g1033	1	QKRW01000021	230809	232099	QKRW01000021.g52	-1	92.56	6.6e-181
VICG01000001	3548269	3549507	VICG01000001.g1034	-1	QKRW01000021	224680	225264	QKRW01000021.g50	1	92.87	3.2e-226
VICG01000001	3550315	3551720	VICG01000001.g1035	1	QKRW01000021	222451	223851	QKRW01000021.g49	-1	92.04	1e-172
VICG01000001	3552253	3553639	VICG01000001.g1036	-1	QKRW01000021	220653	221610	QKRW01000021.g48	1	90	4.9e-87
VICG01000001	3557191	3558984	VICG01000001.g1038	-1	QKRW01000021	215829	218537	QKRW01000021.g47	1	93.26	5.7e-171
VICG01000001	3564856	3566211	VICG01000001.g1039	1	QKRW01000021	208061	208750	QKRW01000021.g46	-1	82.54	1.7e-88
VICG01000001	3569515	3573181	VICG01000001.g1040	1	QKRW01000021	202031	205431	QKRW01000021.g45	-1	79.51	1e-250
VICG01000001	3577015	3578265	VICG01000001.g1041	-1	QKRW01000021	196755	198002	QKRW01000021.g44	1	91.85	1e-250
VICG01000001	3580782	3581702	VICG01000001.g1042	1	QKRW01000021	194086	194526	QKRW01000021.g43	-1	89.62	4e-111
VICG01000001	3583119	3585506	VICG01000001.g1043	1	QKRW01000021	189660	192049	QKRW01000021.g42	-1	92.37	1e-250
VICG01000001	3586119	3588024	VICG01000001.g1044	-1	QKRW01000021	187155	189057	QKRW01000021.g41	1	89.1	1e-250
VICG01000001	3590519	3591990	VICG01000001.g1045	-1	QKRW01000021	183270	184743	QKRW01000021.g40	1	93.83	1e-207
VICG01000001	3593384	3595103	VICG01000001.g1046	1	QKRW01000021	180861	181241	QKRW01000021.g39	-1	92.53	1.3e-132
VICG01000001	3596403	3601921	VICG01000001.g1047	1	QKRW01000021	174146	178991	QKRW01000021.g38	-1	91.77	1e-250
VICG01000001	3602454	3604495	VICG01000001.g1048	-1	QKRW01000021	171412	171863	QKRW01000021.g37	1	95.15	6.8e-85
VICG01000001	3606465	3610048	VICG01000001.g1049	-1	QKRW01000021	166078	169665	QKRW01000021.g36	1	95.93	1e-250
VICG01000001	3612701	3615257	VICG01000001.g1050	1	QKRW01000021	161476	163941	QKRW01000021.g35	-1	92.69	1e-250
VICG01000001	3617008	3618859	VICG01000001.g1051	1	QKRW01000021	157654	158664	QKRW01000021.g34	-1	86.12	1e-250
VICG01000001	3620532	3621929	VICG01000001.g1052.2	-1	QKRW01000021	154266	155668	QKRW01000021.g33	1	93.67	1e-250
VICG01000001	3628255	3632084	VICG01000001.g1054	-1	QKRW01000021	138229	140438	QKRW01000021.g31	1	93.41	9.2e-160
VICG01000001	3645154	3646263	VICG01000001.g1056	1	QKRW01000021	124283	125389	QKRW01000021.g30	-1	94.71	1e-250
VICG01000001	3650704	3651627	VICG01000001.g1058	1	QKRW01000021	118948	119868	QKRW01000021.g29	-1	90.88	1e-250
VICG01000001	3651681	3655157	VICG01000001.g1059	-1	QKRW01000021	115423	118891	QKRW01000021.g28	1	95.61	1e-250
VICG01000001	3655516	3657560	VICG01000001.g1060	1	QKRW01000021	113014	115059	QKRW01000021.g27	-1	89.85	1e-250
VICG01000001	3658643	3660517	VICG01000001.g1061	-1	QKRW01000021	110088	111062	QKRW01000021.g25	1	94.43	1e-250
VICG01000001	3662794	3664668	VICG01000001.g1062	1	QKRW01000021	106378	108247	QKRW01000021.g24	-1	92.62	1e-250
VICG01000001	3668857	3670579	VICG01000001.g1064	-1	QKRW01000021	101518	102609	QKRW01000021.g23	1	90.5	2.9e-206
VICG01000001	3672052	3672896	VICG01000001.g1065	1	QKRW01000021	96050	96483	QKRW01000021.g22	-1	91.69	1.2e-133
VICG01000001	3674000	3675741	VICG01000001.g1066	1	QKRW01000021	92794	94533	QKRW01000021.g21	-1	85.69	4.7e-188
VICG01000001	3677591	3679127	VICG01000001.g1068	-1	QKRW01000021	87475	90773	QKRW01000021.g20	1	91.2	1.3e-220
VICG01000001	3683601	3685316	VICG01000001.g1074	1	QKRW01000021	83054	84758	QKRW01000021.g19	-1	93.49	7.4e-118
VICG01000001	3686773	3688116	VICG01000001.g1075	1	QKRW01000021	80159	82653	QKRW01000021.g18	-1	88.39	3.2e-230
VICG01000001	3689674	3692525	VICG01000001.g1076	-1	QKRW01000021	76404	78421	QKRW01000021.g17	1	94.55	1e-250
VICG01000001	3693760	3694206	VICG01000001.g1078	-1	QKRW01000021	74136	74708	QKRW01000021.g16	1	93.21	1.3e-150
VICG01000001	3696839	3699420	VICG01000001.g1079	1	QKRW01000021	69028	71480	QKRW01000021.g15	-1	93.3	3.3e-128
VICG01000001	3702457	3703816	VICG01000001.g1081	1	QKRW01000021	64381	67758	QKRW01000021.g14	-1	92.91	1.2e-233
VICG01000001	3712049	3714304	VICG01000001.g1082	1	QKRW01000021	56492	58745	QKRW01000021.g13	-1	89.75	2.4e-109
VICG01000001	3720942	3721289	VICG01000001.g1083	1	QKRW01000021	47057	47825	QKRW01000021.g12	-1	67.73	8.9e-38
VICG01000001	3722711	3723895	VICG01000001.g1085	-1	QKRW01000021	44314	44619	QKRW01000021.g11	1	96.52	8.1e-93
VICG01000001	3726226	3733216	VICG01000001.g1086	-1	QKRW01000021	38231	41937	QKRW01000021.g10	1	94.88	1e-250
VICG01000001	3734559	3736189	VICG01000001.g1087	1	QKRW01000021	31888	33719	QKRW01000021.g8	-1	90.65	1e-250
VICG01000001	3743720	3747016	VICG01000001.g1089	1	QKRW01000021	23512	26175	QKRW01000021.g7	-1	95.72	8.8e-235
VICG01000001	3749343	3750833	VICG01000001.g1091	-1	QKRW01000021	19071	20137	QKRW01000021.g6	1	95.03	1.6e-56
VICG01000001	3751509	3752519	VICG01000001.g1092	1	QKRW01000021	17431	18200	QKRW01000021.g5	-1	95.42	5e-139
VICG01000001	3753313	3758689	VICG01000001.g1094.2	1	QKRW01000021	15743	16715	QKRW01000021.g4	-1	96.46	1e-250
VICG01000001	1432079	1435322	VICG01000001.g346	-1	QKRW01000024	4320	6945	QKRW01000024.g1	-1	93.58	1e-250	105
VICG01000001	1437511	1438526	VICG01000001.g347	-1	QKRW01000024	9255	10192	QKRW01000024.g2	-1	94.01	1e-250
VICG01000001	1441912	1444503	VICG01000001.g349	1	QKRW01000024	12869	15466	QKRW01000024.g4	1	95.64	1e-250
VICG01000001	1444814	1447646	VICG01000001.g350	-1	QKRW01000024	15764	18593	QKRW01000024.g5	-1	94.79	1e-250
VICG01000001	1448905	1450276	VICG01000001.g352	-1	QKRW01000024	19841	21212	QKRW01000024.g6	-1	95.19	1e-250
VICG01000001	1456228	1456839	VICG01000001.g353	-1	QKRW01000024	27537	27885	QKRW01000024.g7	-1	82.5	1.1e-40
VICG01000001	1457414	1458724	VICG01000001.g354	1	QKRW01000024	28385	29784	QKRW01000024.g8	1	91.12	5.1e-110
VICG01000001	1458785	1461089	VICG01000001.g355	-1	QKRW01000024	29833	32125	QKRW01000024.g9	-1	95.27	1e-250
VICG01000001	1463928	1465106	VICG01000001.g356	1	QKRW01000024	34892	36163	QKRW01000024.g10	1	88.46	1e-250
VICG01000001	1465665	1467393	VICG01000001.g358	-1	QKRW01000024	36606	38303	QKRW01000024.g11	-1	95.52	1e-250
VICG01000001	1470929	1474744	VICG01000001.g359.2	1	QKRW01000024	40332	44153	QKRW01000024.g12	1	94.42	1e-250
VICG01000001	1478321	1479675	VICG01000001.g360	1	QKRW01000024	47783	49129	QKRW01000024.g13	1	93.18	1e-250
VICG01000001	1479942	1482692	VICG01000001.g361	-1	QKRW01000024	49980	52124	QKRW01000024.g15	-1	90.68	1e-250
VICG01000001	1483324	1486844	VICG01000001.g362	1	QKRW01000024	52743	56263	QKRW01000024.g16	1	95.6	1e-250
VICG01000001	1490405	1491860	VICG01000001.g363.2	1	QKRW01000024	60173	61310	QKRW01000024.g17	1	95.13	6e-203
VICG01000001	1491928	1493050	VICG01000001.g364	1	QKRW01000024	62310	62987	QKRW01000024.g18	1	93.86	1.4e-249
VICG01000001	1494054	1496526	VICG01000001.g367	-1	QKRW01000024	63794	65916	QKRW01000024.g19	-1	93.72	2.2e-186
VICG01000001	1499967	1502586	VICG01000001.g369.2	-1	QKRW01000024	68505	71603	QKRW01000024.g20	-1	96.15	9.5e-167
VICG01000001	1507296	1509621	VICG01000001.g373	-1	QKRW01000024	76912	78597	QKRW01000024.g22	-1	94.48	1.9e-165
VICG01000001	1514649	1519736	VICG01000001.g374	1	QKRW01000024	83064	85071	QKRW01000024.g23	1	94.68	1e-250
VICG01000001	1520747	1523215	VICG01000001.g376	1	QKRW01000024	89206	90812	QKRW01000024.g26	1	90.54	1e-250
VICG01000001	1523617	1525316	VICG01000001.g377	-1	QKRW01000024	92520	93724	QKRW01000024.g27	-1	91.47	1e-250
VICG01000001	1525886	1527124	VICG01000001.g378	-1	QKRW01000024	94322	95551	QKRW01000024.g28	-1	95.32	1e-250
VICG01000001	1528444	1529860	VICG01000001.g379	1	QKRW01000024	96281	98202	QKRW01000024.g29	1	95.45	1e-250
VICG01000001	1529928	1532091	VICG01000001.g380.2	-1	QKRW01000024	98665	99107	QKRW01000024.g30	-1	90.15	8.4e-92
VICG01000001	1533684	1534397	VICG01000001.g382.2	1	QKRW01000024	102542	102961	QKRW01000024.g31	1	91.19	2.5e-64
VICG01000001	1539576	1541756	VICG01000001.g384	1	QKRW01000024	108446	109977	QKRW01000024.g32	1	97.41	1e-250
VICG01000001	1543182	1545511	VICG01000001.g385	1	QKRW01000024	112180	114858	QKRW01000024.g34	1	92.78	1e-250
VICG01000001	1546090	1548864	VICG01000001.g386	-1	QKRW01000024	115330	118250	QKRW01000024.g35	-1	94.22	1e-250
VICG01000001	1552415	1555511	VICG01000001.g389	1	QKRW01000024	121530	125828	QKRW01000024.g36	1	92.95	1e-250
VICG01000001	1557410	1558820	VICG01000001.g391	-1	QKRW01000024	126524	127933	QKRW01000024.g37	-1	94.04	1e-250
VICG01000001	1559556	1560449	VICG01000001.g392	1	QKRW01000024	128648	129541	QKRW01000024.g38	1	95.22	1e-250
VICG01000001	1565145	1567907	VICG01000001.g393	1	QKRW01000024	130654	135115	QKRW01000024.g39	1	93.32	1e-250
VICG01000001	1569156	1574383	VICG01000001.g394	1	QKRW01000024	138272	142254	QKRW01000024.g41	1	94.17	1e-250
VICG01000001	1578675	1581092	VICG01000001.g395.2	1	QKRW01000024	147452	149873	QKRW01000024.g42	1	90.16	1e-250
VICG01000001	1582520	1586316	VICG01000001.g397.2	-1	QKRW01000024	151555	155261	QKRW01000024.g43	-1	94.96	1e-250
VICG01000001	1593385	1596641	VICG01000001.g398	1	QKRW01000024	162112	164104	QKRW01000024.g44	1	95.09	2.7e-244
VICG01000001	1598401	1598661	VICG01000001.g400	-1	QKRW01000024	165696	166154	QKRW01000024.g45	-1	86.97	1.4e-89
VICG01000001	1601749	1602970	VICG01000001.g401	-1	QKRW01000024	169058	170236	QKRW01000024.g46	-1	94.86	1e-250
VICG01000001	1604474	1606239	VICG01000001.g402	-1	QKRW01000024	171762	173940	QKRW01000024.g47	-1	94.76	1e-250
VICG01000001	1607031	1607927	VICG01000001.g403	1	QKRW01000024	174316	175209	QKRW01000024.g48	1	95.09	9e-203
VICG01000001	1609834	1612529	VICG01000001.g404.2	1	QKRW01000024	177192	179890	QKRW01000024.g49	1	96.07	1e-250
VICG01000001	1614045	1616433	VICG01000001.g405	-1	QKRW01000024	181421	183815	QKRW01000024.g50	-1	91.38	1e-250
VICG01000001	1617934	1619186	VICG01000001.g406	-1	QKRW01000024	185225	186189	QKRW01000024.g51	-1	94.08	1e-250
VICG01000001	1623315	1626804	VICG01000001.g408	1	QKRW01000024	192693	194710	QKRW01000024.g52	1	88.76	2.3e-151
VICG01000001	1627074	1627760	VICG01000001.g409	-1	QKRW01000024	194973	195653	QKRW01000024.g53	-1	94.13	1.1e-232
VICG01000001	1629158	1630498	VICG01000001.g410	1	QKRW01000024	196908	198248	QKRW01000024.g54	1	93.45	1e-250
VICG01000001	1630809	1631951	VICG01000001.g411	1	QKRW01000024	198542	199684	QKRW01000024.g55	1	95.36	1e-250
VICG01000001	1632894	1633493	VICG01000001.g413	1	QKRW01000024	200269	201222	QKRW01000024.g56	1	92.53	5.3e-248
VICG01000001	1637353	1637895	VICG01000001.g415	-1	QKRW01000024	207509	208398	QKRW01000024.g58	1	86.34	1e-108
VICG01000001	1651927	1652478	VICG01000001.g419	-1	QKRW01000024	222053	222439	QKRW01000024.g59	-1	92.24	1.2e-121
VICG01000001	1655579	1656356	VICG01000001.g420	1	QKRW01000024	224840	225225	QKRW01000024.g60	1	93.05	3.2e-94
VICG01000001	1657873	1659213	VICG01000001.g421	-1	QKRW01000024	227242	228484	QKRW01000024.g61	-1	84.51	9.5e-230
VICG01000001	1660804	1663309	VICG01000001.g422	-1	QKRW01000024	230153	232658	QKRW01000024.g62	-1	92.67	1e-250
VICG01000001	1663652	1664667	VICG01000001.g423	1	QKRW01000024	232998	234016	QKRW01000024.g63	1	93.73	1e-250
VICG01000001	1665750	1666822	VICG01000001.g425	-1	QKRW01000024	235134	237665	QKRW01000024.g64	-1	89.67	1e-250
VICG01000001	1671554	1674331	VICG01000001.g426	1	QKRW01000024	240093	243073	QKRW01000024.g65	1	76.23	1e-250
VICG01000001	1675983	1677224	VICG01000001.g428	-1	QKRW01000024	244508	245755	QKRW01000024.g66	-1	88.44	1e-250
VICG01000001	1679602	1683796	VICG01000001.g429	-1	QKRW01000024	248108	252296	QKRW01000024.g67	-1	92.67	1e-250
VICG01000001	1691988	1693543	VICG01000001.g431	-1	QKRW01000024	256332	257999	QKRW01000024.g69	-1	92.09	1e-250
VICG01000001	1699986	1701522	VICG01000001.g432	-1	QKRW01000024	265002	266301	QKRW01000024.g70	-1	93	1e-250
VICG01000001	1702925	1703888	VICG01000001.g433	-1	QKRW01000024	268209	268791	QKRW01000024.g71	-1	91.77	3.2e-54
VICG01000001	1704472	1706017	VICG01000001.g434	1	QKRW01000024	269215	270759	QKRW01000024.g72	1	93.51	1e-250
VICG01000001	1708254	1709007	VICG01000001.g435	-1	QKRW01000024	272829	273743	QKRW01000024.g73	-1	91.35	6.4e-241
VICG01000001	1719113	1721005	VICG01000001.g437	-1	QKRW01000024	284181	284835	QKRW01000024.g75	-1	86.42	5.2e-93
VICG01000001	1722959	1723639	VICG01000001.g438	-1	QKRW01000024	288121	288801	QKRW01000024.g77	-1	88.55	1e-250
VICG01000001	1726754	1728370	VICG01000001.g439	1	QKRW01000024	292460	293657	QKRW01000024.g78	1	94.18	4.7e-157
VICG01000001	1729117	1730817	VICG01000001.g440	1	QKRW01000024	294739	295880	QKRW01000024.g79	1	95.14	6.6e-129
VICG01000001	1732997	1734937	VICG01000001.g441	1	QKRW01000024	298397	299782	QKRW01000024.g80	1	88.28	1e-250
VICG01000001	1741849	1742482	VICG01000001.g442	1	QKRW01000024	306081	306671	QKRW01000024.g81	1	86.11	1.8e-112
VICG01000001	1749331	1751009	VICG01000001.g443	-1	QKRW01000024	314569	316098	QKRW01000024.g82	-1	93.41	1e-250
VICG01000001	1751987	1752931	VICG01000001.g445	-1	QKRW01000024	317084	318040	QKRW01000024.g83	-1	93.27	1.1e-195
VICG01000001	1753382	1754389	VICG01000001.g446	1	QKRW01000024	318397	319374	QKRW01000024.g84	1	94	1e-250
VICG01000001	1757807	1758980	VICG01000001.g449	1	QKRW01000024	321360	322800	QKRW01000024.g85	1	93.62	1.5e-226
VICG01000001	1761027	1764680	VICG01000001.g451	-1	QKRW01000024	326231	328792	QKRW01000024.g88	-1	96.17	7.3e-163
VICG01000001	1767292	1768742	VICG01000001.g452	1	QKRW01000024	331076	332685	QKRW01000024.g89	1	85.62	1.6e-217
VICG01000001	1769430	1770465	VICG01000001.g455	-1	QKRW01000024	333283	334321	QKRW01000024.g90	-1	96.05	2.4e-102
VICG01000001	1771507	1773187	VICG01000001.g457	-1	QKRW01000024	334970	337394	QKRW01000024.g91	-1	97.48	7.8e-131
VICG01000001	1774914	1775952	VICG01000001.g458	1	QKRW01000024	338422	339703	QKRW01000024.g92	1	93.75	9.8e-81
VICG01000001	1777377	1781764	VICG01000001.g460	1	QKRW01000024	343107	345374	QKRW01000024.g93	1	95.8	3.8e-229
VICG01000001	1782796	1784614	VICG01000001.g463	-1	QKRW01000024	346643	348419	QKRW01000024.g94	-1	94.37	1e-250
VICG01000001	1792299	1796109	VICG01000001.g466	-1	QKRW01000024	354015	357681	QKRW01000024.g95	-1	89.39	1e-250
VICG01000001	1797837	1799505	VICG01000001.g467	-1	QKRW01000024	359485	360954	QKRW01000024.g96	-1	92.67	1e-250
VICG01000001	1801420	1802745	VICG01000001.g468	1	QKRW01000024	363054	364412	QKRW01000024.g97	1	93.82	1e-250
VICG01000001	1803591	1807026	VICG01000001.g469	1	QKRW01000024	365254	368689	QKRW01000024.g98	1	96.3	1e-250
VICG01000001	1809770	1810964	VICG01000001.g470	1	QKRW01000024	372908	373276	QKRW01000024.g100	1	93.78	1.8e-91
VICG01000001	1817306	1819316	VICG01000001.g471	1	QKRW01000024	380022	382030	QKRW01000024.g102	1	94.64	1e-250
VICG01000001	1824984	1826384	VICG01000001.g474	1	QKRW01000024	383909	385677	QKRW01000024.g103	1	84.06	3.8e-77
VICG01000001	1829558	1830136	VICG01000001.g475	-1	QKRW01000024	387198	388734	QKRW01000024.g104	-1	91.02	1.7e-105
VICG01000001	1832857	1837793	VICG01000001.g476	-1	QKRW01000024	391647	396915	QKRW01000024.g105	-1	94.8	1e-250
VICG01000001	1839946	1840882	VICG01000001.g478	-1	QKRW01000024	399097	400411	QKRW01000024.g106	-1	97.16	4.8e-185
VICG01000001	1843393	1846254	VICG01000001.g479	1	QKRW01000024	403326	405508	QKRW01000024.g107	1	94	2.7e-242
VICG01000001	1847894	1850161	VICG01000001.g482	1	QKRW01000024	406304	407043	QKRW01000024.g108	1	93.88	8.1e-188
VICG01000001	1851972	1853924	VICG01000001.g484	-1	QKRW01000024	410505	412248	QKRW01000024.g109	-1	88.29	1e-250
VICG01000001	1854407	1855171	VICG01000001.g485.2	1	QKRW01000024	412916	413324	QKRW01000024.g110	1	94.07	1e-153
VICG01000001	1856761	1858133	VICG01000001.g488	-1	QKRW01000024	415195	416181	QKRW01000024.g111	-1	91.41	1.4e-234
VICG01000001	1858497	1859642	VICG01000001.g489	1	QKRW01000024	416904	417685	QKRW01000024.g112	1	94.03	1e-250
VICG01000001	1865290	1866986	VICG01000001.g491	1	QKRW01000024	423856	425487	QKRW01000024.g113	1	90.2	1e-250
VICG01000001	1870554	1870919	VICG01000001.g492	1	QKRW01000024	428161	428529	QKRW01000024.g114	1	87.8	6.6e-129
VICG01000001	1872205	1874477	VICG01000001.g494	-1	QKRW01000024	429738	432005	QKRW01000024.g115	-1	93.36	1e-250
VICG01000001	1878730	1879383	VICG01000001.g497	1	QKRW01000024	434719	436845	QKRW01000024.g116	1	93.27	1e-250
VICG01000001	1879756	1880730	VICG01000001.g498	-1	QKRW01000024	437219	438193	QKRW01000024.g117	-1	93.65	1e-250
VICG01000001	1881109	1881889	VICG01000001.g499	1	QKRW01000024	438575	439346	QKRW01000024.g118	1	94.36	1e-250
VICG01000001	1881980	1883231	VICG01000001.g500	-1	QKRW01000024	439681	440742	QKRW01000024.g119	-1	95.51	6.7e-162
VICG01000001	1898957	1903347	VICG01000001.g501	1	QKRW01000024	458541	460237	QKRW01000024.g123	1	93.96	1e-250
VICG01000001	1382249	1383375	VICG01000001.g322	-1	QKRW01000024	620143	620427	QKRW01000024.g166	-1	95.1	6.9e-72	10
VICG01000001	1383618	1384436	VICG01000001.g323	1	QKRW01000024	620560	621487	QKRW01000024.g167	1	85.21	4.9e-39
VICG01000001	1385818	1387144	VICG01000001.g324.2	1	QKRW01000024	622954	623813	QKRW01000024.g169	1	89.95	1.6e-128
VICG01000001	1387469	1387741	VICG01000001.g326	-1	QKRW01000024	624457	625771	QKRW01000024.g170	-1	99.34	2.2e-64
VICG01000001	1392584	1393073	VICG01000001.g327	-1	QKRW01000024	628566	629054	QKRW01000024.g171	-1	97.04	9.9e-136
VICG01000001	1393420	1394699	VICG01000001.g328	1	QKRW01000024	629395	631469	QKRW01000024.g172	1	93.34	1e-250
VICG01000001	1397985	1399093	VICG01000001.g329	-1	QKRW01000024	633954	634923	QKRW01000024.g173	-1	90.15	1e-250
VICG01000001	1400673	1401920	VICG01000001.g330	-1	QKRW01000024	636560	637914	QKRW01000024.g174	-1	93.7	1.8e-179
VICG01000001	1404862	1405962	VICG01000001.g334	1	QKRW01000024	640443	641827	QKRW01000024.g175	1	87.35	6.6e-71
VICG01000001	1414246	1416180	VICG01000001.g339	1	QKRW01000024	648906	649248	QKRW01000024.g176	1	92.63	1.8e-106
VICG01000001	2214731	2216313	VICG01000001.g608	-1	QKRW01000024	616994	618595	QKRW01000024.g165	1	89.97	1e-250	25
VICG01000001	2221267	2223904	VICG01000001.g610	1	QKRW01000024	611640	612271	QKRW01000024.g164	-1	92.39	4.8e-67
VICG01000001	2226791	2227681	VICG01000001.g612	-1	QKRW01000024	606990	607738	QKRW01000024.g163	1	97.33	3.3e-94
VICG01000001	2227809	2229118	VICG01000001.g613	1	QKRW01000024	605446	606758	QKRW01000024.g162	-1	95.24	1e-250
VICG01000001	2230875	2232936	VICG01000001.g614	1	QKRW01000024	602876	603681	QKRW01000024.g161	-1	89.97	2.3e-211
VICG01000001	2233034	2234215	VICG01000001.g615	1	QKRW01000024	600097	601469	QKRW01000024.g160	-1	96.38	1.3e-223
VICG01000001	2238652	2239792	VICG01000001.g616	1	QKRW01000024	594847	595926	QKRW01000024.g159	-1	92.26	1e-250
VICG01000001	2240484	2242793	VICG01000001.g618.2	-1	QKRW01000024	591932	593164	QKRW01000024.g157	1	91.02	1e-250
VICG01000001	2244267	2245750	VICG01000001.g619	1	QKRW01000024	588847	591096	QKRW01000024.g156	-1	94.17	1e-250
VICG01000001	2250828	2253230	VICG01000001.g620	1	QKRW01000024	582982	584314	QKRW01000024.g155	-1	94.53	1e-250
VICG01000001	2256854	2258780	VICG01000001.g622	1	QKRW01000024	576826	578727	QKRW01000024.g153	-1	92.1	1e-250
VICG01000001	2263196	2267694	VICG01000001.g623	-1	QKRW01000024	562175	564588	QKRW01000024.g150	1	88.99	1e-250
VICG01000001	2270370	2271177	VICG01000001.g625	1	QKRW01000024	557936	559692	QKRW01000024.g149	-1	94.86	8.8e-83
VICG01000001	2272001	2273169	VICG01000001.g627	1	QKRW01000024	556942	557900	QKRW01000024.g148	-1	95.58	1e-250
VICG01000001	2277163	2281441	VICG01000001.g629.2	1	QKRW01000024	548708	552478	QKRW01000024.g147	-1	92.17	3.7e-193
VICG01000001	2283912	2285455	VICG01000001.g630	-1	QKRW01000024	544654	545432	QKRW01000024.g146	1	93.77	1.3e-144
VICG01000001	2286020	2287147	VICG01000001.g631	-1	QKRW01000024	543553	543879	QKRW01000024.g145	1	88.99	2.2e-112
VICG01000001	2287479	2288803	VICG01000001.g632	-1	QKRW01000024	541324	542518	QKRW01000024.g144	1	95.24	1e-250
VICG01000001	2288934	2289606	VICG01000001.g633	1	QKRW01000024	540391	541063	QKRW01000024.g143	-1	92.37	2.1e-245
VICG01000001	2289715	2291209	VICG01000001.g634	-1	QKRW01000024	539183	540281	QKRW01000024.g142	1	94.24	1.1e-242
VICG01000001	2291599	2293835	VICG01000001.g635.2	1	QKRW01000024	536330	538398	QKRW01000024.g141	-1	95.98	1e-250
VICG01000001	2295143	2297415	VICG01000001.g636	1	QKRW01000024	533130	534847	QKRW01000024.g140	-1	93.87	1e-250
VICG01000001	2298215	2300011	VICG01000001.g637	1	QKRW01000024	530342	531455	QKRW01000024.g139	-1	87.62	1.9e-163
VICG01000001	2300785	2302082	VICG01000001.g639	-1	QKRW01000024	527759	528460	QKRW01000024.g138	1	88.68	1.8e-10
VICG01000001	2307909	2311618	VICG01000001.g641.3	1	QKRW01000024	521683	525150	QKRW01000024.g137	-1	96.07	2.1e-199
VICG01000001	2396267	2396768	VICG01000001.g662	-1	QKRW01000024	504109	504668	QKRW01000024.g134	1	94.49	1.7e-151	9
VICG01000001	2397778	2399865	VICG01000001.g663	-1	QKRW01000024	501128	502099	QKRW01000024.g132	1	94.46	3.8e-236
VICG01000001	2401381	2404413	VICG01000001.g664	1	QKRW01000024	496724	500340	QKRW01000024.g131	-1	92.91	1e-250
VICG01000001	2408032	2410804	VICG01000001.g667.4	-1	QKRW01000024	490969	492835	QKRW01000024.g130	1	94.36	1e-250
VICG01000001	2418830	2421626	VICG01000001.g668	1	QKRW01000024	480796	482939	QKRW01000024.g129	-1	92.94	1e-250
VICG01000001	2424091	2424948	VICG01000001.g670	-1	QKRW01000024	477079	477934	QKRW01000024.g127	1	89.74	1e-250
VICG01000001	2431043	2432722	VICG01000001.g671	-1	QKRW01000024	469762	471442	QKRW01000024.g126	1	91.23	5.3e-243
VICG01000001	2434896	2436545	VICG01000001.g672	-1	QKRW01000024	466193	467842	QKRW01000024.g125	1	92.12	1e-250
VICG01000001	2437794	2438402	VICG01000001.g673	-1	QKRW01000024	464646	465045	QKRW01000024.g124	1	91.83	2.6e-94
VICG01000001	122355	124250	VICG01000001.g26	1	QKRW01000042	6857	7690	QKRW01000042.g191	1	85.4	2e-136	70
VICG01000001	128169	130911	VICG01000001.g27	-1	QKRW01000042	12301	15044	QKRW01000042.g192	-1	93.93	1e-250
VICG01000001	131852	132943	VICG01000001.g28	-1	QKRW01000042	15982	16990	QKRW01000042.g193	-1	92.81	4.6e-162
VICG01000001	135304	136960	VICG01000001.g30	-1	QKRW01000042	19332	21248	QKRW01000042.g194	-1	92.94	1e-250
VICG01000001	138996	140436	VICG01000001.g31	1	QKRW01000042	23251	25203	QKRW01000042.g195	1	85.63	1e-250
VICG01000001	143746	145390	VICG01000001.g32	-1	QKRW01000042	27555	28747	QKRW01000042.g196	-1	86.68	1e-250
VICG01000001	145983	146901	VICG01000001.g33	-1	QKRW01000042	29655	30576	QKRW01000042.g197	-1	99.11	1e-250
VICG01000001	148032	149820	VICG01000001.g34	-1	QKRW01000042	31652	33440	QKRW01000042.g198	-1	94.26	1e-250
VICG01000001	152288	153328	VICG01000001.g35	-1	QKRW01000042	35877	36916	QKRW01000042.g199	-1	91.71	1.7e-202
VICG01000001	159527	160012	VICG01000001.g36	-1	QKRW01000042	44289	44727	QKRW01000042.g200	-1	91.49	6.5e-129
VICG01000001	162512	163471	VICG01000001.g37	1	QKRW01000042	71000	71922	QKRW01000042.g207	1	94.41	9.3e-114
VICG01000001	172057	172641	VICG01000001.g38	-1	QKRW01000042	79594	80603	QKRW01000042.g208	-1	75.15	1.5e-105
VICG01000001	203323	203864	VICG01000001.g41	-1	QKRW01000042	124557	125009	QKRW01000042.g213	-1	96.52	1.4e-125
VICG01000001	206740	207811	VICG01000001.g42	1	QKRW01000042	125745	126728	QKRW01000042.g214	1	94.17	2.1e-135
VICG01000001	211719	213180	VICG01000001.g43	-1	QKRW01000042	129838	130743	QKRW01000042.g215	-1	92.08	3.6e-124
VICG01000001	216193	216699	VICG01000001.g44	1	QKRW01000042	134888	135389	QKRW01000042.g217	1	85.93	6.2e-128
VICG01000001	222694	224282	VICG01000001.g45	1	QKRW01000042	138649	142556	QKRW01000042.g218	1	92.04	1e-250
VICG01000001	227538	228170	VICG01000001.g47	1	QKRW01000042	144717	145596	QKRW01000042.g219	1	90.59	1.1e-85
VICG01000001	230054	230980	VICG01000001.g48	-1	QKRW01000042	147373	148158	QKRW01000042.g220	-1	84.71	2.5e-104
VICG01000001	236293	236846	VICG01000001.g49	1	QKRW01000042	150393	150790	QKRW01000042.g221	1	90.95	4.4e-79
VICG01000001	238042	238368	VICG01000001.g50	1	QKRW01000042	151740	152311	QKRW01000042.g222	1	84.35	2.1e-66
VICG01000001	242112	244597	VICG01000001.g51	1	QKRW01000042	155612	158040	QKRW01000042.g223	1	92.54	1e-250
VICG01000001	251192	252511	VICG01000001.g52	-1	QKRW01000042	163372	164693	QKRW01000042.g224	-1	91.84	1e-250
VICG01000001	253106	254066	VICG01000001.g53	1	QKRW01000042	165285	166240	QKRW01000042.g225	1	93.46	1.6e-208
VICG01000001	255388	257189	VICG01000001.g54	-1	QKRW01000042	167632	169671	QKRW01000042.g226	-1	93.82	1e-250
VICG01000001	259093	262146	VICG01000001.g55	1	QKRW01000042	171325	175900	QKRW01000042.g227	1	89.27	1e-250
VICG01000001	287831	290198	VICG01000001.g61	1	QKRW01000042	177567	179788	QKRW01000042.g228	1	95.15	1e-250
VICG01000001	292443	293917	VICG01000001.g62	-1	QKRW01000042	186715	188057	QKRW01000042.g230	-1	93.77	1e-250
VICG01000001	298194	301049	VICG01000001.g63	1	QKRW01000042	191371	193173	QKRW01000042.g231	1	90.48	1e-250
VICG01000001	302581	303953	VICG01000001.g64	1	QKRW01000042	195939	196995	QKRW01000042.g233	1	91.24	1.7e-206
VICG01000001	305511	306727	VICG01000001.g65	-1	QKRW01000042	198461	199561	QKRW01000042.g234	-1	92.74	4.8e-117
VICG01000001	307828	312527	VICG01000001.g66	1	QKRW01000042	200332	205027	QKRW01000042.g235	1	91.21	1e-250
VICG01000001	315307	316437	VICG01000001.g67	1	QKRW01000042	206353	206918	QKRW01000042.g236	1	89.7	2.5e-149
VICG01000001	317480	319273	VICG01000001.g68	-1	QKRW01000042	208558	210263	QKRW01000042.g237	-1	93.32	1e-250
VICG01000001	321126	322461	VICG01000001.g69	-1	QKRW01000042	212407	213407	QKRW01000042.g238	-1	95.54	5.5e-205
VICG01000001	324848	325963	VICG01000001.g70	1	QKRW01000042	215980	217139	QKRW01000042.g239	1	86.8	1.8e-131
VICG01000001	326468	327836	VICG01000001.g71	-1	QKRW01000042	217255	218275	QKRW01000042.g240	-1	88.65	5.3e-111
VICG01000001	328826	331206	VICG01000001.g72	-1	QKRW01000042	219708	222086	QKRW01000042.g241	-1	93.88	1e-250
VICG01000001	332124	333563	VICG01000001.g73	1	QKRW01000042	222943	224142	QKRW01000042.g242	1	86.78	2.3e-162
VICG01000001	334183	339277	VICG01000001.g74	-1	QKRW01000042	226284	230083	QKRW01000042.g244	-1	91.03	1e-250
VICG01000001	342190	343390	VICG01000001.g76	-1	QKRW01000042	231829	233688	QKRW01000042.g245	-1	94.94	1e-250
VICG01000001	357131	358641	VICG01000001.g78	1	QKRW01000042	240843	241673	QKRW01000042.g246	1	92.35	1.8e-128
VICG01000001	359682	363386	VICG01000001.g79	-1	QKRW01000042	242576	245075	QKRW01000042.g247	-1	94.16	1e-250
VICG01000001	363485	363940	VICG01000001.g80	1	QKRW01000042	246198	246764	QKRW01000042.g249	1	93.64	3e-193
VICG01000001	365006	365714	VICG01000001.g81	1	QKRW01000042	247694	248397	QKRW01000042.g250	1	91.37	2.1e-165
VICG01000001	365802	366977	VICG01000001.g82	-1	QKRW01000042	248849	249653	QKRW01000042.g251	-1	95.93	1e-250
VICG01000001	367304	371962	VICG01000001.g83	1	QKRW01000042	249954	254786	QKRW01000042.g252.2	1	93.36	1e-250
VICG01000001	374941	378072	VICG01000001.g85	-1	QKRW01000042	258647	260911	QKRW01000042.g253	-1	92.75	1e-250
VICG01000001	380355	386060	VICG01000001.g86	-1	QKRW01000042	262833	268385	QKRW01000042.g254	-1	95.9	1e-250
VICG01000001	388624	395855	VICG01000001.g87	1	QKRW01000042	270558	273680	QKRW01000042.g255	1	94.79	1e-250
VICG01000001	396774	398471	VICG01000001.g88	1	QKRW01000042	280400	281122	QKRW01000042.g260	1	80.7	5.2e-199
VICG01000001	398937	400262	VICG01000001.g89	-1	QKRW01000042	281867	283192	QKRW01000042.g261	-1	92.17	1e-250
VICG01000001	402044	405049	VICG01000001.g90	-1	QKRW01000042	284965	287755	QKRW01000042.g262	-1	93.83	1e-250
VICG01000001	411098	411999	VICG01000001.g91	1	QKRW01000042	293590	293817	QKRW01000042.g263	1	89.96	7.2e-75
VICG01000001	414599	416172	VICG01000001.g92	-1	QKRW01000042	296343	296944	QKRW01000042.g264	-1	92.69	1.6e-170
VICG01000001	418177	419667	VICG01000001.g93	1	QKRW01000042	300265	301591	QKRW01000042.g265.2	1	89.84	1e-250
VICG01000001	422495	424219	VICG01000001.g95	-1	QKRW01000042	303233	305899	QKRW01000042.g266	-1	92.37	1e-250
VICG01000001	425480	429296	VICG01000001.g96	1	QKRW01000042	310830	312593	QKRW01000042.g268	1	92.14	1e-250
VICG01000001	432928	434081	VICG01000001.g97	1	QKRW01000042	315916	316815	QKRW01000042.g269	1	93.02	5e-79
VICG01000001	436028	437081	VICG01000001.g98	-1	QKRW01000042	319417	320503	QKRW01000042.g270	-1	94.1	4e-170
VICG01000001	442585	445592	VICG01000001.g99	1	QKRW01000042	325647	328730	QKRW01000042.g271	1	90.74	8.7e-243
VICG01000001	454657	456707	VICG01000001.g100	-1	QKRW01000042	334166	337523	QKRW01000042.g272	-1	92.14	1e-250
VICG01000001	457515	459265	VICG01000001.g101	-1	QKRW01000042	338462	340047	QKRW01000042.g273	-1	93.41	1e-250
VICG01000001	459669	460373	VICG01000001.g102	1	QKRW01000042	340361	341011	QKRW01000042.g274	1	93.63	4.4e-232
VICG01000001	460964	462884	VICG01000001.g103	-1	QKRW01000042	341803	343720	QKRW01000042.g275	-1	93.86	1e-250
VICG01000001	463994	468772	VICG01000001.g104	1	QKRW01000042	344851	348951	QKRW01000042.g276	1	93.27	2.5e-198
VICG01000001	471716	473571	VICG01000001.g105	1	QKRW01000042	352329	354175	QKRW01000042.g277	1	93.08	1e-250
VICG01000001	475967	477149	VICG01000001.g106	-1	QKRW01000042	357011	358015	QKRW01000042.g278	-1	82.88	1.3e-206
VICG01000001	479154	481316	VICG01000001.g107	-1	QKRW01000042	361253	361919	QKRW01000042.g280	-1	88.5	4.7e-153
VICG01000001	485142	489498	VICG01000001.g108	-1	QKRW01000042	364243	365410	QKRW01000042.g281	-1	93.93	8.7e-149
VICG01000001	493245	494870	VICG01000001.g109	-1	QKRW01000045	312535	313323	QKRW01000045.g188	1	92.65	1.4e-170	12
VICG01000001	499209	501141	VICG01000001.g110	-1	QKRW01000045	310064	311766	QKRW01000045.g187	1	94.7	4.4e-248
VICG01000001	507849	508901	VICG01000001.g112	1	QKRW01000045	291275	292327	QKRW01000045.g185	-1	87.75	2.6e-160
VICG01000001	509511	511056	VICG01000001.g113	-1	QKRW01000045	289069	289923	QKRW01000045.g183	1	94.04	1e-250
VICG01000001	515203	516787	VICG01000001.g114	-1	QKRW01000045	284138	285687	QKRW01000045.g181	1	92.39	1.4e-142
VICG01000001	517336	519383	VICG01000001.g115	1	QKRW01000045	282117	283734	QKRW01000045.g180	-1	94.77	1.1e-215
VICG01000001	520371	520741	VICG01000001.g116	-1	QKRW01000045	280397	280766	QKRW01000045.g179	1	86.79	3.8e-80
VICG01000001	525432	526221	VICG01000001.g117	1	QKRW01000045	272194	275646	QKRW01000045.g178	-1	89.74	4.5e-62
VICG01000001	527833	528931	VICG01000001.g118	-1	QKRW01000045	269049	269776	QKRW01000045.g177	1	94.02	7.3e-93
VICG01000001	546454	547591	VICG01000001.g120	-1	QKRW01000045	250100	251237	QKRW01000045.g176	1	91.62	1e-250
VICG01000001	548631	550656	VICG01000001.g121	1	QKRW01000045	247111	249140	QKRW01000045.g175	-1	86.43	6.3e-187
VICG01000001	552437	554976	VICG01000001.g122	1	QKRW01000045	242731	244325	QKRW01000045.g174	-1	83.85	6.8e-245
VICG01000001	8108	9068	VICG01000001.g3	1	QKRW01000065	12793	15126	QKRW01000065.g69	1	92.98	6.6e-91	20
VICG01000001	10398	13894	VICG01000001.g4	-1	QKRW01000065	17663	18421	QKRW01000065.g71	-1	94.94	1e-250
VICG01000001	17468	18407	VICG01000001.g5	1	QKRW01000065	22281	22514	QKRW01000065.g74	1	87.18	7.1e-74
VICG01000001	19192	19973	VICG01000001.g6	-1	QKRW01000065	24215	24670	QKRW01000065.g75	-1	91.87	1.1e-120
VICG01000001	25860	26486	VICG01000001.g7	1	QKRW01000065	30527	31303	QKRW01000065.g76	1	86.44	2.4e-216
VICG01000001	28875	30122	VICG01000001.g8	-1	QKRW01000065	33514	34055	QKRW01000065.g77	-1	89.73	6.3e-76
VICG01000001	30321	31540	VICG01000001.g9	1	QKRW01000065	34545	35819	QKRW01000065.g78	1	90.01	1e-250
VICG01000001	37489	39546	VICG01000001.g11	-1	QKRW01000065	43744	45800	QKRW01000065.g79	-1	92.27	1e-250
VICG01000001	40557	44974	VICG01000001.g12	1	QKRW01000065	48647	50193	QKRW01000065.g80	1	98.82	9.7e-30
VICG01000001	46787	48180	VICG01000001.g13	1	QKRW01000065	52541	53979	QKRW01000065.g81	1	90.17	6.1e-144
VICG01000001	51679	55229	VICG01000001.g15	-1	QKRW01000065	55630	59051	QKRW01000065.g82	-1	95.15	1e-250
VICG01000001	57056	59995	VICG01000001.g16	1	QKRW01000065	61729	65000	QKRW01000065.g83	1	92.4	1e-250
VICG01000001	62403	65461	VICG01000001.g17	-1	QKRW01000065	69171	70701	QKRW01000065.g85	-1	93.94	2.7e-222
VICG01000001	66363	69729	VICG01000001.g18	-1	QKRW01000065	71806	75172	QKRW01000065.g86	-1	94.53	1e-250
VICG01000001	70268	71882	VICG01000001.g19	1	QKRW01000065	75562	77284	QKRW01000065.g87	1	95.37	1e-250
VICG01000001	72464	74301	VICG01000001.g20	-1	QKRW01000065	77850	79613	QKRW01000065.g88	-1	82.76	1e-250
VICG01000001	79595	81821	VICG01000001.g21	-1	QKRW01000065	83345	85453	QKRW01000065.g89	-1	95.65	4e-194
VICG01000001	83591	84934	VICG01000001.g22	-1	QKRW01000065	86952	88478	QKRW01000065.g90	-1	93.5	1e-250
VICG01000001	101002	101838	VICG01000001.g24	-1	QKRW01000065	103898	104734	QKRW01000065.g91	-1	92.67	1e-250
VICG01000001	116593	118032	VICG01000001.g25	1	QKRW01000065	121273	122375	QKRW01000065.g92	1	94.9	9.1e-164
VICG01000001	2133990	2138170	VICG01000001.g581	1	QKRW01000069	67537	69611	QKRW01000069.g52	1	94.16	1e-250	15
VICG01000001	2141576	2142519	VICG01000001.g583	-1	QKRW01000069	75278	76146	QKRW01000069.g53	-1	95.45	1e-250
VICG01000001	2147485	2148744	VICG01000001.g586	1	QKRW01000069	79569	82091	QKRW01000069.g54	1	89.84	5.1e-171
VICG01000001	2148999	2150698	VICG01000001.g587	-1	QKRW01000069	82365	84266	QKRW01000069.g55	-1	96.05	1e-250
VICG01000001	2155865	2156885	VICG01000001.g588	1	QKRW01000069	89263	90197	QKRW01000069.g57	1	92.53	7.5e-129
VICG01000001	2157947	2158302	VICG01000001.g590	1	QKRW01000069	91108	91457	QKRW01000069.g58.2	1	94.25	6.3e-112
VICG01000001	2162358	2163919	VICG01000001.g593	1	QKRW01000069	94538	95253	QKRW01000069.g59	1	91.2	8.7e-210
VICG01000001	2165136	2167093	VICG01000001.g594	1	QKRW01000069	96589	97530	QKRW01000069.g60	1	93.66	1e-250
VICG01000001	2168473	2169278	VICG01000001.g595	-1	QKRW01000069	99876	100699	QKRW01000069.g62	-1	83.37	2.1e-113
VICG01000001	2170287	2170763	VICG01000001.g596	-1	QKRW01000069	101559	102197	QKRW01000069.g63	-1	92.78	2.9e-67
VICG01000001	2172505	2175296	VICG01000001.g597	-1	QKRW01000069	103938	106720	QKRW01000069.g64	-1	94.63	1e-250
VICG01000001	2175659	2176522	VICG01000001.g598	1	QKRW01000069	107075	107937	QKRW01000069.g65	1	95.51	4e-250
VICG01000001	2177258	2177983	VICG01000001.g600	-1	QKRW01000069	108641	109546	QKRW01000069.g66	-1	94.92	1e-250
VICG01000001	2185635	2187487	VICG01000001.g602	-1	QKRW01000069	116881	118771	QKRW01000069.g67	-1	92.46	1e-250
VICG01000001	2191490	2194150	VICG01000001.g603.2	1	QKRW01000069	122574	125232	QKRW01000069.g68	1	92.64	1e-250
VICG01000001	2736393	2737868	VICG01000001.g776	-1	QKRW01000084	59729	60957	QKRW01000084.g287	1	94.41	2.9e-131	10
VICG01000001	2739136	2740348	VICG01000001.g777	1	QKRW01000084	57445	58659	QKRW01000084.g286	-1	94.81	1e-250
VICG01000001	2742551	2743746	VICG01000001.g781	1	QKRW01000084	54535	55541	QKRW01000084.g285	-1	94.13	1e-250
VICG01000001	2758142	2759975	VICG01000001.g788	-1	QKRW01000084	41821	43570	QKRW01000084.g284	1	94.16	1e-250
VICG01000001	2761403	2763871	VICG01000001.g789	1	QKRW01000084	37986	40331	QKRW01000084.g283	-1	93.33	1e-250
VICG01000001	2766009	2767552	VICG01000001.g791	-1	QKRW01000084	34021	35566	QKRW01000084.g282	1	92.3	1e-250
VICG01000001	2767647	2768645	VICG01000001.g792	1	QKRW01000084	33003	33704	QKRW01000084.g281	-1	93.38	7.5e-177
VICG01000001	2769336	2770397	VICG01000001.g793	1	QKRW01000084	31326	32266	QKRW01000084.g280	-1	91.42	9.8e-208
VICG01000001	2773805	2774700	VICG01000001.g795	1	QKRW01000084	25968	26865	QKRW01000084.g279	-1	91.67	1.8e-76
VICG01000001	2775799	2778194	VICG01000001.g798.2	-1	QKRW01000084	22785	25002	QKRW01000084.g278	1	88.54	6.9e-159
VICG01000002	2777620	2781285	VICG01000002.g817.2	-1	QKRW01000002	127217	129793	QKRW01000002.g166	-1	90.19	1e-250	151
VICG01000002	2786446	2789273	VICG01000002.g819.2	-1	QKRW01000002	135912	138924	QKRW01000002.g169	-1	93.44	1e-250
VICG01000002	2790254	2791598	VICG01000002.g820	-1	QKRW01000002	140448	141480	QKRW01000002.g170	-1	94.82	5.4e-125
VICG01000002	2792900	2794869	VICG01000002.g823	-1	QKRW01000002	142615	145136	QKRW01000002.g171	-1	93.67	1e-250
VICG01000002	2802130	2803534	VICG01000002.g826.2	1	QKRW01000002	150457	153002	QKRW01000002.g172	1	91.81	9.1e-218
VICG01000002	2804284	2805530	VICG01000002.g828.2	-1	QKRW01000002	154313	155395	QKRW01000002.g173	-1	98.5	2.7e-207
VICG01000002	2806123	2807838	VICG01000002.g829	1	QKRW01000002	155981	157693	QKRW01000002.g174	1	94.6	8.1e-188
VICG01000002	2809904	2811183	VICG01000002.g830	-1	QKRW01000002	160208	161193	QKRW01000002.g175	-1	83.08	8.9e-108
VICG01000002	2816078	2817645	VICG01000002.g832	1	QKRW01000002	164862	165520	QKRW01000002.g176	1	93.61	6.7e-225
VICG01000002	2817670	2818955	VICG01000002.g833	-1	QKRW01000002	166464	167726	QKRW01000002.g177	-1	90.06	1e-250
VICG01000002	2830044	2832897	VICG01000002.g836	-1	QKRW01000002	178256	180815	QKRW01000002.g178	-1	92.28	1e-250
VICG01000002	2835732	2837356	VICG01000002.g837	-1	QKRW01000002	183705	185113	QKRW01000002.g179	-1	94.63	1e-250
VICG01000002	2838318	2839592	VICG01000002.g838	1	QKRW01000002	186332	187616	QKRW01000002.g180	1	92.05	1e-250
VICG01000002	2841141	2842739	VICG01000002.g839	1	QKRW01000002	189349	190850	QKRW01000002.g181	1	93.9	1e-250
VICG01000002	2842971	2843781	VICG01000002.g840.2	-1	QKRW01000002	191342	191650	QKRW01000002.g182	-1	91.59	5.8e-97
VICG01000002	2844066	2844759	VICG01000002.g841	1	QKRW01000002	192292	193858	QKRW01000002.g183	1	96.35	3.7e-219
VICG01000002	2853019	2857157	VICG01000002.g843	1	QKRW01000002	214707	216711	QKRW01000002.g188	1	93.42	1e-250
VICG01000002	2859141	2864815	VICG01000002.g844	1	QKRW01000002	218670	224018	QKRW01000002.g189	1	96	1e-250
VICG01000002	2866961	2867894	VICG01000002.g845	1	QKRW01000002	226215	227118	QKRW01000002.g190	1	90.19	1e-250
VICG01000002	2870874	2871237	VICG01000002.g846	-1	QKRW01000002	229897	230301	QKRW01000002.g191	-1	95.97	2.7e-119
VICG01000002	2880761	2883015	VICG01000002.g848	-1	QKRW01000002	231883	234129	QKRW01000002.g192	-1	92.62	1e-250
VICG01000002	2896455	2899828	VICG01000002.g852	1	QKRW01000002	245364	248439	QKRW01000002.g194	1	89.76	1e-250
VICG01000002	2901170	2902518	VICG01000002.g853	-1	QKRW01000002	249718	250501	QKRW01000002.g195	-1	89	4.6e-203
VICG01000002	2911856	2914254	VICG01000002.g854	1	QKRW01000002	258796	261251	QKRW01000002.g196	1	92.44	2.3e-249
VICG01000002	2915625	2919308	VICG01000002.g855	1	QKRW01000002	262632	266342	QKRW01000002.g197	1	93.3	1e-250
VICG01000002	2932732	2934631	VICG01000002.g858	1	QKRW01000002	280845	283649	QKRW01000002.g198	1	88.69	1e-250
VICG01000002	2939811	2940353	VICG01000002.g859	-1	QKRW01000002	288246	289499	QKRW01000002.g199	-1	90.79	1e-217
VICG01000002	2942590	2944703	VICG01000002.g860	-1	QKRW01000002	291212	292501	QKRW01000002.g200	-1	94.35	4.9e-204
VICG01000002	2949449	2951484	VICG01000002.g861	1	QKRW01000002	297144	298280	QKRW01000002.g202	1	83.31	5.1e-229
VICG01000002	2951512	2953265	VICG01000002.g862	-1	QKRW01000002	301058	302405	QKRW01000002.g203	-1	93.85	1e-228
VICG01000002	2955865	2957396	VICG01000002.g864.3	-1	QKRW01000002	304377	307038	QKRW01000002.g204	-1	96.08	1e-250
VICG01000002	2958086	2959467	VICG01000002.g865	-1	QKRW01000002	307732	309137	QKRW01000002.g205	-1	95.2	1e-250
VICG01000002	2964506	2966081	VICG01000002.g869.2	-1	QKRW01000002	313781	315361	QKRW01000002.g206	-1	93.85	1e-250
VICG01000002	2967527	2968881	VICG01000002.g870	1	QKRW01000002	316113	316691	QKRW01000002.g207	1	94.57	4.8e-117
VICG01000002	2976320	2977162	VICG01000002.g876.2	-1	QKRW01000002	323829	324146	QKRW01000002.g208	-1	93.13	2.6e-45
VICG01000002	2985003	2986332	VICG01000002.g878	-1	QKRW01000002	331993	333116	QKRW01000002.g209	-1	97.27	1e-250
VICG01000002	2987091	2989222	VICG01000002.g879	1	QKRW01000002	333919	336049	QKRW01000002.g210	1	95.62	1e-250
VICG01000002	2989509	2991296	VICG01000002.g880.3	1	QKRW01000002	336991	337970	QKRW01000002.g211	1	99.44	1.5e-74
VICG01000002	2991937	2993395	VICG01000002.g883	-1	QKRW01000002	338746	340198	QKRW01000002.g212	-1	92.6	1e-250
VICG01000002	2994822	2996426	VICG01000002.g884	1	QKRW01000002	341352	342046	QKRW01000002.g213	1	84.19	2e-117
VICG01000002	2998785	2999560	VICG01000002.g885	1	QKRW01000002	345143	345933	QKRW01000002.g214	1	86.27	1.1e-248
VICG01000002	3005715	3007215	VICG01000002.g886	-1	QKRW01000002	353119	354617	QKRW01000002.g215	-1	93.35	1e-250
VICG01000002	3010026	3011453	VICG01000002.g887	-1	QKRW01000002	357795	358841	QKRW01000002.g216	-1	91.19	1e-250
VICG01000002	3012637	3014496	VICG01000002.g888	-1	QKRW01000002	360018	361875	QKRW01000002.g217	-1	94.86	1e-250
VICG01000002	3016724	3017681	VICG01000002.g889.3	-1	QKRW01000002	363877	364567	QKRW01000002.g218	-1	84.09	9.2e-99
VICG01000002	3023163	3025514	VICG01000002.g890	1	QKRW01000002	370036	371646	QKRW01000002.g220	1	92.82	2.5e-206
VICG01000002	3027184	3028315	VICG01000002.g891	-1	QKRW01000002	374220	375372	QKRW01000002.g222	-1	91.12	1.6e-163
VICG01000002	3037339	3038520	VICG01000002.g896	-1	QKRW01000002	383764	385139	QKRW01000002.g224	-1	92.99	1e-250
VICG01000002	3043869	3045796	VICG01000002.g898	1	QKRW01000002	390298	392440	QKRW01000002.g225	1	92.9	1e-250
VICG01000002	3047726	3048196	VICG01000002.g899	-1	QKRW01000002	394598	395098	QKRW01000002.g226	-1	81.97	9.4e-10
VICG01000002	3048370	3049321	VICG01000002.g900	-1	QKRW01000002	396372	396994	QKRW01000002.g227	-1	90.34	9.5e-47
VICG01000002	3056816	3059380	VICG01000002.g902	-1	QKRW01000002	409125	411498	QKRW01000002.g228	-1	93.57	1.2e-170
VICG01000002	3065850	3067590	VICG01000002.g903	1	QKRW01000002	416148	417116	QKRW01000002.g229	1	93.82	4.7e-133
VICG01000002	3074892	3076413	VICG01000002.g905.2	-1	QKRW01000002	432498	433836	QKRW01000002.g231	-1	93.81	1e-250
VICG01000002	3077641	3078330	VICG01000002.g906	1	QKRW01000002	435082	435789	QKRW01000002.g232	1	94.57	4.8e-112
VICG01000002	3080615	3083744	VICG01000002.g907.2	-1	QKRW01000002	436838	440787	QKRW01000002.g233	-1	92.95	1e-250
VICG01000002	3083972	3084830	VICG01000002.g908.2	1	QKRW01000002	441156	441829	QKRW01000002.g234	1	95.87	1.1e-87
VICG01000002	3086492	3090179	VICG01000002.g910	1	QKRW01000002	445871	446301	QKRW01000002.g235	1	89.67	1.3e-67
VICG01000002	3093043	3094379	VICG01000002.g911	-1	QKRW01000002	453561	453844	QKRW01000002.g236	-1	95.65	7.7e-91
VICG01000002	3096277	3097891	VICG01000002.g912	1	QKRW01000002	455128	456643	QKRW01000002.g237	1	89.48	1e-250
VICG01000002	3100522	3103052	VICG01000002.g913	1	QKRW01000002	459179	461414	QKRW01000002.g238	1	79.11	1e-250
VICG01000002	3108827	3110386	VICG01000002.g914	-1	QKRW01000002	467403	468425	QKRW01000002.g239	-1	93.55	1e-250
VICG01000002	3112142	3114542	VICG01000002.g915	1	QKRW01000002	469899	472459	QKRW01000002.g240	1	93.72	1e-250
VICG01000002	3115328	3116193	VICG01000002.g916	-1	QKRW01000002	473096	473959	QKRW01000002.g241	-1	92.65	1.4e-87
VICG01000002	3122887	3124269	VICG01000002.g918	-1	QKRW01000002	480863	481351	QKRW01000002.g242	-1	79.4	1.3e-114
VICG01000002	3125715	3127217	VICG01000002.g919	-1	QKRW01000002	483461	484965	QKRW01000002.g243	-1	95.9	1e-250
VICG01000002	3129999	3132813	VICG01000002.g920	1	QKRW01000002	486921	489737	QKRW01000002.g244	1	95.56	1e-250
VICG01000002	3150934	3153203	VICG01000002.g925	-1	QKRW01000002	506780	508304	QKRW01000002.g246	-1	93.54	1e-250
VICG01000002	3155249	3156244	VICG01000002.g927	1	QKRW01000002	510312	511306	QKRW01000002.g247	1	93.53	1e-250
VICG01000002	3162375	3165226	VICG01000002.g930	-1	QKRW01000002	517103	519949	QKRW01000002.g248	-1	90.86	1e-250
VICG01000002	3165568	3167667	VICG01000002.g931	1	QKRW01000002	520582	522126	QKRW01000002.g249	1	91.19	1.1e-165
VICG01000002	3169633	3172033	VICG01000002.g933	-1	QKRW01000002	524532	526920	QKRW01000002.g250	-1	91.86	1e-250
VICG01000002	3178007	3179608	VICG01000002.g934	1	QKRW01000002	532282	534385	QKRW01000002.g251	1	93.38	3.8e-209
VICG01000002	3188806	3189752	VICG01000002.g937	-1	QKRW01000002	539728	540648	QKRW01000002.g253	-1	92.89	1.4e-146
VICG01000002	3191201	3192611	VICG01000002.g938	1	QKRW01000002	543037	543477	QKRW01000002.g255	1	89.55	1.1e-156
VICG01000002	3198624	3199950	VICG01000002.g940.2	1	QKRW01000002	549795	551030	QKRW01000002.g256	1	93.06	1e-250
VICG01000002	3201764	3203389	VICG01000002.g941	-1	QKRW01000002	552371	554581	QKRW01000002.g257	-1	92.24	1e-250
VICG01000002	3208190	3209763	VICG01000002.g943	-1	QKRW01000002	559618	560141	QKRW01000002.g258	-1	93.58	6.1e-159
VICG01000002	3212734	3213680	VICG01000002.g945	1	QKRW01000002	569125	570012	QKRW01000002.g261	1	91.6	2.3e-142
VICG01000002	3215636	3216721	VICG01000002.g947	-1	QKRW01000002	572242	573844	QKRW01000002.g262	-1	94.24	1.9e-123
VICG01000002	3217332	3218866	VICG01000002.g949	1	QKRW01000002	574566	575850	QKRW01000002.g263	1	96.89	1e-250
VICG01000002	3220684	3221873	VICG01000002.g952.2	-1	QKRW01000002	577301	578230	QKRW01000002.g264	-1	92.64	1e-250
VICG01000002	3222540	3223179	VICG01000002.g953	1	QKRW01000002	578858	580078	QKRW01000002.g265	1	85.51	9.3e-36
VICG01000002	3229213	3232853	VICG01000002.g954	-1	QKRW01000002	584300	587850	QKRW01000002.g266	-1	90.9	1e-250
VICG01000002	3235153	3237896	VICG01000002.g955	-1	QKRW01000002	588410	591109	QKRW01000002.g267	-1	89.42	1e-250
VICG01000002	3238992	3241112	VICG01000002.g956	-1	QKRW01000002	593033	594307	QKRW01000002.g268	-1	94.53	2e-215
VICG01000002	3243388	3245580	VICG01000002.g957	1	QKRW01000002	597175	599200	QKRW01000002.g269	1	90.61	1e-250
VICG01000002	3246304	3249307	VICG01000002.g958	1	QKRW01000002	599790	602712	QKRW01000002.g270	1	94.4	1e-250
VICG01000002	3250497	3252848	VICG01000002.g961	-1	QKRW01000002	603835	606181	QKRW01000002.g271	-1	94.92	1e-250
VICG01000002	3253820	3254712	VICG01000002.g962	-1	QKRW01000002	607130	608012	QKRW01000002.g272	-1	92.16	1e-250
VICG01000002	3255622	3256658	VICG01000002.g963	-1	QKRW01000002	608793	609245	QKRW01000002.g273	-1	92.48	9.4e-153
VICG01000002	3258758	3260689	VICG01000002.g964	1	QKRW01000002	611866	613906	QKRW01000002.g275	1	92.73	1e-250
VICG01000002	3261858	3263841	VICG01000002.g965	-1	QKRW01000002	615114	616929	QKRW01000002.g276	-1	93.38	1e-250
VICG01000002	3267272	3269044	VICG01000002.g966	1	QKRW01000002	620406	622183	QKRW01000002.g278	1	92.74	5.3e-249
VICG01000002	3291269	3295447	VICG01000002.g969	1	QKRW01000002	644615	646408	QKRW01000002.g279	1	91.64	1e-250
VICG01000002	3301342	3302553	VICG01000002.g973	-1	QKRW01000002	652745	653674	QKRW01000002.g281	-1	93.33	1e-250
VICG01000002	3304499	3308908	VICG01000002.g974.3	1	QKRW01000002	655843	660140	QKRW01000002.g282	1	89.32	1e-250
VICG01000002	3309196	3310919	VICG01000002.g975	-1	QKRW01000002	660869	662291	QKRW01000002.g283	-1	95.5	1e-250
VICG01000002	3311242	3312642	VICG01000002.g976	1	QKRW01000002	663418	664140	QKRW01000002.g285	1	95.19	1.4e-223
VICG01000002	3319419	3321335	VICG01000002.g977	1	QKRW01000002	667231	669254	QKRW01000002.g286	1	97.49	8.5e-150
VICG01000002	3321574	3322182	VICG01000002.g978	-1	QKRW01000002	669385	669980	QKRW01000002.g287	-1	90.75	1.4e-101
VICG01000002	3322833	3324462	VICG01000002.g979	1	QKRW01000002	670599	671403	QKRW01000002.g288	1	94.1	2.8e-151
VICG01000002	3324687	3327289	VICG01000002.g980	-1	QKRW01000002	674075	676199	QKRW01000002.g289	-1	94.59	1e-250
VICG01000002	3329836	3330364	VICG01000002.g982	-1	QKRW01000002	678764	679188	QKRW01000002.g290	-1	95.73	4.4e-163
VICG01000002	3335383	3336528	VICG01000002.g983	-1	QKRW01000002	683892	685061	QKRW01000002.g291	-1	86.06	1e-250
VICG01000002	3338282	3347962	VICG01000002.g984	1	QKRW01000002	687868	697503	QKRW01000002.g292	1	93.82	1e-250
VICG01000002	3351819	3352895	VICG01000002.g985	-1	QKRW01000002	700814	701740	QKRW01000002.g293	-1	86.98	7.7e-204
VICG01000002	3353934	3357258	VICG01000002.g986.2	1	QKRW01000002	702820	703959	QKRW01000002.g294	1	95.49	1e-250
VICG01000002	3358712	3362223	VICG01000002.g987.3	1	QKRW01000002	707403	710624	QKRW01000002.g296	1	94.18	1e-250
VICG01000002	3362825	3365632	VICG01000002.g988	-1	QKRW01000002	711492	712858	QKRW01000002.g297	-1	96.24	1e-250
VICG01000002	3365912	3366401	VICG01000002.g989	1	QKRW01000002	714684	715040	QKRW01000002.g298	1	92.11	3.9e-61
VICG01000002	3366436	3366950	VICG01000002.g990	1	QKRW01000002	715199	715675	QKRW01000002.g299	1	91.65	1.3e-153
VICG01000002	3370890	3372916	VICG01000002.g992.2	1	QKRW01000002	719328	721349	QKRW01000002.g300	1	95.14	1.2e-211
VICG01000002	3386867	3387948	VICG01000002.g996	1	QKRW01000002	735165	736227	QKRW01000002.g301	1	95.33	1e-250
VICG01000002	3391301	3393259	VICG01000002.g998	-1	QKRW01000002	739527	741385	QKRW01000002.g302	-1	93.62	1e-250
VICG01000002	3395915	3397017	VICG01000002.g1000	1	QKRW01000002	744533	744934	QKRW01000002.g303	1	82.57	1.1e-48
VICG01000002	3401097	3402913	VICG01000002.g1001	1	QKRW01000002	748795	750817	QKRW01000002.g304	1	93.31	1e-250
VICG01000002	3404142	3406658	VICG01000002.g1003	-1	QKRW01000002	751816	753151	QKRW01000002.g305	-1	94.73	4.3e-183
VICG01000002	3409320	3411198	VICG01000002.g1007	-1	QKRW01000002	756820	758709	QKRW01000002.g306	-1	90.65	1e-250
VICG01000002	3412276	3413752	VICG01000002.g1008.2	-1	QKRW01000002	762102	763271	QKRW01000002.g307	-1	93.92	1e-250
VICG01000002	3415841	3416656	VICG01000002.g1009	-1	QKRW01000002	763832	764590	QKRW01000002.g308	-1	95.52	1e-250
VICG01000002	3416682	3420599	VICG01000002.g1010	-1	QKRW01000002	764616	768616	QKRW01000002.g309	-1	89.9	1e-250
VICG01000002	3422233	3424128	VICG01000002.g1011.2	-1	QKRW01000002	770010	771070	QKRW01000002.g310	-1	92.78	3.4e-182
VICG01000002	3426217	3427666	VICG01000002.g1012	1	QKRW01000002	773894	775342	QKRW01000002.g311	1	94.9	1e-250
VICG01000002	3432913	3434693	VICG01000002.g1013	1	QKRW01000002	779867	781644	QKRW01000002.g312	1	95.06	1e-250
VICG01000002	3435297	3439682	VICG01000002.g1015	1	QKRW01000002	782325	786701	QKRW01000002.g313	1	95.05	1e-250
VICG01000002	3443895	3444947	VICG01000002.g1017	-1	QKRW01000002	789164	791499	QKRW01000002.g314	-1	92.28	9.2e-195
VICG01000002	3445409	3447460	VICG01000002.g1018	1	QKRW01000002	791953	794000	QKRW01000002.g315	1	91.43	1e-250
VICG01000002	3448053	3451703	VICG01000002.g1019	-1	QKRW01000002	794610	798094	QKRW01000002.g316	-1	95.57	2.8e-235
VICG01000002	3452948	3456767	VICG01000002.g1020.4	1	QKRW01000002	799886	803992	QKRW01000002.g317	1	92.85	1e-250
VICG01000002	3460333	3461107	VICG01000002.g1021.2	-1	QKRW01000002	805970	806744	QKRW01000002.g318	-1	90.5	1e-250
VICG01000002	3464268	3465756	VICG01000002.g1022	1	QKRW01000002	810472	811440	QKRW01000002.g320	1	91.89	9.1e-88
VICG01000002	3469753	3472556	VICG01000002.g1023	-1	QKRW01000002	813843	814974	QKRW01000002.g321	-1	93.01	3.7e-178
VICG01000002	3477120	3478475	VICG01000002.g1025	-1	QKRW01000002	821139	821822	QKRW01000002.g322	-1	82.01	5.6e-161
VICG01000002	3479021	3481160	VICG01000002.g1026	-1	QKRW01000002	822608	826030	QKRW01000002.g323	-1	95.84	1e-250
VICG01000002	3482614	3483382	VICG01000002.g1028	1	QKRW01000002	826166	826879	QKRW01000002.g324	1	92.77	3.3e-163
VICG01000002	3483462	3484296	VICG01000002.g1029	-1	QKRW01000002	827197	827833	QKRW01000002.g325	-1	95.12	7.8e-73
VICG01000002	3488190	3490365	VICG01000002.g1032	-1	QKRW01000002	829419	833884	QKRW01000002.g326	-1	96.83	1e-250
VICG01000002	3490900	3492017	VICG01000002.g1033	1	QKRW01000002	834406	835536	QKRW01000002.g327	1	93.12	1e-250
VICG01000002	3492391	3493047	VICG01000002.g1034	-1	QKRW01000002	835911	837552	QKRW01000002.g328	-1	94.44	2.7e-141
VICG01000002	3504485	3505843	VICG01000002.g1035	1	QKRW01000002	845162	845500	QKRW01000002.g331	1	94.27	2.9e-101
VICG01000002	3507945	3510470	VICG01000002.g1036.2	-1	QKRW01000002	847378	848576	QKRW01000002.g332	-1	95.56	1.5e-88
VICG01000002	3514579	3516052	VICG01000002.g1040	1	QKRW01000002	853463	854849	QKRW01000002.g333	1	88.56	3.3e-112
VICG01000002	3533539	3535132	VICG01000002.g1045.2	1	QKRW01000002	856630	858626	QKRW01000002.g334	1	95.58	1e-250
VICG01000002	3535432	3537026	VICG01000002.g1046.2	-1	QKRW01000002	859220	860964	QKRW01000002.g335	-1	93.07	5.9e-139
VICG01000002	3538881	3539317	VICG01000002.g1048	1	QKRW01000002	861111	862718	QKRW01000002.g336	-1	93.97	3e-90
VICG01000002	3541295	3542129	VICG01000002.g1050	1	QKRW01000002	864878	865661	QKRW01000002.g337	1	90.76	4.6e-109
VICG01000002	3545308	3546986	VICG01000002.g1052	-1	QKRW01000002	868198	869211	QKRW01000002.g338	-1	82.58	5.9e-66
VICG01000002	3550362	3551198	VICG01000002.g1054	1	QKRW01000002	872487	873466	QKRW01000002.g339	1	96.18	1e-250
VICG01000002	3554731	3558059	VICG01000002.g1055	1	QKRW01000002	876298	879609	QKRW01000002.g340	1	92.33	1e-250
VICG01000002	3559411	3561204	VICG01000002.g1057	-1	QKRW01000002	881413	882012	QKRW01000002.g341	-1	94.5	8.1e-242
VICG01000002	1314612	1316577	VICG01000002.g351	-1	QKRW01000002	1740261	1741331	QKRW01000002.g581	-1	88.37	1e-250	183
VICG01000002	1375049	1375252	VICG01000002.g365	-1	QKRW01000002	1733726	1734989	QKRW01000002.g578	-1	75.95	7.7e-08
VICG01000002	1375320	1378742	VICG01000002.g366	-1	QKRW01000002	1730114	1733533	QKRW01000002.g577	1	90.56	1e-250
VICG01000002	1385163	1386643	VICG01000002.g367	-1	QKRW01000002	1724150	1725031	QKRW01000002.g576	1	85.19	3.6e-114
VICG01000002	1387500	1389121	VICG01000002.g368	-1	QKRW01000002	1721421	1722804	QKRW01000002.g574	1	91.86	1e-250
VICG01000002	1389944	1391350	VICG01000002.g369	1	QKRW01000002	1719948	1720833	QKRW01000002.g573	-1	92.92	1.7e-180
VICG01000002	1391901	1392937	VICG01000002.g370	1	QKRW01000002	1718119	1718899	QKRW01000002.g571	-1	93.73	4.6e-134
VICG01000002	1395831	1397984	VICG01000002.g372	1	QKRW01000002	1709818	1712465	QKRW01000002.g570	-1	86.68	9.8e-219
VICG01000002	1398700	1401214	VICG01000002.g373	-1	QKRW01000002	1706743	1709131	QKRW01000002.g569	1	89.51	9.6e-206
VICG01000002	1410956	1412150	VICG01000002.g374	1	QKRW01000002	1695648	1695845	QKRW01000002.g566	-1	86.36	1.9e-59
VICG01000002	1413626	1414988	VICG01000002.g375	-1	QKRW01000002	1690946	1692322	QKRW01000002.g564	1	83.94	1e-250
VICG01000002	1417972	1419269	VICG01000002.g376	1	QKRW01000002	1686669	1687847	QKRW01000002.g563	-1	91.61	2.1e-224
VICG01000002	1424040	1427101	VICG01000002.g377	-1	QKRW01000002	1679361	1681766	QKRW01000002.g561.2	1	93.65	1e-250
VICG01000002	1433998	1435651	VICG01000002.g378.2	1	QKRW01000002	1672419	1672796	QKRW01000002.g559	1	90.57	1.2e-134
VICG01000002	1435671	1437128	VICG01000002.g379	-1	QKRW01000002	1670157	1671619	QKRW01000002.g558.2	1	92.63	2.2e-234
VICG01000002	1439707	1441957	VICG01000002.g380	1	QKRW01000002	1665551	1665814	QKRW01000002.g557	-1	86.54	4.9e-81
VICG01000002	1444375	1445295	VICG01000002.g382	-1	QKRW01000002	1662424	1663486	QKRW01000002.g556	1	93.15	1e-250
VICG01000002	1446282	1448292	VICG01000002.g383	1	QKRW01000002	1660205	1661371	QKRW01000002.g555	-1	91.29	2.5e-198
VICG01000002	1456244	1457443	VICG01000002.g385	-1	QKRW01000002	1651379	1652248	QKRW01000002.g552	1	90.65	3e-86
VICG01000002	1462709	1464416	VICG01000002.g387	1	QKRW01000002	1647467	1648954	QKRW01000002.g551	-1	93.22	2.1e-179
VICG01000002	1469459	1470013	VICG01000002.g388	1	QKRW01000002	1638880	1639440	QKRW01000002.g550	-1	88.47	1.8e-207
VICG01000002	1472736	1474070	VICG01000002.g390	1	QKRW01000002	1633960	1635998	QKRW01000002.g549	-1	95.56	4.5e-89
VICG01000002	1482000	1483984	VICG01000002.g393	1	QKRW01000002	1629732	1630848	QKRW01000002.g547	-1	91.5	4.2e-107
VICG01000002	1485068	1486246	VICG01000002.g394	1	QKRW01000002	1626514	1627925	QKRW01000002.g545	-1	89.51	3.8e-220
VICG01000002	1488372	1489262	VICG01000002.g395	-1	QKRW01000002	1623825	1624304	QKRW01000002.g544	1	86.67	2.3e-152
VICG01000002	1490231	1491705	VICG01000002.g396	1	QKRW01000002	1621453	1622463	QKRW01000002.g543	-1	82.63	6.2e-113
VICG01000002	1499691	1500773	VICG01000002.g398	1	QKRW01000002	1609089	1610170	QKRW01000002.g542	-1	93.56	1e-250
VICG01000002	1504150	1506406	VICG01000002.g399	1	QKRW01000002	1603902	1606150	QKRW01000002.g541	-1	93.31	1e-250
VICG01000002	1506456	1507112	VICG01000002.g400	-1	QKRW01000002	1602752	1603390	QKRW01000002.g540	1	88.43	3.9e-234
VICG01000002	1508933	1510237	VICG01000002.g401	-1	QKRW01000002	1599693	1600988	QKRW01000002.g539	1	95.73	1e-250
VICG01000002	1510894	1512599	VICG01000002.g402	1	QKRW01000002	1597335	1599047	QKRW01000002.g538	-1	93.25	1e-250
VICG01000002	1515514	1516719	VICG01000002.g403	1	QKRW01000002	1593247	1594353	QKRW01000002.g537	-1	90.74	1e-201
VICG01000002	1533248	1534661	VICG01000002.g407	1	QKRW01000002	1576370	1578313	QKRW01000002.g535.2	-1	89.9	1e-250
VICG01000002	1540000	1542191	VICG01000002.g411	-1	QKRW01000002	1569644	1572237	QKRW01000002.g533	1	93.76	1e-250
VICG01000002	1546994	1549177	VICG01000002.g415.2	-1	QKRW01000002	1561778	1562910	QKRW01000002.g532	1	94.24	2.4e-160
VICG01000002	1550666	1551337	VICG01000002.g416	1	QKRW01000002	1558810	1559585	QKRW01000002.g530	-1	90.16	2.2e-81
VICG01000002	1551435	1557475	VICG01000002.g418	1	QKRW01000002	1552891	1557862	QKRW01000002.g529	-1	95.47	1e-250
VICG01000002	1558621	1560845	VICG01000002.g419	-1	QKRW01000002	1547379	1549603	QKRW01000002.g527	1	94.76	1e-250
VICG01000002	1561678	1562274	VICG01000002.g420	1	QKRW01000002	1545940	1546254	QKRW01000002.g526	-1	80	8.1e-35
VICG01000002	1562289	1562768	VICG01000002.g421	-1	QKRW01000002	1545211	1545950	QKRW01000002.g525	1	93.11	1.3e-134
VICG01000002	1563705	1564688	VICG01000002.g422	-1	QKRW01000002	1543126	1543515	QKRW01000002.g524	1	91.88	7e-137
VICG01000002	1568772	1569702	VICG01000002.g424	-1	QKRW01000002	1537467	1538470	QKRW01000002.g523	1	91.16	6.1e-59
VICG01000002	1572952	1575686	VICG01000002.g425	-1	QKRW01000002	1532807	1534952	QKRW01000002.g522	1	92.29	3e-146
VICG01000002	1577659	1578196	VICG01000002.g426	-1	QKRW01000002	1529686	1530594	QKRW01000002.g520	1	91.82	4.2e-55
VICG01000002	1584265	1585991	VICG01000002.g427	1	QKRW01000002	1522515	1524199	QKRW01000002.g519.3	-1	94.55	1.4e-97
VICG01000002	1587802	1589986	VICG01000002.g428	1	QKRW01000002	1519260	1520950	QKRW01000002.g517	-1	91.99	3.3e-210
VICG01000002	1591725	1594658	VICG01000002.g429	-1	QKRW01000002	1514783	1517064	QKRW01000002.g516	1	95.18	7.5e-243
VICG01000002	1596312	1597576	VICG01000002.g431.2	1	QKRW01000002	1511615	1513261	QKRW01000002.g514	-1	95.08	1.6e-217
VICG01000002	1605309	1607900	VICG01000002.g434	1	QKRW01000002	1500899	1503390	QKRW01000002.g513	-1	93.27	1e-250
VICG01000002	1610951	1611611	VICG01000002.g435	-1	QKRW01000002	1497093	1497770	QKRW01000002.g511	1	95.83	1.7e-175
VICG01000002	1612783	1613331	VICG01000002.g436	-1	QKRW01000002	1495467	1497059	QKRW01000002.g510	1	85.22	3.1e-148
VICG01000002	1617304	1618163	VICG01000002.g438	-1	QKRW01000002	1490704	1491556	QKRW01000002.g509	1	88.51	2.8e-190
VICG01000002	1626621	1628756	VICG01000002.g439	1	QKRW01000002	1481808	1483975	QKRW01000002.g508	-1	92.55	1e-250
VICG01000002	1629105	1629652	VICG01000002.g440.2	-1	QKRW01000002	1481217	1481441	QKRW01000002.g507	-1	92.13	6.1e-72
VICG01000002	1631814	1632526	VICG01000002.g442	-1	QKRW01000002	1478120	1478837	QKRW01000002.g504	1	96.91	2.2e-135
VICG01000002	1633788	1636562	VICG01000002.g443	1	QKRW01000002	1474341	1477116	QKRW01000002.g503	-1	94.93	1e-250
VICG01000002	1637475	1640281	VICG01000002.g444.2	1	QKRW01000002	1470775	1473423	QKRW01000002.g502	-1	92.98	1e-250
VICG01000002	1644132	1647806	VICG01000002.g446	1	QKRW01000002	1462944	1463595	QKRW01000002.g501	-1	94.81	6.4e-106
VICG01000002	1648738	1651026	VICG01000002.g447	-1	QKRW01000002	1459149	1460551	QKRW01000002.g500	1	95.16	6.8e-44
VICG01000002	1652587	1655749	VICG01000002.g448	1	QKRW01000002	1455346	1457591	QKRW01000002.g499	-1	92.57	2.3e-170
VICG01000002	1657574	1658987	VICG01000002.g449	-1	QKRW01000002	1452146	1453046	QKRW01000002.g497	1	95.53	1.5e-233
VICG01000002	1659427	1660797	VICG01000002.g450	1	QKRW01000002	1450336	1451952	QKRW01000002.g496	-1	96.11	1e-250
VICG01000002	1661140	1662838	VICG01000002.g451	-1	QKRW01000002	1448311	1449102	QKRW01000002.g495	1	83.12	5e-158
VICG01000002	1663415	1665242	VICG01000002.g452	-1	QKRW01000002	1445893	1447726	QKRW01000002.g494.2	1	92.24	1e-250
VICG01000002	1672756	1675593	VICG01000002.g455	-1	QKRW01000002	1436510	1437769	QKRW01000002.g493	1	87.48	1e-250
VICG01000002	1681338	1682792	VICG01000002.g457	-1	QKRW01000002	1429836	1431772	QKRW01000002.g491	1	90.8	1.4e-118
VICG01000002	1687661	1692834	VICG01000002.g458	1	QKRW01000002	1419873	1425006	QKRW01000002.g490	-1	92.7	1e-250
VICG01000002	1693018	1694907	VICG01000002.g459	-1	QKRW01000002	1417146	1418674	QKRW01000002.g489	1	91.57	7.5e-152
VICG01000002	1697088	1698206	VICG01000002.g463.2	1	QKRW01000002	1415354	1415947	QKRW01000002.g488	-1	95.58	8.6e-91
VICG01000002	1703419	1705200	VICG01000002.g465	-1	QKRW01000002	1404063	1408451	QKRW01000002.g486	1	94.87	1e-250
VICG01000002	1709110	1711755	VICG01000002.g466	1	QKRW01000002	1398071	1400434	QKRW01000002.g485	-1	92.45	1e-250
VICG01000002	1713569	1714154	VICG01000002.g467	-1	QKRW01000002	1395218	1395616	QKRW01000002.g483	1	82.09	5.2e-105
VICG01000002	1716460	1717255	VICG01000002.g468	-1	QKRW01000002	1390509	1391304	QKRW01000002.g482	1	80.24	1.2e-177
VICG01000002	1719417	1720098	VICG01000002.g470	-1	QKRW01000002	1387700	1388380	QKRW01000002.g481	1	97.64	1e-250
VICG01000002	1720161	1722067	VICG01000002.g471	1	QKRW01000002	1385733	1387636	QKRW01000002.g480	-1	97.46	1e-250
VICG01000002	1722096	1722590	VICG01000002.g472	1	QKRW01000002	1385108	1385441	QKRW01000002.g478	-1	90.19	3e-67
VICG01000002	1722655	1723790	VICG01000002.g473.2	-1	QKRW01000002	1384030	1385016	QKRW01000002.g477	1	91.28	5.6e-114
VICG01000002	1725244	1726066	VICG01000002.g475	-1	QKRW01000002	1381740	1382376	QKRW01000002.g476	1	94.4	6.9e-159
VICG01000002	1727845	1729396	VICG01000002.g476	-1	QKRW01000002	1378521	1379262	QKRW01000002.g475	1	83.47	2.1e-131
VICG01000002	1731505	1732720	VICG01000002.g477	1	QKRW01000002	1375072	1376283	QKRW01000002.g474	-1	96.61	2.1e-181
VICG01000002	1733527	1734877	VICG01000002.g478	1	QKRW01000002	1373012	1374260	QKRW01000002.g473	-1	94.42	1e-250
VICG01000002	1734992	1735722	VICG01000002.g479	-1	QKRW01000002	1372054	1372785	QKRW01000002.g472	1	95.05	5.4e-113
VICG01000002	1739007	1740524	VICG01000002.g481	1	QKRW01000002	1367565	1369081	QKRW01000002.g471	-1	93.73	1e-250
VICG01000002	1742383	1745419	VICG01000002.g483	1	QKRW01000002	1362524	1364455	QKRW01000002.g469	-1	92.51	1e-250
VICG01000002	1745607	1748361	VICG01000002.g484	-1	QKRW01000002	1359061	1360457	QKRW01000002.g467	1	91.45	1e-250
VICG01000002	1752019	1752965	VICG01000002.g485	1	QKRW01000002	1355554	1356325	QKRW01000002.g466	-1	83.57	1.7e-167
VICG01000002	1754760	1755600	VICG01000002.g487	1	QKRW01000002	1352755	1353594	QKRW01000002.g465	-1	92.48	3.5e-195
VICG01000002	1757389	1759894	VICG01000002.g488	1	QKRW01000002	1348601	1349732	QKRW01000002.g463	-1	94.86	5.5e-112
VICG01000002	1760612	1761719	VICG01000002.g489	1	QKRW01000002	1345844	1346950	QKRW01000002.g462	-1	93.88	5.9e-176
VICG01000002	1764315	1765140	VICG01000002.g490	1	QKRW01000002	1342312	1342536	QKRW01000002.g461	-1	87.5	1e-42
VICG01000002	1765277	1765786	VICG01000002.g491	-1	QKRW01000002	1341737	1342225	QKRW01000002.g460	1	84.69	3.6e-154
VICG01000002	1775645	1776943	VICG01000002.g494.2	1	QKRW01000002	1330835	1332128	QKRW01000002.g459	-1	94.44	2e-182
VICG01000002	1777224	1778043	VICG01000002.g495	-1	QKRW01000002	1329726	1330545	QKRW01000002.g458	1	96.33	1e-250
VICG01000002	1778609	1780918	VICG01000002.g496.2	1	QKRW01000002	1326960	1328057	QKRW01000002.g457	-1	94.5	1e-250
VICG01000002	1782103	1784915	VICG01000002.g498	1	QKRW01000002	1323115	1325918	QKRW01000002.g456	-1	87.39	1e-250
VICG01000002	1785746	1786358	VICG01000002.g502	1	QKRW01000002	1322063	1323043	QKRW01000002.g455	-1	88.34	3e-67
VICG01000002	1806745	1808438	VICG01000002.g504	1	QKRW01000002	1303784	1305023	QKRW01000002.g452	-1	91.52	1e-250
VICG01000002	1808686	1809418	VICG01000002.g506	-1	QKRW01000002	1302031	1302862	QKRW01000002.g450	1	91.54	3.8e-111
VICG01000002	1816562	1820968	VICG01000002.g509.2	1	QKRW01000002	1294373	1298669	QKRW01000002.g449	-1	94.7	1e-250
VICG01000002	1821495	1823250	VICG01000002.g510	1	QKRW01000002	1291763	1293232	QKRW01000002.g447	-1	90.81	1.9e-135
VICG01000002	1825449	1828393	VICG01000002.g511	1	QKRW01000002	1286508	1289470	QKRW01000002.g446	-1	89.78	1.9e-209
VICG01000002	1834085	1835350	VICG01000002.g512	1	QKRW01000002	1279353	1280649	QKRW01000002.g445	-1	90.32	5.5e-195
VICG01000002	1835513	1836548	VICG01000002.g513	-1	QKRW01000002	1278332	1278676	QKRW01000002.g444	1	88.66	2.4e-62
VICG01000002	1838085	1839413	VICG01000002.g514	-1	QKRW01000002	1276035	1276585	QKRW01000002.g443	1	93.75	7.7e-121
VICG01000002	1840032	1841487	VICG01000002.g515.2	1	QKRW01000002	1273234	1273716	QKRW01000002.g440	-1	95.37	3e-174
VICG01000002	1841717	1843453	VICG01000002.g516	-1	QKRW01000002	1270894	1273056	QKRW01000002.g439	1	92.21	9.8e-212
VICG01000002	1844463	1848123	VICG01000002.g518	1	QKRW01000002	1267897	1270438	QKRW01000002.g438.2	-1	93.5	1e-250
VICG01000002	1857540	1859615	VICG01000002.g519	1	QKRW01000002	1255548	1257807	QKRW01000002.g436	-1	95.39	1e-250
VICG01000002	1864562	1865422	VICG01000002.g522	1	QKRW01000002	1249637	1250051	QKRW01000002.g434	-1	88.28	2.2e-97
VICG01000002	1865432	1866552	VICG01000002.g523	-1	QKRW01000002	1248454	1248791	QKRW01000002.g433	1	76.92	4.2e-08
VICG01000002	1866624	1867223	VICG01000002.g524	-1	QKRW01000002	1247516	1248426	QKRW01000002.g432	1	88.28	3.6e-75
VICG01000002	1875241	1876557	VICG01000002.g528	-1	QKRW01000002	1241129	1243383	QKRW01000002.g430	1	90.73	2.9e-162
VICG01000002	1876628	1878048	VICG01000002.g529	1	QKRW01000002	1239409	1240173	QKRW01000002.g429	-1	92.46	1e-250
VICG01000002	1879710	1882159	VICG01000002.g531	-1	QKRW01000002	1235312	1238130	QKRW01000002.g428	1	94.84	1e-250
VICG01000002	1888974	1889171	VICG01000002.g534	1	QKRW01000002	1229236	1229613	QKRW01000002.g427	-1	91.41	1.2e-72
VICG01000002	1891752	1892808	VICG01000002.g535	1	QKRW01000002	1225390	1227012	QKRW01000002.g426	-1	94.86	2.4e-146
VICG01000002	1896744	1898257	VICG01000002.g541	-1	QKRW01000002	1219022	1222542	QKRW01000002.g425	1	92.61	1.5e-204
VICG01000002	1902771	1903682	VICG01000002.g545	-1	QKRW01000002	1214654	1216880	QKRW01000002.g424	1	90.6	1e-250
VICG01000002	1913530	1915750	VICG01000002.g547	-1	QKRW01000002	1200788	1205075	QKRW01000002.g423	1	94.76	1e-250
VICG01000002	1920044	1920458	VICG01000002.g549	1	QKRW01000002	1197211	1197618	QKRW01000002.g422	-1	94.12	3e-132
VICG01000002	1923399	1923881	VICG01000002.g550	-1	QKRW01000002	1193817	1194246	QKRW01000002.g420	1	92.1	1.8e-109
VICG01000002	1924065	1924643	VICG01000002.g551	1	QKRW01000002	1193002	1193583	QKRW01000002.g419	-1	94.05	3.3e-101
VICG01000002	1924736	1926285	VICG01000002.g552	-1	QKRW01000002	1191360	1192908	QKRW01000002.g418	1	97.19	1.2e-208
VICG01000002	1948935	1950697	VICG01000002.g554.2	1	QKRW01000002	1167822	1168721	QKRW01000002.g417	-1	90.6	1.3e-148
VICG01000002	1953722	1954381	VICG01000002.g556	1	QKRW01000002	1162762	1163730	QKRW01000002.g414	-1	96.05	1e-250
VICG01000002	1957195	1958343	VICG01000002.g557	-1	QKRW01000002	1159988	1161293	QKRW01000002.g413	1	91.04	1.4e-118
VICG01000002	1960103	1962202	VICG01000002.g558	1	QKRW01000002	1155785	1157446	QKRW01000002.g412	-1	95.1	1e-250
VICG01000002	1962879	1963926	VICG01000002.g559	1	QKRW01000002	1154096	1155045	QKRW01000002.g411	-1	88.53	2e-247
VICG01000002	1966331	1967669	VICG01000002.g560	1	QKRW01000002	1150629	1151943	QKRW01000002.g410	-1	84.26	5.6e-135
VICG01000002	1968735	1974403	VICG01000002.g561	-1	QKRW01000002	1144019	1149648	QKRW01000002.g409	1	92.7	1e-250
VICG01000002	1975020	1976013	VICG01000002.g562	1	QKRW01000002	1142763	1143534	QKRW01000002.g408	-1	91.77	6e-209
VICG01000002	1978232	1979510	VICG01000002.g563	1	QKRW01000002	1139229	1139781	QKRW01000002.g406	-1	96.81	3.9e-225
VICG01000002	1982040	1984248	VICG01000002.g564	1	QKRW01000002	1134340	1136676	QKRW01000002.g405	-1	94.57	1e-250
VICG01000002	1985955	1989476	VICG01000002.g566	1	QKRW01000002	1129675	1132914	QKRW01000002.g404	-1	91.09	1e-250
VICG01000002	1994058	1995335	VICG01000002.g567	1	QKRW01000002	1123548	1126425	QKRW01000002.g403	-1	87.95	9.1e-198
VICG01000002	1996617	1998213	VICG01000002.g568	-1	QKRW01000002	1121430	1122241	QKRW01000002.g402.2	1	78.25	6.3e-67
VICG01000002	1999947	2001317	VICG01000002.g569	-1	QKRW01000002	1113851	1114877	QKRW01000002.g399	1	82.31	3.1e-109
VICG01000002	2013964	2014734	VICG01000002.g570	1	QKRW01000002	1106011	1107864	QKRW01000002.g398	-1	93.13	1e-250
VICG01000002	2015412	2016188	VICG01000002.g571	-1	QKRW01000002	1104516	1105296	QKRW01000002.g397	1	89.86	6.1e-209
VICG01000002	2016712	2017218	VICG01000002.g572	-1	QKRW01000002	1102483	1102988	QKRW01000002.g396	1	93.38	2.3e-119
VICG01000002	2017821	2018727	VICG01000002.g573	-1	QKRW01000002	1100967	1101867	QKRW01000002.g395	1	94.44	1e-250
VICG01000002	2019110	2019696	VICG01000002.g574	1	QKRW01000002	1099995	1100872	QKRW01000002.g394	-1	95.42	3e-218
VICG01000002	2020275	2021555	VICG01000002.g575	-1	QKRW01000002	1097811	1099442	QKRW01000002.g393	1	93.91	1e-250
VICG01000002	2022559	2025189	VICG01000002.g577	-1	QKRW01000002	1094529	1095489	QKRW01000002.g391	1	93.42	1e-250
VICG01000002	2026154	2027587	VICG01000002.g578	1	QKRW01000002	1091998	1092959	QKRW01000002.g390	-1	88.67	8.5e-173
VICG01000002	2028371	2029726	VICG01000002.g579	1	QKRW01000002	1089862	1090897	QKRW01000002.g389	-1	90.58	4.5e-233
VICG01000002	2030199	2030896	VICG01000002.g580	-1	QKRW01000002	1088688	1089383	QKRW01000002.g388	1	93.29	1.7e-108
VICG01000002	2033335	2033796	VICG01000002.g582	-1	QKRW01000002	1085885	1086839	QKRW01000002.g387	1	92.91	5.3e-165
VICG01000002	2034780	2040765	VICG01000002.g583	1	QKRW01000002	1075896	1081830	QKRW01000002.g386	-1	93.05	1e-250
VICG01000002	2041830	2043221	VICG01000002.g584	1	QKRW01000002	1070012	1071403	QKRW01000002.g383	-1	93.18	1e-250
VICG01000002	2043591	2044604	VICG01000002.g585	-1	QKRW01000002	1067706	1069636	QKRW01000002.g382	1	93.73	1e-250
VICG01000002	2046105	2048363	VICG01000002.g587	-1	QKRW01000002	1064997	1067152	QKRW01000002.g381	1	93.97	1e-250
VICG01000002	2048845	2050729	VICG01000002.g588	1	QKRW01000002	1062522	1064408	QKRW01000002.g380	-1	94.58	1e-250
VICG01000002	2052822	2053925	VICG01000002.g589	-1	QKRW01000002	1059339	1060446	QKRW01000002.g379	1	94.38	1e-250
VICG01000002	2054690	2058251	VICG01000002.g590	1	QKRW01000002	1055209	1058500	QKRW01000002.g378	-1	95	1e-250
VICG01000002	2063217	2068115	VICG01000002.g593	-1	QKRW01000002	1044717	1053532	QKRW01000002.g377	1	92.05	1e-250
VICG01000002	2070420	2071909	VICG01000002.g594	-1	QKRW01000002	1040892	1042387	QKRW01000002.g376	1	92.34	4.6e-172
VICG01000002	2085113	2086351	VICG01000002.g599	1	QKRW01000002	1019021	1020227	QKRW01000002.g375	-1	94.5	1.8e-176
VICG01000002	2087097	2089266	VICG01000002.g600	-1	QKRW01000002	1016124	1017479	QKRW01000002.g374	1	90.8	1e-250
VICG01000002	2090759	2095387	VICG01000002.g602	-1	QKRW01000002	1007699	1008998	QKRW01000002.g372	1	93.86	1e-250
VICG01000002	2097161	2098716	VICG01000002.g604	-1	QKRW01000002	1001674	1002953	QKRW01000002.g370	1	92.13	1e-250
VICG01000002	2099776	2102601	VICG01000002.g605.2	1	QKRW01000002	997024	1000009	QKRW01000002.g369	-1	92.47	1e-250
VICG01000002	2106826	2107584	VICG01000002.g607	-1	QKRW01000002	992476	993234	QKRW01000002.g366	1	91.3	1e-250
VICG01000002	2114728	2116636	VICG01000002.g609	1	QKRW01000002	983042	984950	QKRW01000002.g365	-1	92.91	1e-250
VICG01000002	2118487	2119227	VICG01000002.g610	-1	QKRW01000002	976069	976776	QKRW01000002.g363	1	88.42	1.3e-117
VICG01000002	2123914	2125991	VICG01000002.g612	-1	QKRW01000002	969072	970247	QKRW01000002.g362	1	91.67	2.4e-87
VICG01000002	2128445	2129243	VICG01000002.g613	-1	QKRW01000002	966517	967312	QKRW01000002.g361	1	91.74	6.3e-207
VICG01000002	2131812	2134724	VICG01000002.g614.2	1	QKRW01000002	962328	962903	QKRW01000002.g360	-1	87.74	4.1e-189
VICG01000002	2134741	2138073	VICG01000002.g615	-1	QKRW01000002	957682	960047	QKRW01000002.g358	1	94.43	1e-250
VICG01000002	2142516	2143555	VICG01000002.g617.2	1	QKRW01000002	952454	953493	QKRW01000002.g357	-1	93.88	1e-250
VICG01000002	2143795	2144763	VICG01000002.g618	-1	QKRW01000002	951254	952222	QKRW01000002.g356	1	91.33	1e-250
VICG01000002	2145454	2146715	VICG01000002.g619	1	QKRW01000002	948065	950543	QKRW01000002.g355	-1	94.1	1e-250
VICG01000002	2150368	2151806	VICG01000002.g620	1	QKRW01000002	944481	945918	QKRW01000002.g354	-1	94.98	1e-250
VICG01000002	2152969	2154752	VICG01000002.g621	1	QKRW01000002	941570	943347	QKRW01000002.g353	-1	90.83	1e-250
VICG01000002	2155629	2158331	VICG01000002.g622	-1	QKRW01000002	937167	939893	QKRW01000002.g352	1	94.03	1e-250
VICG01000002	2167818	2169608	VICG01000002.g624	-1	QKRW01000002	927950	929179	QKRW01000002.g351	1	88.79	1e-250
VICG01000002	2172497	2177460	VICG01000002.g625	-1	QKRW01000002	920115	925076	QKRW01000002.g350	1	93.86	1e-250
VICG01000002	2181744	2184421	VICG01000002.g626	1	QKRW01000002	913449	915333	QKRW01000002.g348	-1	92.65	8.8e-236
VICG01000002	2186368	2186951	VICG01000002.g630	-1	QKRW01000002	910821	912268	QKRW01000002.g347	1	93.98	7.8e-153
VICG01000002	2188165	2188647	VICG01000002.g632	-1	QKRW01000002	908440	910074	QKRW01000002.g346	1	95.45	5.8e-212
VICG01000002	2193768	2196212	VICG01000002.g635	1	QKRW01000002	899969	901743	QKRW01000002.g344	-1	94.25	2.8e-54
VICG01000002	2198021	2199229	VICG01000002.g636	1	QKRW01000002	895584	898175	QKRW01000002.g343	-1	93.51	1e-250
VICG01000002	2206567	2208370	VICG01000002.g640	-1	QKRW01000002	888569	890111	QKRW01000002.g342	1	92.17	1e-250
VICG01000002	791001	794616	VICG01000002.g164	1	QKRW01000028	264289	266033	QKRW01000028.g67	-1	89.26	3.8e-193	52
VICG01000002	796156	797025	VICG01000002.g166	1	QKRW01000028	261839	262719	QKRW01000028.g66	-1	91.97	3.8e-101
VICG01000002	803859	805001	VICG01000002.g167	-1	QKRW01000028	253975	254730	QKRW01000028.g65	1	94.67	8.3e-63
VICG01000002	811624	812259	VICG01000002.g169	-1	QKRW01000028	246982	247638	QKRW01000028.g64	1	86.69	2.8e-223
VICG01000002	813737	814326	VICG01000002.g170	1	QKRW01000028	244646	245234	QKRW01000028.g63	-1	93.06	2.8e-190
VICG01000002	815406	817548	VICG01000002.g171	-1	QKRW01000028	241441	243583	QKRW01000028.g62	1	86.58	1.3e-175
VICG01000002	821983	825005	VICG01000002.g172	-1	QKRW01000028	234068	237090	QKRW01000028.g61	1	93.7	1e-250
VICG01000002	827157	829279	VICG01000002.g173	1	QKRW01000028	230470	231356	QKRW01000028.g60	-1	95.56	1.3e-89
VICG01000002	829723	835479	VICG01000002.g174	-1	QKRW01000028	224294	226834	QKRW01000028.g58	1	92.94	1e-250
VICG01000002	836436	838777	VICG01000002.g175	1	QKRW01000028	221193	222491	QKRW01000028.g57	-1	94.15	1e-250
VICG01000002	840249	841867	VICG01000002.g176	1	QKRW01000028	218450	219871	QKRW01000028.g56	-1	89.81	1.9e-173
VICG01000002	842740	843821	VICG01000002.g177	-1	QKRW01000028	216237	217039	QKRW01000028.g55	1	90.52	1e-250
VICG01000002	847282	850141	VICG01000002.g179	-1	QKRW01000028	211603	214614	QKRW01000028.g54	1	94.59	1e-250
VICG01000002	857462	858568	VICG01000002.g181	1	QKRW01000028	201006	201923	QKRW01000028.g51	-1	91.74	1.1e-216
VICG01000002	859953	861203	VICG01000002.g183	-1	QKRW01000028	198681	200046	QKRW01000028.g49	1	92.65	1e-250
VICG01000002	861590	862833	VICG01000002.g184	1	QKRW01000028	197289	198312	QKRW01000028.g48	-1	91.17	1e-250
VICG01000002	864092	866945	VICG01000002.g185	-1	QKRW01000028	192982	195816	QKRW01000028.g47	1	93.58	1e-250
VICG01000002	875048	875864	VICG01000002.g187	-1	QKRW01000028	184248	185058	QKRW01000028.g45	1	89.91	1e-250
VICG01000002	877525	881359	VICG01000002.g189	-1	QKRW01000028	178825	182589	QKRW01000028.g44	1	89.51	2.3e-112
VICG01000002	884509	887978	VICG01000002.g190	-1	QKRW01000028	172784	175686	QKRW01000028.g42	1	88.52	1e-250
VICG01000002	895001	896562	VICG01000002.g191	-1	QKRW01000028	164143	165703	QKRW01000028.g40	1	92.29	1e-250
VICG01000002	897692	899857	VICG01000002.g192	1	QKRW01000028	161896	163074	QKRW01000028.g39	-1	89.96	1e-250
VICG01000002	903085	906220	VICG01000002.g193	-1	QKRW01000028	156418	157680	QKRW01000028.g38	1	96.01	1e-250
VICG01000002	914288	915391	VICG01000002.g194	1	QKRW01000028	146015	146698	QKRW01000028.g37	-1	94	1e-250
VICG01000002	917023	918406	VICG01000002.g195	-1	QKRW01000028	143272	144647	QKRW01000028.g36	1	88.66	1e-250
VICG01000002	919664	922726	VICG01000002.g196	1	QKRW01000028	138694	142071	QKRW01000028.g35	-1	89.82	1e-250
VICG01000002	928762	929556	VICG01000002.g197	-1	QKRW01000028	133029	135696	QKRW01000028.g34	1	91.07	8.2e-164
VICG01000002	930544	932085	VICG01000002.g198	1	QKRW01000028	131669	132183	QKRW01000028.g33	-1	92.05	6.2e-98
VICG01000002	933525	935921	VICG01000002.g200	-1	QKRW01000028	127364	129428	QKRW01000028.g32	1	89.26	3e-168
VICG01000002	939928	940926	VICG01000002.g202	1	QKRW01000028	121330	123069	QKRW01000028.g31	-1	88.84	6.7e-148
VICG01000002	941255	943090	VICG01000002.g203	-1	QKRW01000028	119209	121037	QKRW01000028.g30	1	91.9	1e-250
VICG01000002	943419	945625	VICG01000002.g204	1	QKRW01000028	116992	118410	QKRW01000028.g29	-1	89.92	1.5e-127
VICG01000002	948599	950678	VICG01000002.g205	1	QKRW01000028	111407	113437	QKRW01000028.g27	-1	89.11	1.5e-237
VICG01000002	952743	953320	VICG01000002.g206	1	QKRW01000028	108841	111026	QKRW01000028.g26	-1	90.7	1e-185
VICG01000002	954181	955735	VICG01000002.g207	1	QKRW01000028	106499	108458	QKRW01000028.g25	-1	93.86	1.2e-106
VICG01000002	957335	959552	VICG01000002.g208	-1	QKRW01000028	102169	103763	QKRW01000028.g24	1	85.31	4.9e-55
VICG01000002	968109	969075	VICG01000002.g210	1	QKRW01000028	91484	92284	QKRW01000028.g23	-1	89.78	1e-250
VICG01000002	970185	972702	VICG01000002.g211	-1	QKRW01000028	88305	88898	QKRW01000028.g21	1	86.08	2.4e-125
VICG01000002	977978	979314	VICG01000002.g212	-1	QKRW01000028	80513	82780	QKRW01000028.g20	1	90.69	2.4e-170
VICG01000002	998993	1000687	VICG01000002.g221	1	QKRW01000028	68618	70177	QKRW01000028.g18	1	85.71	7.1e-120
VICG01000002	1007717	1008116	VICG01000002.g225	1	QKRW01000028	58446	58846	QKRW01000028.g16	-1	87.36	4.6e-123
VICG01000002	1009506	1011226	VICG01000002.g227	-1	QKRW01000028	55379	56924	QKRW01000028.g15	1	89.97	1e-250
VICG01000002	1015034	1015912	VICG01000002.g229	1	QKRW01000028	51100	51519	QKRW01000028.g14	-1	92.36	2.7e-52
VICG01000002	1016120	1018028	VICG01000002.g230	1	QKRW01000028	49026	50917	QKRW01000028.g13	-1	93.22	1e-250
VICG01000002	1032695	1033746	VICG01000002.g233	-1	QKRW01000028	32802	33517	QKRW01000028.g11	1	90.99	2.9e-169
VICG01000002	1040241	1040582	VICG01000002.g237	-1	QKRW01000028	24640	25272	QKRW01000028.g9	1	90.72	4e-29
VICG01000002	1044016	1045618	VICG01000002.g239	1	QKRW01000028	20169	21767	QKRW01000028.g8	-1	92.93	1e-250
VICG01000002	1047233	1048024	VICG01000002.g242	-1	QKRW01000028	17798	18586	QKRW01000028.g7	1	93.31	1e-250
VICG01000002	1048739	1051411	VICG01000002.g243	1	QKRW01000028	14571	17242	QKRW01000028.g6	-1	94.22	1e-250
VICG01000002	1051679	1052584	VICG01000002.g244	1	QKRW01000028	13332	14300	QKRW01000028.g5	-1	76.06	1.6e-188
VICG01000002	1053529	1055810	VICG01000002.g245	-1	QKRW01000028	10574	11980	QKRW01000028.g4.2	1	88.4	1.8e-236
VICG01000002	1057904	1059037	VICG01000002.g246	1	QKRW01000028	7048	8203	QKRW01000028.g3	-1	94.15	1.5e-156
VICG01000002	2544614	2546025	VICG01000002.g755.2	-1	QKRW01000031	232928	234219	QKRW01000031.g85	-1	92.46	1.9e-186	32
VICG01000002	2574913	2576649	VICG01000002.g760	1	QKRW01000031	265227	266499	QKRW01000031.g87	1	92.54	1e-250
VICG01000002	2585846	2588005	VICG01000002.g764	-1	QKRW01000031	277132	279184	QKRW01000031.g88	-1	90.33	1e-250
VICG01000002	2589748	2591590	VICG01000002.g766	-1	QKRW01000031	280585	282416	QKRW01000031.g89	-1	95.29	1e-250
VICG01000002	2592559	2595019	VICG01000002.g768	1	QKRW01000031	283430	285015	QKRW01000031.g90	1	92.64	3.4e-147
VICG01000002	2597966	2600743	VICG01000002.g769	-1	QKRW01000031	291342	291677	QKRW01000031.g91	-1	90.53	1.6e-117
VICG01000002	2601381	2604221	VICG01000002.g770	-1	QKRW01000031	292628	295159	QKRW01000031.g92	-1	86.86	3.5e-246
VICG01000002	2606015	2609595	VICG01000002.g773	-1	QKRW01000031	296986	300569	QKRW01000031.g93	-1	93.79	1e-250
VICG01000002	2614822	2617393	VICG01000002.g774	1	QKRW01000031	305422	307356	QKRW01000031.g94	1	91.54	1e-250
VICG01000002	2629245	2630876	VICG01000002.g777	1	QKRW01000031	321751	323241	QKRW01000031.g95	1	87.45	1e-250
VICG01000002	2631622	2633657	VICG01000002.g778	-1	QKRW01000031	324280	325972	QKRW01000031.g96	-1	92.58	1e-250
VICG01000002	2633808	2634728	VICG01000002.g779	1	QKRW01000031	326064	327025	QKRW01000031.g97	1	93.98	3.6e-79
VICG01000002	2635060	2636229	VICG01000002.g780	-1	QKRW01000031	327361	328836	QKRW01000031.g98	-1	87.15	1e-250
VICG01000002	2640392	2643677	VICG01000002.g783	-1	QKRW01000031	334302	336533	QKRW01000031.g100	-1	90.93	1.9e-179
VICG01000002	2647075	2653411	VICG01000002.g785	-1	QKRW01000031	340181	346525	QKRW01000031.g101	-1	93.16	1e-250
VICG01000002	2659436	2662619	VICG01000002.g786	1	QKRW01000031	352121	354696	QKRW01000031.g102	1	93.73	1e-250
VICG01000002	2664322	2667088	VICG01000002.g788	-1	QKRW01000031	356570	358954	QKRW01000031.g103	-1	88.78	1e-250
VICG01000002	2670774	2673889	VICG01000002.g789	-1	QKRW01000031	400865	405369	QKRW01000031.g117	-1	94.09	1e-250
VICG01000002	2678289	2679192	VICG01000002.g791	1	QKRW01000031	406522	407400	QKRW01000031.g119	1	92.81	1e-250
VICG01000002	2688311	2691343	VICG01000002.g792	1	QKRW01000031	418610	420218	QKRW01000031.g120	1	96.14	1e-250
VICG01000002	2703536	2705659	VICG01000002.g794.2	1	QKRW01000031	431880	432472	QKRW01000031.g121	1	90.57	2.2e-95
VICG01000002	2707090	2708603	VICG01000002.g795	1	QKRW01000031	435598	436940	QKRW01000031.g122	1	89.94	1.9e-116
VICG01000002	2712187	2714533	VICG01000002.g797	-1	QKRW01000031	440202	442717	QKRW01000031.g123	-1	96.27	1.3e-93
VICG01000002	2718699	2720084	VICG01000002.g798	1	QKRW01000031	446079	448605	QKRW01000031.g124	1	96.2	4.5e-130
VICG01000002	2726888	2735108	VICG01000002.g800	1	QKRW01000031	451404	459110	QKRW01000031.g125	1	93.68	1e-250
VICG01000002	2737281	2739128	VICG01000002.g801	1	QKRW01000031	462856	463519	QKRW01000031.g126	-1	80.9	2.3e-95
VICG01000002	2740778	2741509	VICG01000002.g803	1	QKRW01000031	466077	466283	QKRW01000031.g127	-1	97.3	1.2e-07
VICG01000002	2742620	2745808	VICG01000002.g804	-1	QKRW01000031	467833	470613	QKRW01000031.g129	-1	94.49	1e-250
VICG01000002	2749053	2751230	VICG01000002.g807	1	QKRW01000031	471535	475946	QKRW01000031.g130	1	94.15	1e-250
VICG01000002	2752753	2755451	VICG01000002.g808	-1	QKRW01000031	477435	479309	QKRW01000031.g131	-1	85.76	2.2e-182
VICG01000002	2757883	2759116	VICG01000002.g809	1	QKRW01000031	481915	482618	QKRW01000031.g132	1	94.34	1.4e-200
VICG01000002	2761556	2763714	VICG01000002.g810	-1	QKRW01000031	486419	487452	QKRW01000031.g134	-1	92.99	1.5e-173
VICG01000002	2219218	2220192	VICG01000002.g642	-1	QKRW01000035	69294	71035	QKRW01000035.g142	-1	88.51	1e-250	52
VICG01000002	2227196	2230683	VICG01000002.g643	1	QKRW01000035	82109	85237	QKRW01000035.g145	1	90.94	9.5e-194
VICG01000002	2237033	2238955	VICG01000002.g646	-1	QKRW01000035	92345	94068	QKRW01000035.g147	-1	86.31	2.1e-87
VICG01000002	2246188	2247620	VICG01000002.g650	-1	QKRW01000035	100808	102575	QKRW01000035.g150	-1	95.73	2e-83
VICG01000002	2249406	2250497	VICG01000002.g651	1	QKRW01000035	105024	106134	QKRW01000035.g151	1	94.39	1e-250
VICG01000002	2254763	2257404	VICG01000002.g653	-1	QKRW01000035	110093	111116	QKRW01000035.g152	-1	93.44	1e-250
VICG01000002	2261559	2263866	VICG01000002.g655	1	QKRW01000035	116010	117375	QKRW01000035.g154	1	94.17	6.7e-154
VICG01000002	2265329	2267485	VICG01000002.g656	1	QKRW01000035	118918	120104	QKRW01000035.g155	1	91.28	7.9e-176
VICG01000002	2267503	2268015	VICG01000002.g657	-1	QKRW01000035	121075	121620	QKRW01000035.g156	-1	91.78	1.9e-210
VICG01000002	2268041	2269257	VICG01000002.g658	-1	QKRW01000035	121778	122374	QKRW01000035.g157	-1	94.75	2e-121
VICG01000002	2269399	2271291	VICG01000002.g659	-1	QKRW01000035	122897	124766	QKRW01000035.g158	-1	93.97	2.8e-140
VICG01000002	2277131	2277610	VICG01000002.g661	1	QKRW01000035	131303	131785	QKRW01000035.g160	1	83.64	7.1e-149
VICG01000002	2278414	2279725	VICG01000002.g662	-1	QKRW01000035	133119	134441	QKRW01000035.g161	-1	95.33	8.7e-204
VICG01000002	2279965	2284708	VICG01000002.g663	1	QKRW01000035	134694	139418	QKRW01000035.g162	1	93.69	1e-250
VICG01000002	2287649	2288053	VICG01000002.g665	-1	QKRW01000035	142348	142819	QKRW01000035.g163	-1	94.28	3.3e-123
VICG01000002	2288369	2291358	VICG01000002.g666	1	QKRW01000035	143074	146061	QKRW01000035.g164	1	95.74	1e-250
VICG01000002	2291486	2293472	VICG01000002.g667	-1	QKRW01000035	146143	148033	QKRW01000035.g165	-1	92.96	1e-250
VICG01000002	2298967	2300496	VICG01000002.g669	1	QKRW01000035	153366	154775	QKRW01000035.g166	1	92.22	1e-250
VICG01000002	2300727	2308597	VICG01000002.g670	-1	QKRW01000035	155224	162885	QKRW01000035.g167	-1	93.72	1e-250
VICG01000002	2309353	2310028	VICG01000002.g671	1	QKRW01000035	163606	164280	QKRW01000035.g168	1	97.78	4.6e-195
VICG01000002	2317969	2320901	VICG01000002.g674	-1	QKRW01000035	170885	171755	QKRW01000035.g169	-1	91.05	4.9e-189
VICG01000002	2324620	2325851	VICG01000002.g676	-1	QKRW01000035	177765	178854	QKRW01000035.g173	-1	94.24	3.6e-174
VICG01000002	2326267	2329646	VICG01000002.g677.2	1	QKRW01000035	179263	182645	QKRW01000035.g174	1	94.12	1e-250
VICG01000002	2330022	2332739	VICG01000002.g678	1	QKRW01000035	183043	185315	QKRW01000035.g175	1	88.95	1e-250
VICG01000002	2332804	2333542	VICG01000002.g679	-1	QKRW01000035	185880	186608	QKRW01000035.g176	-1	93.61	1.2e-91
VICG01000002	2337099	2339071	VICG01000002.g683	1	QKRW01000035	191018	193824	QKRW01000035.g177	1	92.51	1e-250
VICG01000002	2341712	2342322	VICG01000002.g687	-1	QKRW01000035	194813	195431	QKRW01000035.g178	-1	91.47	1.5e-156
VICG01000002	2342481	2344107	VICG01000002.g688.2	1	QKRW01000035	196301	197032	QKRW01000035.g179	1	92.7	1e-250
VICG01000002	2344904	2346381	VICG01000002.g689	1	QKRW01000035	197928	199396	QKRW01000035.g180	1	89.82	1e-250
VICG01000002	2346827	2348248	VICG01000002.g690	-1	QKRW01000035	199805	201255	QKRW01000035.g181	-1	89.15	1e-250
VICG01000002	2355021	2357495	VICG01000002.g691	-1	QKRW01000035	208489	209455	QKRW01000035.g184	-1	87.79	5.5e-130
VICG01000002	2366402	2368168	VICG01000002.g692	1	QKRW01000035	221078	222283	QKRW01000035.g187	1	95.01	1.3e-162
VICG01000002	2368904	2370642	VICG01000002.g693	-1	QKRW01000035	223071	224805	QKRW01000035.g188	-1	94.89	3.6e-163
VICG01000002	2370905	2371843	VICG01000002.g694	1	QKRW01000035	225396	226000	QKRW01000035.g189	1	95.6	2.7e-242
VICG01000002	2374429	2376952	VICG01000002.g696	1	QKRW01000035	228265	230524	QKRW01000035.g190	1	94.98	1.7e-212
VICG01000002	2379300	2380570	VICG01000002.g698	-1	QKRW01000035	233971	234642	QKRW01000035.g191	-1	78.6	4.6e-171
VICG01000002	2381369	2382242	VICG01000002.g699	-1	QKRW01000035	236046	236919	QKRW01000035.g192	-1	89.02	1e-250
VICG01000002	2383223	2384104	VICG01000002.g700	-1	QKRW01000035	238002	238809	QKRW01000035.g193	-1	89.6	1.9e-189
VICG01000002	2386311	2387068	VICG01000002.g701	1	QKRW01000035	242162	242503	QKRW01000035.g194	1	88.6	7.3e-118
VICG01000002	2390847	2391276	VICG01000002.g702	1	QKRW01000035	246170	246946	QKRW01000035.g195	1	95.86	7e-63
VICG01000002	2392668	2396183	VICG01000002.g704	1	QKRW01000035	248887	250224	QKRW01000035.g196	1	93.15	1e-151
VICG01000002	2398263	2400236	VICG01000002.g705.2	-1	QKRW01000035	254686	256489	QKRW01000035.g198	-1	93.29	1e-250
VICG01000002	2402229	2402921	VICG01000002.g708	-1	QKRW01000035	258456	258990	QKRW01000035.g199	-1	95.97	2.3e-151
VICG01000002	2405050	2407931	VICG01000002.g710	1	QKRW01000035	261214	262939	QKRW01000035.g200	1	91.7	1.7e-172
VICG01000002	2411273	2413880	VICG01000002.g711	1	QKRW01000035	266321	268927	QKRW01000035.g201	1	97.24	3.3e-170
VICG01000002	2417151	2418368	VICG01000002.g714	-1	QKRW01000035	272724	272927	QKRW01000035.g202	-1	85.65	7.8e-52
VICG01000002	2422910	2425861	VICG01000002.g717	-1	QKRW01000035	276449	280927	QKRW01000035.g203	-1	95.27	1e-250
VICG01000002	2428736	2430313	VICG01000002.g719	-1	QKRW01000035	284357	285306	QKRW01000035.g204	-1	93.44	6.2e-243
VICG01000002	2449177	2452710	VICG01000002.g720	1	QKRW01000035	294440	297975	QKRW01000035.g205	1	91.87	9.2e-231
VICG01000002	2454672	2455938	VICG01000002.g721	1	QKRW01000035	300104	301385	QKRW01000035.g206	1	91.48	5.5e-69
VICG01000002	2458378	2460291	VICG01000002.g722	1	QKRW01000035	303510	305436	QKRW01000035.g207	1	92.66	1e-250
VICG01000002	2461461	2461823	VICG01000002.g723	-1	QKRW01000035	306393	306671	QKRW01000035.g208	-1	85.71	1.4e-83
VICG01000002	3566292	3567020	VICG01000002.g1059	-1	QKRW01000035	67684	68201	QKRW01000035.g141	1	76	2.7e-68	18
VICG01000002	3568956	3570832	VICG01000002.g1060	-1	QKRW01000035	63629	65504	QKRW01000035.g140	1	84.7	1e-250
VICG01000002	3573722	3574899	VICG01000002.g1061	1	QKRW01000035	59789	61635	QKRW01000035.g139	-1	88.47	1e-250
VICG01000002	3575069	3575604	VICG01000002.g1062	-1	QKRW01000035	58830	59630	QKRW01000035.g138	1	95.65	2.1e-21
VICG01000002	3575679	3577104	VICG01000002.g1063.2	1	QKRW01000035	57446	58088	QKRW01000035.g137	-1	96.11	3.7e-200
VICG01000002	3579204	3580571	VICG01000002.g1064	1	QKRW01000035	54072	54290	QKRW01000035.g136	-1	78.21	6e-47
VICG01000002	3584938	3586569	VICG01000002.g1066	1	QKRW01000035	47820	49248	QKRW01000035.g134	-1	82.09	1e-250
VICG01000002	3595074	3596666	VICG01000002.g1068	-1	QKRW01000035	28247	29831	QKRW01000035.g132	1	89.01	1e-250
VICG01000002	3600111	3601338	VICG01000002.g1069	-1	QKRW01000035	23418	24680	QKRW01000035.g131	1	82.91	6.4e-138
VICG01000002	3603562	3604478	VICG01000002.g1070	-1	QKRW01000035	20843	21383	QKRW01000035.g130	1	86.76	7.7e-155
VICG01000002	3605556	3606021	VICG01000002.g1071	1	QKRW01000035	18886	19351	QKRW01000035.g128	-1	93.44	5.4e-163
VICG01000002	3607848	3611759	VICG01000002.g1073	-1	QKRW01000035	13948	16993	QKRW01000035.g127	1	95.24	1e-250
VICG01000002	3614092	3615491	VICG01000002.g1074	-1	QKRW01000035	9318	10708	QKRW01000035.g125	1	93.33	1e-250
VICG01000002	3616036	3616754	VICG01000002.g1076	1	QKRW01000035	8088	8813	QKRW01000035.g124	-1	97.93	1.3e-234
VICG01000002	3616774	3617821	VICG01000002.g1077	-1	QKRW01000035	7156	7885	QKRW01000035.g123	1	94.38	2.5e-241
VICG01000002	3617920	3618933	VICG01000002.g1078	1	QKRW01000035	5924	6931	QKRW01000035.g122	-1	92.48	1e-250
VICG01000002	3621223	3621955	VICG01000002.g1079	-1	QKRW01000035	3746	4468	QKRW01000035.g121	1	95.49	6.2e-114
VICG01000002	3624115	3624627	VICG01000002.g1081	1	QKRW01000035	934	1919	QKRW01000035.g120	-1	91.92	2.1e-147
VICG01000002	316659	317695	VICG01000002.g81	-1	QKRW01000040	10081	11099	QKRW01000040.g41	-1	85.81	2.2e-192	63
VICG01000002	328057	329696	VICG01000002.g82	1	QKRW01000040	25138	25613	QKRW01000040.g45	1	95.78	7.6e-91
VICG01000002	330699	332249	VICG01000002.g83	-1	QKRW01000040	26326	27144	QKRW01000040.g46	-1	93.61	1e-250
VICG01000002	333477	335350	VICG01000002.g84	-1	QKRW01000040	29208	30620	QKRW01000040.g47	-1	77.92	1e-250
VICG01000002	341144	346047	VICG01000002.g86	1	QKRW01000040	39523	44321	QKRW01000040.g48	1	93.75	1e-250
VICG01000002	350061	354095	VICG01000002.g88	-1	QKRW01000040	50160	51131	QKRW01000040.g49	-1	91	1e-250
VICG01000002	355297	356819	VICG01000002.g89	-1	QKRW01000040	54361	55519	QKRW01000040.g51	-1	91.36	1.2e-156
VICG01000002	362269	364351	VICG01000002.g90	1	QKRW01000040	60007	62094	QKRW01000040.g52	1	93.24	2.5e-188
VICG01000002	368407	368908	VICG01000002.g91	-1	QKRW01000040	66871	67390	QKRW01000040.g53	-1	97.62	2.3e-139
VICG01000002	369401	372216	VICG01000002.g92	1	QKRW01000040	67853	69726	QKRW01000040.g54	1	92.16	1e-250
VICG01000002	375186	376213	VICG01000002.g93	-1	QKRW01000040	72753	73628	QKRW01000040.g55	-1	92.31	1e-15
VICG01000002	378259	379688	VICG01000002.g94	-1	QKRW01000040	75984	77262	QKRW01000040.g57	-1	91.13	2.9e-123
VICG01000002	381902	382662	VICG01000002.g95	-1	QKRW01000040	79084	79593	QKRW01000040.g58	-1	91.82	3.7e-76
VICG01000002	396911	398587	VICG01000002.g99	1	QKRW01000040	96911	99160	QKRW01000040.g63	1	91.8	1e-250
VICG01000002	407829	408810	VICG01000002.g100	-1	QKRW01000040	116487	118239	QKRW01000040.g67	-1	77.57	1.4e-53
VICG01000002	411766	415110	VICG01000002.g101	1	QKRW01000040	120861	123823	QKRW01000040.g68	1	92.21	2.1e-229
VICG01000002	428019	431170	VICG01000002.g102	1	QKRW01000040	125601	128800	QKRW01000040.g69	1	95.93	9.6e-195
VICG01000002	451439	452428	VICG01000002.g104	-1	QKRW01000040	150222	151898	QKRW01000040.g73	-1	95.86	8.2e-67
VICG01000002	454545	456882	VICG01000002.g105	1	QKRW01000040	154437	156737	QKRW01000040.g74	1	92.86	1e-250
VICG01000002	473258	474310	VICG01000002.g106	-1	QKRW01000040	158613	159137	QKRW01000040.g75	-1	80.12	2e-123
VICG01000002	476076	477468	VICG01000002.g107	-1	QKRW01000040	161781	162637	QKRW01000040.g76	-1	84.45	1.9e-248
VICG01000002	478894	479982	VICG01000002.g108	-1	QKRW01000040	164823	165323	QKRW01000040.g77	-1	78	2.3e-114
VICG01000002	489881	490489	VICG01000002.g110	1	QKRW01000040	181946	182164	QKRW01000040.g81	1	82.65	2e-59
VICG01000002	494869	496115	VICG01000002.g112	-1	QKRW01000040	185103	186321	QKRW01000040.g82	-1	94.6	1e-250
VICG01000002	496688	498406	VICG01000002.g113	-1	QKRW01000040	186985	188598	QKRW01000040.g83	-1	92.46	1e-250
VICG01000002	499507	500053	VICG01000002.g114	-1	QKRW01000040	189532	189882	QKRW01000040.g84	-1	94.65	1.9e-92
VICG01000002	501582	502685	VICG01000002.g115	-1	QKRW01000040	191741	192839	QKRW01000040.g85	-1	95.87	4.2e-214
VICG01000002	511297	512030	VICG01000002.g118	-1	QKRW01000040	202420	203122	QKRW01000040.g86	-1	89.2	1.1e-230
VICG01000002	515016	517072	VICG01000002.g119	1	QKRW01000040	206732	207973	QKRW01000040.g88	1	91.91	1.7e-153
VICG01000002	529550	531118	VICG01000002.g120	-1	QKRW01000040	214674	216015	QKRW01000040.g89	-1	82.33	5.9e-183
VICG01000002	543067	543438	VICG01000002.g121	-1	QKRW01000040	228172	229294	QKRW01000040.g91	-1	94.26	6.1e-137
VICG01000002	544492	545715	VICG01000002.g122	-1	QKRW01000040	230259	230826	QKRW01000040.g93	-1	97.05	4.4e-175
VICG01000002	550059	552349	VICG01000002.g124	1	QKRW01000040	234890	235987	QKRW01000040.g94	1	85.11	1.3e-172
VICG01000002	553558	555064	VICG01000002.g125	1	QKRW01000040	238365	238799	QKRW01000040.g95	1	85	1e-50
VICG01000002	555859	557659	VICG01000002.g126	-1	QKRW01000040	240653	242251	QKRW01000040.g96	-1	94.16	1e-250
VICG01000002	566458	567084	VICG01000002.g127	-1	QKRW01000040	251521	252087	QKRW01000040.g97	-1	77.72	1.3e-35
VICG01000002	567912	570058	VICG01000002.g128	-1	QKRW01000040	252923	254760	QKRW01000040.g98	-1	90.5	1e-250
VICG01000002	572628	573719	VICG01000002.g129	1	QKRW01000040	255547	256636	QKRW01000040.g99	1	92.13	1e-250
VICG01000002	574881	577190	VICG01000002.g130	1	QKRW01000040	257704	259066	QKRW01000040.g100	1	91.08	1e-250
VICG01000002	577743	579201	VICG01000002.g131	-1	QKRW01000040	260802	261345	QKRW01000040.g101	-1	81.13	2e-87
VICG01000002	581290	584684	VICG01000002.g134	-1	QKRW01000040	264052	267451	QKRW01000040.g102	-1	95.57	1e-250
VICG01000002	585088	586513	VICG01000002.g135	-1	QKRW01000040	267850	269276	QKRW01000040.g103	-1	96.32	1e-250
VICG01000002	587068	590538	VICG01000002.g136	1	QKRW01000040	270506	273268	QKRW01000040.g105	1	95.27	1e-250
VICG01000002	596558	597391	VICG01000002.g137	-1	QKRW01000040	276836	277482	QKRW01000040.g106	-1	95.36	9.2e-180
VICG01000002	605057	608030	VICG01000002.g138	1	QKRW01000040	286998	290051	QKRW01000040.g107	1	92.18	1.4e-228
VICG01000002	622613	624103	VICG01000002.g139	-1	QKRW01000040	299789	301067	QKRW01000040.g108	-1	93.14	1.8e-151
VICG01000002	625164	625822	VICG01000002.g140	1	QKRW01000040	301936	303097	QKRW01000040.g109	1	94.93	1.5e-227
VICG01000002	637613	639472	VICG01000002.g142	-1	QKRW01000040	311883	313169	QKRW01000040.g113	-1	94.75	1e-250
VICG01000002	640463	641224	VICG01000002.g143	-1	QKRW01000040	314268	315368	QKRW01000040.g114	-1	84.31	2.4e-91
VICG01000002	644540	645192	VICG01000002.g145	1	QKRW01000040	317578	318294	QKRW01000040.g115	1	91.28	2e-205
VICG01000002	648129	650193	VICG01000002.g146	1	QKRW01000040	321197	322893	QKRW01000040.g116	1	95.3	1e-250
VICG01000002	656759	658024	VICG01000002.g148	1	QKRW01000040	331039	332408	QKRW01000040.g118	1	93.25	1e-250
VICG01000002	663929	665136	VICG01000002.g149	-1	QKRW01000040	339239	339991	QKRW01000040.g120	-1	90.5	3.1e-221
VICG01000002	667734	668773	VICG01000002.g150	-1	QKRW01000040	342456	343567	QKRW01000040.g121	-1	94.03	1e-250
VICG01000002	670443	673614	VICG01000002.g151	1	QKRW01000040	345114	348300	QKRW01000040.g122	1	94.48	1e-250
VICG01000002	676986	682259	VICG01000002.g152	1	QKRW01000040	352181	354329	QKRW01000040.g124	1	94.16	1e-250
VICG01000002	684016	686955	VICG01000002.g153	-1	QKRW01000040	360994	361542	QKRW01000040.g126	-1	89.85	9e-186
VICG01000002	692575	694013	VICG01000002.g155	-1	QKRW01000040	364063	365499	QKRW01000040.g127	-1	95.48	1e-250
VICG01000002	694981	695497	VICG01000002.g156	1	QKRW01000040	366480	367000	QKRW01000040.g128	1	95.33	5.1e-130
VICG01000002	695858	698502	VICG01000002.g157	-1	QKRW01000040	368589	370006	QKRW01000040.g130	-1	93.52	1e-250
VICG01000002	701435	702184	VICG01000002.g159	1	QKRW01000040	371787	373256	QKRW01000040.g131	1	92.01	1e-250
VICG01000002	703209	704777	VICG01000002.g160	-1	QKRW01000040	374155	375831	QKRW01000040.g132	-1	92.39	1.7e-224
VICG01000002	709005	709998	VICG01000002.g161	1	QKRW01000040	383542	384366	QKRW01000040.g135	1	94.63	1e-250
VICG01000002	8727	9369	VICG01000002.g2	1	QKRW01000041	139896	140532	QKRW01000041.g216	1	95.83	4.4e-198	43
VICG01000002	9799	11929	VICG01000002.g3	-1	QKRW01000041	141293	142151	QKRW01000041.g217	-1	90.24	1.4e-202
VICG01000002	14910	16270	VICG01000002.g5	-1	QKRW01000041	146688	148919	QKRW01000041.g218	-1	94.35	1.1e-239
VICG01000002	30825	31529	VICG01000002.g9	-1	QKRW01000041	162523	163220	QKRW01000041.g220	-1	91.28	3e-104
VICG01000002	32004	32983	VICG01000002.g10	1	QKRW01000041	163687	164747	QKRW01000041.g221	1	95.17	2e-139
VICG01000002	39042	41529	VICG01000002.g12	-1	QKRW01000041	171140	173638	QKRW01000041.g222	-1	92.63	1e-250
VICG01000002	43828	45309	VICG01000002.g13	1	QKRW01000041	174759	175221	QKRW01000041.g223	1	88.45	8.4e-111
VICG01000002	46378	47538	VICG01000002.g14	1	QKRW01000041	177413	180394	QKRW01000041.g224	1	87.42	1e-250
VICG01000002	54803	56409	VICG01000002.g16	1	QKRW01000041	185928	187424	QKRW01000041.g225	1	93.93	1e-250
VICG01000002	66131	67728	VICG01000002.g17	-1	QKRW01000041	194927	196523	QKRW01000041.g227	-1	89.26	6.7e-172
VICG01000002	69078	70868	VICG01000002.g18	-1	QKRW01000041	198315	199216	QKRW01000041.g228	-1	90	5.2e-106
VICG01000002	81095	84297	VICG01000002.g19	1	QKRW01000041	206703	209888	QKRW01000041.g230	1	91.59	1e-250
VICG01000002	94844	95749	VICG01000002.g20	1	QKRW01000041	220160	220951	QKRW01000041.g233	1	87.83	1e-250
VICG01000002	99077	100717	VICG01000002.g22	1	QKRW01000041	224631	226194	QKRW01000041.g234	1	85.02	1.4e-195
VICG01000002	101920	105658	VICG01000002.g23	-1	QKRW01000041	229502	232303	QKRW01000041.g236	-1	92.52	1e-250
VICG01000002	106129	108130	VICG01000002.g24	1	QKRW01000041	232559	234701	QKRW01000041.g237	1	94.27	1e-250
VICG01000002	109359	111247	VICG01000002.g25	1	QKRW01000041	235892	237784	QKRW01000041.g238	1	95.44	1e-250
VICG01000002	113892	115639	VICG01000002.g26	1	QKRW01000041	239290	240285	QKRW01000041.g239	1	93.08	1e-250
VICG01000002	116594	117247	VICG01000002.g27	1	QKRW01000041	241238	241705	QKRW01000041.g240	1	85.89	6.1e-99
VICG01000002	118145	120007	VICG01000002.g28	-1	QKRW01000041	242676	244896	QKRW01000041.g241	-1	95.16	3.3e-204
VICG01000002	120744	121601	VICG01000002.g29	1	QKRW01000041	245135	245966	QKRW01000041.g242	1	94.13	1e-250
VICG01000002	122210	124125	VICG01000002.g30	1	QKRW01000041	246691	248958	QKRW01000041.g243	1	94.32	1e-250
VICG01000002	131531	132947	VICG01000002.g33	-1	QKRW01000041	255672	256675	QKRW01000041.g244	-1	96.84	1e-250
VICG01000002	134512	138775	VICG01000002.g34	1	QKRW01000041	258624	263017	QKRW01000041.g245	1	94.63	1e-250
VICG01000002	152962	156137	VICG01000002.g38	-1	QKRW01000041	278756	281932	QKRW01000041.g246	-1	95.67	1e-250
VICG01000002	156589	159394	VICG01000002.g39	-1	QKRW01000041	283781	285142	QKRW01000041.g248	-1	95.53	1e-250
VICG01000002	161285	163266	VICG01000002.g40	1	QKRW01000041	285996	289195	QKRW01000041.g249	1	94.89	1e-250
VICG01000002	165002	166600	VICG01000002.g42	-1	QKRW01000041	290344	291939	QKRW01000041.g250	-1	93.06	1e-250
VICG01000002	167244	169562	VICG01000002.g43	1	QKRW01000041	292553	294997	QKRW01000041.g251	1	96.67	1e-250
VICG01000002	169902	171164	VICG01000002.g44	-1	QKRW01000041	295726	296618	QKRW01000041.g252	-1	91.75	1e-250
VICG01000002	172195	173807	VICG01000002.g45	1	QKRW01000041	297482	299297	QKRW01000041.g253	1	94.44	1.1e-238
VICG01000002	206705	209264	VICG01000002.g54	-1	QKRW01000041	306835	309398	QKRW01000041.g254	-1	95.35	1e-250
VICG01000002	211239	212957	VICG01000002.g55	1	QKRW01000041	311160	312887	QKRW01000041.g255	1	92.66	1.5e-206
VICG01000002	218699	219281	VICG01000002.g57	-1	QKRW01000041	319546	320057	QKRW01000041.g256	-1	93.33	6.1e-168
VICG01000002	221218	223016	VICG01000002.g58	-1	QKRW01000041	321953	323833	QKRW01000041.g257	-1	93.44	1e-250
VICG01000002	223694	225176	VICG01000002.g59	-1	QKRW01000041	324425	325909	QKRW01000041.g258	-1	90.73	1e-250
VICG01000002	229775	231078	VICG01000002.g60	-1	QKRW01000041	332461	333864	QKRW01000041.g259	-1	90.85	8e-157
VICG01000002	233030	234946	VICG01000002.g61	-1	QKRW01000041	336382	337156	QKRW01000041.g260	-1	91.31	4.9e-164
VICG01000002	238250	239927	VICG01000002.g62	-1	QKRW01000041	340820	341805	QKRW01000041.g262	-1	89.82	1e-250
VICG01000002	242448	244106	VICG01000002.g63	1	QKRW01000041	345142	346794	QKRW01000041.g264.2	1	91.51	1e-250
VICG01000002	248932	251299	VICG01000002.g66	-1	QKRW01000041	351646	353520	QKRW01000041.g265	-1	92.16	4.9e-134
VICG01000002	251462	253558	VICG01000002.g67	1	QKRW01000041	353988	355723	QKRW01000041.g266	1	93.81	1e-250
VICG01000002	260975	261769	VICG01000002.g69	-1	QKRW01000041	365296	366157	QKRW01000041.g267	-1	93.35	4.1e-131
VICG01000002	1060289	1061743	VICG01000002.g247	1	QKRW01000046	296584	298499	QKRW01000046.g267	-1	94.19	1e-250	70
VICG01000002	1063497	1065297	VICG01000002.g248	-1	QKRW01000046	293480	295279	QKRW01000046.g266	1	92.84	1e-250
VICG01000002	1067352	1068857	VICG01000002.g249.2	-1	QKRW01000046	290054	291134	QKRW01000046.g265	1	91.52	1e-250
VICG01000002	1075234	1076994	VICG01000002.g250	-1	QKRW01000046	280722	282741	QKRW01000046.g264	1	93.21	1e-250
VICG01000002	1077554	1078293	VICG01000002.g251	1	QKRW01000046	279417	280153	QKRW01000046.g263	-1	93.2	8e-249
VICG01000002	1079542	1080821	VICG01000002.g252.2	1	QKRW01000046	276939	278212	QKRW01000046.g262	-1	90.95	1e-168
VICG01000002	1081676	1082557	VICG01000002.g254	1	QKRW01000046	275289	276485	QKRW01000046.g261	-1	87.19	1e-250
VICG01000002	1083240	1085399	VICG01000002.g255	-1	QKRW01000046	272210	274511	QKRW01000046.g260	1	92.96	1e-250
VICG01000002	1086970	1090451	VICG01000002.g257	1	QKRW01000046	267327	272125	QKRW01000046.g259	-1	92.7	1e-250
VICG01000002	1092630	1092941	VICG01000002.g258	-1	QKRW01000046	263612	266237	QKRW01000046.g258	1	85.26	4.2e-98
VICG01000002	1095738	1097438	VICG01000002.g259	-1	QKRW01000046	261585	262967	QKRW01000046.g257	1	96.52	1e-250
VICG01000002	1098760	1099632	VICG01000002.g261	-1	QKRW01000046	259091	259893	QKRW01000046.g256	1	91.98	1e-250
VICG01000002	1101603	1102711	VICG01000002.g262	1	QKRW01000046	256066	257174	QKRW01000046.g255	-1	93.2	1e-250
VICG01000002	1102748	1104237	VICG01000002.g263.2	1	QKRW01000046	254546	255473	QKRW01000046.g254	-1	89.11	3.7e-163
VICG01000002	1104489	1105275	VICG01000002.g264	-1	QKRW01000046	253512	254299	QKRW01000046.g253	1	94.58	1e-250
VICG01000002	1106733	1107796	VICG01000002.g265	1	QKRW01000046	251090	252159	QKRW01000046.g252	-1	95.07	2.7e-141
VICG01000002	1109309	1112042	VICG01000002.g267	-1	QKRW01000046	247359	249481	QKRW01000046.g250	1	77.92	4e-181
VICG01000002	1115750	1117285	VICG01000002.g268	-1	QKRW01000046	244339	245733	QKRW01000046.g249	1	91.31	1e-250
VICG01000002	1119907	1123586	VICG01000002.g269	-1	QKRW01000046	238500	241194	QKRW01000046.g248	1	90.21	1e-250
VICG01000002	1124106	1125592	VICG01000002.g271	1	QKRW01000046	236422	237987	QKRW01000046.g247	-1	94.4	2.2e-211
VICG01000002	1128366	1130561	VICG01000002.g272	-1	QKRW01000046	229782	233966	QKRW01000046.g245	1	93.32	1e-250
VICG01000002	1135435	1137159	VICG01000002.g274.2	1	QKRW01000046	213606	215266	QKRW01000046.g243	-1	91.03	6.6e-183
VICG01000002	1139197	1141003	VICG01000002.g276	-1	QKRW01000046	209129	211379	QKRW01000046.g242	1	94.21	9.4e-100
VICG01000002	1143100	1144352	VICG01000002.g279	1	QKRW01000046	206861	208116	QKRW01000046.g241	-1	89.23	5.4e-240
VICG01000002	1146796	1147353	VICG01000002.g280	-1	QKRW01000046	203776	204332	QKRW01000046.g240	1	93.21	6e-215
VICG01000002	1148445	1149978	VICG01000002.g281	1	QKRW01000046	201521	202267	QKRW01000046.g238	-1	96.41	8.3e-250
VICG01000002	1153606	1154764	VICG01000002.g282	1	QKRW01000046	193946	195174	QKRW01000046.g237	-1	93.67	1e-250
VICG01000002	1165393	1170756	VICG01000002.g284	1	QKRW01000046	179949	183943	QKRW01000046.g236	-1	90.38	1e-250
VICG01000002	1171265	1172820	VICG01000002.g286.2	-1	QKRW01000046	176505	177526	QKRW01000046.g234	1	92.7	1.8e-79
VICG01000002	1173043	1174977	VICG01000002.g287	1	QKRW01000046	174531	176153	QKRW01000046.g233	-1	91.86	1e-250
VICG01000002	1176614	1179332	VICG01000002.g288	-1	QKRW01000046	170131	172394	QKRW01000046.g232	1	93.35	2e-120
VICG01000002	1179666	1180930	VICG01000002.g289	1	QKRW01000046	168979	169612	QKRW01000046.g231	-1	91.35	2.1e-142
VICG01000002	1182272	1183042	VICG01000002.g291	1	QKRW01000046	166559	167221	QKRW01000046.g230	-1	89.99	1e-250
VICG01000002	1183422	1185346	VICG01000002.g292	-1	QKRW01000046	165694	165960	QKRW01000046.g229	1	92.65	9.4e-88
VICG01000002	1191352	1192043	VICG01000002.g295	1	QKRW01000046	158145	158568	QKRW01000046.g228	-1	95.32	1.4e-147
VICG01000002	1194380	1195090	VICG01000002.g297	-1	QKRW01000046	154840	155544	QKRW01000046.g227	1	88.75	1e-250
VICG01000002	1195712	1197548	VICG01000002.g298	-1	QKRW01000046	152399	154232	QKRW01000046.g226	1	96.19	1e-250
VICG01000002	1197856	1199103	VICG01000002.g299	1	QKRW01000046	150844	152091	QKRW01000046.g225	-1	96.89	1e-250
VICG01000002	1199154	1200304	VICG01000002.g300	-1	QKRW01000046	149643	150652	QKRW01000046.g224	1	93.94	1e-250
VICG01000002	1200430	1201924	VICG01000002.g301	1	QKRW01000046	148292	149343	QKRW01000046.g223	-1	97.91	1e-250
VICG01000002	1202913	1205406	VICG01000002.g303	-1	QKRW01000046	144466	147068	QKRW01000046.g222	1	93.64	1e-250
VICG01000002	1208511	1209234	VICG01000002.g304	1	QKRW01000046	140436	141653	QKRW01000046.g221	-1	91.45	1.6e-186
VICG01000002	1211136	1212547	VICG01000002.g306	-1	QKRW01000046	138407	139755	QKRW01000046.g220	1	91.16	1e-250
VICG01000002	1217256	1218634	VICG01000002.g309	-1	QKRW01000046	136294	137672	QKRW01000046.g219	1	93.2	1e-250
VICG01000002	1221369	1224498	VICG01000002.g311	-1	QKRW01000046	129702	132018	QKRW01000046.g217	1	94.06	1e-250
VICG01000002	1224863	1226767	VICG01000002.g312	1	QKRW01000046	127797	129353	QKRW01000046.g216	-1	93.19	1.2e-113
VICG01000002	1234578	1236067	VICG01000002.g315.2	1	QKRW01000046	118238	118787	QKRW01000046.g214	-1	94.15	4.8e-168
VICG01000002	1237489	1239494	VICG01000002.g318	1	QKRW01000046	114707	116715	QKRW01000046.g213	-1	94.35	1e-250
VICG01000002	1240996	1243166	VICG01000002.g319	-1	QKRW01000046	111045	112978	QKRW01000046.g212	1	90.67	1e-250
VICG01000002	1245088	1246492	VICG01000002.g320	-1	QKRW01000046	107803	109210	QKRW01000046.g211	1	93.78	1e-250
VICG01000002	1247536	1251024	VICG01000002.g321	-1	QKRW01000046	104460	106269	QKRW01000046.g210	1	94.67	1e-250
VICG01000002	1253060	1254497	VICG01000002.g322	1	QKRW01000046	100906	101296	QKRW01000046.g207	-1	92.53	6e-58
VICG01000002	1254535	1255989	VICG01000002.g324	-1	QKRW01000046	98383	99545	QKRW01000046.g205	1	94.38	2.3e-228
VICG01000002	1256077	1257148	VICG01000002.g325	1	QKRW01000046	97227	98294	QKRW01000046.g204	-1	98.63	3.3e-207
VICG01000002	1258078	1258780	VICG01000002.g329	-1	QKRW01000046	95611	96299	QKRW01000046.g203	1	95.02	7.1e-131
VICG01000002	1259952	1261320	VICG01000002.g331	1	QKRW01000046	92749	94444	QKRW01000046.g202	-1	95.04	1e-250
VICG01000002	1262577	1265395	VICG01000002.g333	1	QKRW01000046	89241	91835	QKRW01000046.g201	-1	90.07	1.9e-214
VICG01000002	1267135	1268265	VICG01000002.g334	1	QKRW01000046	86211	87329	QKRW01000046.g200	-1	90.1	1e-250
VICG01000002	1269340	1270759	VICG01000002.g335	-1	QKRW01000046	84545	85084	QKRW01000046.g199	1	75.84	1.8e-97
VICG01000002	1272048	1272807	VICG01000002.g336.2	-1	QKRW01000046	81886	82449	QKRW01000046.g198	1	96.64	6.7e-106
VICG01000002	1273055	1273505	VICG01000002.g337	1	QKRW01000046	81016	81463	QKRW01000046.g197	-1	96.15	1.3e-117
VICG01000002	1274276	1277559	VICG01000002.g338	-1	QKRW01000046	75264	80234	QKRW01000046.g196	1	89.05	1e-250
VICG01000002	1279740	1281325	VICG01000002.g340	1	QKRW01000046	73098	74754	QKRW01000046.g195	-1	94.4	1e-250
VICG01000002	1281537	1282502	VICG01000002.g341	-1	QKRW01000046	72007	72951	QKRW01000046.g194	1	90.92	1e-250
VICG01000002	1284894	1285346	VICG01000002.g342	1	QKRW01000046	69343	69647	QKRW01000046.g193	-1	91.78	5.7e-83
VICG01000002	1286305	1288016	VICG01000002.g343	1	QKRW01000046	66667	68270	QKRW01000046.g192	-1	90.87	1e-250
VICG01000002	1293310	1294617	VICG01000002.g346	-1	QKRW01000046	60049	61363	QKRW01000046.g191	1	92.39	1e-250
VICG01000002	1298729	1301444	VICG01000002.g347	1	QKRW01000046	54731	55513	QKRW01000046.g189	-1	94.43	1e-250
VICG01000002	1303048	1305013	VICG01000002.g348	1	QKRW01000046	49296	52269	QKRW01000046.g187	-1	93.99	1e-250
VICG01000002	1335328	1336396	VICG01000002.g355	-1	QKRW01000046	18646	19571	QKRW01000046.g179	-1	94.93	2.2e-206
VICG01000002	3645387	3647038	VICG01000002.g1091	-1	QKRW01000088	2377	5093	QKRW01000088.g116	-1	92	2.8e-234	15
VICG01000002	3650145	3653713	VICG01000002.g1092	-1	QKRW01000088	7532	11049	QKRW01000088.g117	-1	93.29	1e-250
VICG01000002	3655406	3657586	VICG01000002.g1093.2	1	QKRW01000088	12215	13335	QKRW01000088.g118	1	93.29	1e-250
VICG01000002	3658588	3662804	VICG01000002.g1094	-1	QKRW01000088	15305	19652	QKRW01000088.g120	-1	94.68	1e-250
VICG01000002	3662863	3665803	VICG01000002.g1095	1	QKRW01000088	19698	22470	QKRW01000088.g121	1	93.46	1e-250
VICG01000002	3667831	3668244	VICG01000002.g1096	1	QKRW01000088	24439	24834	QKRW01000088.g122	1	90.89	9.2e-152
VICG01000002	3673798	3674919	VICG01000002.g1097	-1	QKRW01000088	29432	31102	QKRW01000088.g124	-1	94.7	1e-250
VICG01000002	3676405	3677899	VICG01000002.g1098	-1	QKRW01000088	32271	32969	QKRW01000088.g125	-1	94.89	5.3e-130
VICG01000002	3678833	3680190	VICG01000002.g1099	-1	QKRW01000088	34683	35442	QKRW01000088.g126	-1	89.98	4.1e-141
VICG01000002	3683059	3684534	VICG01000002.g1102	-1	QKRW01000088	39863	41190	QKRW01000088.g127	-1	90.85	1e-250
VICG01000002	3686397	3688078	VICG01000002.g1103	-1	QKRW01000088	43015	44685	QKRW01000088.g128	-1	91.98	4.3e-147
VICG01000002	3690217	3693101	VICG01000002.g1104	1	QKRW01000088	46719	49267	QKRW01000088.g129	1	95.82	3.9e-248
VICG01000002	3696004	3697829	VICG01000002.g1106	-1	QKRW01000088	53686	55100	QKRW01000088.g132	-1	93.93	4.4e-225
VICG01000002	3700170	3702036	VICG01000002.g1107	-1	QKRW01000088	57914	59434	QKRW01000088.g133	-1	93.33	1e-250
VICG01000002	3702436	3705267	VICG01000002.g1108	1	QKRW01000088	60197	61078	QKRW01000088.g134	1	94.22	1e-250
VICG01000002	2486468	2490823	VICG01000002.g732	1	QKRW01000095	60101	62489	QKRW01000095.g165	-1	95.51	1e-250	10
VICG01000002	2491276	2492791	VICG01000002.g734	-1	QKRW01000095	58162	59271	QKRW01000095.g164	1	95.17	1e-250
VICG01000002	2493373	2494824	VICG01000002.g735.2	-1	QKRW01000095	55910	56993	QKRW01000095.g163	1	88.02	3.8e-248
VICG01000002	2497576	2499593	VICG01000002.g737	-1	QKRW01000095	48201	50104	QKRW01000095.g162	1	90.64	1e-250
VICG01000002	2500439	2501841	VICG01000002.g738	1	QKRW01000095	45864	46914	QKRW01000095.g161	-1	91.7	1e-250
VICG01000002	2505177	2506776	VICG01000002.g741	-1	QKRW01000095	41006	42608	QKRW01000095.g160	1	94.79	1e-250
VICG01000002	2509022	2510703	VICG01000002.g744	-1	QKRW01000095	37629	39021	QKRW01000095.g159	1	91.94	1e-250
VICG01000002	2511287	2514481	VICG01000002.g745.2	1	QKRW01000095	30472	33074	QKRW01000095.g156	-1	93.5	1e-250
VICG01000002	2518880	2519842	VICG01000002.g748.2	1	QKRW01000095	24716	26391	QKRW01000095.g154	1	94.59	2.1e-165
VICG01000002	2532278	2533210	VICG01000002.g751	1	QKRW01000095	13846	14679	QKRW01000095.g152	-1	90.44	1e-250
VICG01000002	277621	278498	VICG01000002.g71	1	QKRW01000097	40761	41638	QKRW01000097.g130	-1	93.73	1e-250	9
VICG01000002	278806	280386	VICG01000002.g72	-1	QKRW01000097	38884	40461	QKRW01000097.g129	1	92.79	1e-250
VICG01000002	281079	282560	VICG01000002.g73	1	QKRW01000097	36927	38175	QKRW01000097.g128	-1	91.18	1e-250
VICG01000002	284952	286340	VICG01000002.g74	-1	QKRW01000097	32374	33761	QKRW01000097.g127	1	93.35	8.6e-159
VICG01000002	290087	290710	VICG01000002.g75	1	QKRW01000097	28394	28877	QKRW01000097.g126	-1	94.79	1.6e-157
VICG01000002	291480	292537	VICG01000002.g76	1	QKRW01000097	26418	27467	QKRW01000097.g125	-1	91.79	1e-250
VICG01000002	295317	297990	VICG01000002.g77	1	QKRW01000097	20046	22266	QKRW01000097.g123	-1	92.37	6.2e-202
VICG01000002	298571	305919	VICG01000002.g79	-1	QKRW01000097	12131	17595	QKRW01000097.g122	1	93.24	1e-250
VICG01000002	309612	311531	VICG01000002.g80	1	QKRW01000097	1958	3089	QKRW01000097.g120	1	93.62	1e-250
VICG01000003	1558289	1560116	VICG01000003.g456	-1	QKRW01000007	64	981	QKRW01000007.g97	-1	94.06	2e-199	182
VICG01000003	1567191	1570041	VICG01000003.g457	-1	QKRW01000007	9929	10957	QKRW01000007.g98	-1	93.77	8.1e-118
VICG01000003	1571432	1574616	VICG01000003.g459	-1	QKRW01000007	12045	16441	QKRW01000007.g99	-1	98.9	7.7e-222
VICG01000003	1576968	1578837	VICG01000003.g461	1	QKRW01000007	18479	20599	QKRW01000007.g100	1	92.53	1.7e-186
VICG01000003	1579650	1580954	VICG01000003.g463	-1	QKRW01000007	20929	22141	QKRW01000007.g101	-1	87.34	1.7e-228
VICG01000003	1583105	1587592	VICG01000003.g464	1	QKRW01000007	23253	27472	QKRW01000007.g102	1	91.99	1e-250
VICG01000003	1588529	1591830	VICG01000003.g465	1	QKRW01000007	28541	31842	QKRW01000007.g103	1	95.51	1e-250
VICG01000003	1595254	1595862	VICG01000003.g467	1	QKRW01000007	32717	35833	QKRW01000007.g104	1	94.09	1e-250
VICG01000003	1598967	1599651	VICG01000003.g468	1	QKRW01000007	38443	38721	QKRW01000007.g105	1	94.98	1.6e-111
VICG01000003	1599865	1603128	VICG01000003.g469	-1	QKRW01000007	39173	42342	QKRW01000007.g106	-1	93.67	1e-250
VICG01000003	1604177	1606135	VICG01000003.g470	1	QKRW01000007	43118	45083	QKRW01000007.g107	1	93.67	1e-250
VICG01000003	1608547	1609509	VICG01000003.g472	-1	QKRW01000007	45697	48416	QKRW01000007.g108	-1	93.57	1e-250
VICG01000003	1614786	1617177	VICG01000003.g474.2	1	QKRW01000007	52268	55479	QKRW01000007.g110	1	93.97	1e-250
VICG01000003	1619797	1621329	VICG01000003.g480	-1	QKRW01000007	57148	59637	QKRW01000007.g111	-1	93.31	1e-250
VICG01000003	1623846	1626469	VICG01000003.g483	-1	QKRW01000007	61708	64225	QKRW01000007.g112	-1	92.91	3.3e-249
VICG01000003	1633339	1635818	VICG01000003.g486	-1	QKRW01000007	70411	72593	QKRW01000007.g113	-1	91.94	1e-250
VICG01000003	1636945	1638178	VICG01000003.g487	1	QKRW01000007	73648	74322	QKRW01000007.g114	1	89.96	3e-241
VICG01000003	1639961	1641104	VICG01000003.g489	-1	QKRW01000007	74752	77404	QKRW01000007.g115	-1	90.75	5.6e-231
VICG01000003	1644076	1646216	VICG01000003.g490	-1	QKRW01000007	79715	81561	QKRW01000007.g116	-1	79.25	2.8e-79
VICG01000003	1651105	1651881	VICG01000003.g491	-1	QKRW01000007	92472	93307	QKRW01000007.g118	-1	84.35	1.1e-73
VICG01000003	1653596	1657852	VICG01000003.g492	-1	QKRW01000007	95586	98701	QKRW01000007.g119	-1	91.94	2.3e-89
VICG01000003	1663971	1667369	VICG01000003.g493	-1	QKRW01000007	105575	107369	QKRW01000007.g121	-1	94.43	1.5e-195
VICG01000003	1668457	1669404	VICG01000003.g494	1	QKRW01000007	109638	110581	QKRW01000007.g124	1	89.79	2.9e-129
VICG01000003	1673795	1675108	VICG01000003.g496	1	QKRW01000007	115030	115677	QKRW01000007.g126	1	88.85	7.6e-214
VICG01000003	1675715	1676404	VICG01000003.g498	1	QKRW01000007	117053	117313	QKRW01000007.g127	-1	88.4	5.4e-54
VICG01000003	1678546	1680041	VICG01000003.g499	1	QKRW01000007	119876	120768	QKRW01000007.g129	1	97.83	1.5e-95
VICG01000003	1683462	1685889	VICG01000003.g501	-1	QKRW01000007	124316	126744	QKRW01000007.g130	-1	94.22	1e-250
VICG01000003	1686576	1689411	VICG01000003.g502	-1	QKRW01000007	127256	130153	QKRW01000007.g131	-1	93.95	1e-250
VICG01000003	1692933	1694464	VICG01000003.g504	1	QKRW01000007	133586	134982	QKRW01000007.g132	1	88.93	1e-250
VICG01000003	1699366	1702896	VICG01000003.g507	-1	QKRW01000007	138214	141633	QKRW01000007.g133	-1	93.35	1e-250
VICG01000003	1704400	1706894	VICG01000003.g508	-1	QKRW01000007	144441	145494	QKRW01000007.g134	-1	96.61	1e-250
VICG01000003	1707360	1707967	VICG01000003.g509	-1	QKRW01000007	146825	147432	QKRW01000007.g136	-1	97.02	1e-250
VICG01000003	1711429	1714229	VICG01000003.g514	-1	QKRW01000007	151899	153415	QKRW01000007.g139	-1	96.69	1.4e-188
VICG01000003	1715902	1725751	VICG01000003.g516	-1	QKRW01000007	155215	160871	QKRW01000007.g140	-1	92.82	1e-250
VICG01000003	1726335	1728667	VICG01000003.g517	1	QKRW01000007	165547	167998	QKRW01000007.g143	1	92.93	1e-250
VICG01000003	1730949	1732600	VICG01000003.g518	-1	QKRW01000007	172185	173839	QKRW01000007.g144	-1	95.05	1e-250
VICG01000003	1735970	1738088	VICG01000003.g519	-1	QKRW01000007	177675	179250	QKRW01000007.g146	-1	94.69	1e-250
VICG01000003	1739300	1739996	VICG01000003.g520	1	QKRW01000007	180280	180957	QKRW01000007.g147	1	93.62	1.6e-128
VICG01000003	1740140	1741135	VICG01000003.g521	-1	QKRW01000007	181112	181956	QKRW01000007.g148	-1	88.95	1.3e-125
VICG01000003	1743667	1745657	VICG01000003.g522	1	QKRW01000007	184427	186294	QKRW01000007.g149	1	91.9	3.6e-173
VICG01000003	1745870	1747357	VICG01000003.g523	-1	QKRW01000007	186699	188193	QKRW01000007.g150	-1	93.93	1e-250
VICG01000003	1754657	1757918	VICG01000003.g524	1	QKRW01000007	193806	195577	QKRW01000007.g152	1	94.02	1e-250
VICG01000003	1759873	1762762	VICG01000003.g525	-1	QKRW01000007	197838	200300	QKRW01000007.g153	-1	93.6	1e-250
VICG01000003	1764138	1767384	VICG01000003.g526	-1	QKRW01000007	203311	205333	QKRW01000007.g155	-1	93.14	1e-250
VICG01000003	1769721	1770527	VICG01000003.g527	-1	QKRW01000007	207323	208130	QKRW01000007.g156	-1	96.23	1e-250
VICG01000003	1770995	1772498	VICG01000003.g528	1	QKRW01000007	208519	210604	QKRW01000007.g157	1	95.54	1e-250
VICG01000003	1773985	1776409	VICG01000003.g530	-1	QKRW01000007	211478	213258	QKRW01000007.g158	-1	93.17	1e-250
VICG01000003	1780326	1781886	VICG01000003.g533	-1	QKRW01000007	216491	218559	QKRW01000007.g159	-1	90.83	1.6e-200
VICG01000003	1784983	1786971	VICG01000003.g534	-1	QKRW01000007	221970	223825	QKRW01000007.g160	-1	93.64	1e-250
VICG01000003	1787865	1789130	VICG01000003.g535	-1	QKRW01000007	224690	225883	QKRW01000007.g161	-1	88.02	1e-250
VICG01000003	1790457	1791310	VICG01000003.g536	1	QKRW01000007	227146	227999	QKRW01000007.g162	1	90.48	6.1e-154
VICG01000003	1791776	1792660	VICG01000003.g537	1	QKRW01000007	228442	229321	QKRW01000007.g163	1	89.12	1.6e-201
VICG01000003	1805890	1806988	VICG01000003.g542	1	QKRW01000007	248272	248589	QKRW01000007.g164	1	89.36	9.8e-44
VICG01000003	1807639	1808773	VICG01000003.g543	-1	QKRW01000007	249331	250589	QKRW01000007.g165	-1	95.74	1e-250
VICG01000003	1815004	1819910	VICG01000003.g547	-1	QKRW01000007	256739	261779	QKRW01000007.g167	-1	93.16	1e-250
VICG01000003	1823839	1830592	VICG01000003.g549	1	QKRW01000007	263740	270960	QKRW01000007.g168	1	91.94	1e-250
VICG01000003	1834843	1835962	VICG01000003.g553	1	QKRW01000007	274031	274858	QKRW01000007.g169	1	92.24	2.6e-136
VICG01000003	1838022	1840541	VICG01000003.g554	1	QKRW01000007	277296	277808	QKRW01000007.g170	1	91.05	7.3e-141
VICG01000003	1840630	1842342	VICG01000003.g555	-1	QKRW01000007	279979	281625	QKRW01000007.g171	-1	93.16	3.4e-195
VICG01000003	1856782	1861153	VICG01000003.g556	-1	QKRW01000007	296093	298275	QKRW01000007.g172	-1	94.23	1e-250
VICG01000003	1861945	1863213	VICG01000003.g557	1	QKRW01000007	301087	302833	QKRW01000007.g174	1	88.53	3.2e-183
VICG01000003	1867036	1868732	VICG01000003.g559	-1	QKRW01000007	305463	307129	QKRW01000007.g175	-1	95.56	1e-250
VICG01000003	1871421	1872208	VICG01000003.g561	1	QKRW01000007	309945	310432	QKRW01000007.g176	1	94.12	2e-41
VICG01000003	1872686	1874390	VICG01000003.g563	-1	QKRW01000007	311361	312926	QKRW01000007.g177	-1	86.9	1e-250
VICG01000003	1874873	1878197	VICG01000003.g564.2	-1	QKRW01000007	313678	317004	QKRW01000007.g178	-1	94.03	1e-250
VICG01000003	1882339	1883444	VICG01000003.g565	1	QKRW01000007	319439	320542	QKRW01000007.g179	1	97.72	1e-250
VICG01000003	1887094	1889109	VICG01000003.g566	-1	QKRW01000007	323620	324111	QKRW01000007.g180	-1	89.24	7.6e-137
VICG01000003	1891374	1892327	VICG01000003.g569	-1	QKRW01000007	328661	330373	QKRW01000007.g181	-1	96.03	3.8e-46
VICG01000003	1912108	1914382	VICG01000003.g576	-1	QKRW01000007	348898	349928	QKRW01000007.g182	-1	94.71	4.3e-132
VICG01000003	1919856	1920873	VICG01000003.g577	-1	QKRW01000007	356196	357201	QKRW01000007.g183	-1	94.59	1e-250
VICG01000003	1925306	1927636	VICG01000003.g579	-1	QKRW01000007	361630	363953	QKRW01000007.g184	-1	96.08	1e-250
VICG01000003	1927997	1930034	VICG01000003.g580	1	QKRW01000007	364481	366356	QKRW01000007.g185	1	94.81	1e-250
VICG01000003	1938075	1942174	VICG01000003.g582	1	QKRW01000007	376155	377249	QKRW01000007.g187	1	96.08	1e-250
[truncated: 6,183 more rows]

## Sheet: SynMap-MLAX-MFRG
Supplementary Table 2a. Syntenic relationships among genes of M. laxa and M. fructigena determined using SynMap tool.
[truncated: 7,951 more rows]

[truncated: 9 more sheets: SynMap-SS-MFRC, SynMap-BC-MFRC, SynMap-SS-MFRG, SynMap-BC-MFRG, SynMap-SS-MLAX, SynMap-BC-MLAX, SynMap-BC-SS, SPA mapping, Table homolog. non-coding reg.]
