# Supplementary material for: Tracking of Diversity and Evolution in the Brown Rot Fungi Monilinia fructicola, Monilinia fructigena, and Monilinia laxa
Source: Front Microbiol. 2022 Mar 9;13:854852. doi: 10.3389/fmicb.2022.854852 (PMC8959702; doi:10.3389/fmicb.2022.854852)
Supplement: Supplementary file 9 [file Table_3.xlsx]

## Sheet: Supplemental Table S3
		Supplementary Table 3. Major transposable elements identified in the M. fructicola, M. fructigena, M. laxa, B. cinerea and S. sclerotiorum genomes, according to the Repbase classification system (Bao et al., 2015).
			M. fructicola				M. fructigena				M. laxa				B. cinerea				S. sclerotiorum
	Group	Superfamily/clade	Length (bp)	Elements (No.)	Genome (%)	Frequency (counts/ Mb)	Length (bp)	Elements (No.)	Genome (%)	Frequency (counts/ Mb)	Length (bp)	Elements (No.)	Genome (%)	Frequency (counts/ Mb)	Length (bp)	Elements (No.)	Genome (%)	Frequency (counts/ Mb)	Length (bp)	Elements (No.)	Genome (%)	Frequency (counts/ Mb)
Class I Retrotrasposons	LTR	LTR/Copia	266178	2365	0.604292	54.8406	363247	2354	0.842309	53.4429	332769	2335	0.777228	54.5433	315108	2042	0.739168	47.9005	196584	1836	0.505272	47.1979
		LTR/DIRS	7982	119	0.0181212	2.75942	6014	83	0.0139455	1.88435	6888	94	0.0160879	2.19575	6678	86	0.015665	2.01736	5932	78	0.0152468	2.00514
		LTR/Gypsy	1221941	5526	2.77412	128.139	863648	3922	2.00265	89.0413	1748928	5475	4.08486	127.891	1160235	3855	2.72164	90.4293	663971	4518	1.70658	116.144
		LTR	109004	496	0.247467	11.5014	14695	115	0.0340752	2.61085	127813	557	0.298525	13.011	27880	172	0.0653999	4.03472	24301	159	0.0624598	4.0874
		LTR TEs Total	1605105	8506	3.644	197.241	1247604	6474	2.89298	146.979	2216398	8461	5.1767	197.641	1509901	6155	3.54187	144.382	890788	6591	2.28956	169.434
	non-LTR	non-LTR/CRE	3893	63	0.00883811	1.46087	4935	63	0.0114434	1.43029	3792	63	0.00885674	1.47162	2189	35	0.00513487	0.821018	2083	38	0.00535385	0.976864
		non-LTR/I	9073	136	0.020598	3.15362	7715	121	0.0178898	2.74707	7119	113	0.0166274	2.63957	5550	87	0.013019	2.04082	6376	106	0.016388	2.72494
		non-LTR/Penelope	2078	28	0.00471759	0.649275	1398	20	0.00324173	0.45406	1727	29	0.00403365	0.677412	937	16	0.00219798	0.375323	1970	27	0.00506341	0.694087
		non-LTR/Tad1	52200	712	0.118507	16.5101	1007444	2091	2.33609	47.472	50417	693	0.117756	16.1878	49851	675	0.116939	15.8339	361825	1187	0.929984	30.5141
		non-LTR	1626	26	0.00369144	0.602899	3119	47	0.00723244	1.06704	505	9	0.0011795	0.210231	7049	24	0.0165353	0.562984	2993	43	0.00769278	1.1054
		non-LTR/SINE/SINE3	78	2	0.00017708	0.0463768	89	1	0.000206376	0.022703	44	1	0.000102768	0.023359	64	1	0.000150129	0.0234577	34	1	8.73888e-05	0.0257069
		non-LTR TEs Total	68948	967	0.15653	22.4232	1024700	2343	2.37611	53.1932	63604	908	0.148556	21.21	65640	838	0.153976	19.6575	375281	1402	0.964569	36.0411
	Class I Total		1674053	9473	3.80053	219.664	2272304	8817	5.26909	200.173	2280002	9369	5.32526	218.851	1575541	6993	3.69584	164.039	1266069	7993	3.25412	205.476
Class II DNA transposon	DNA	DNA	10701	142	0.024294	3.29275	238485	344	0.553007	7.80984	9532	131	0.0222633	3.06003	44885	216	0.10529	5.06685	280608	788	0.721235	20.2571
		DNA/Academ	23269	309	0.0528266	7.16522	22290	287	0.0516868	6.51577	23266	312	0.054341	7.28802	26301	347	0.0616959	8.13981	17803	239	0.0457583	6.14396
		DNA/Crypton/CryptonF	2110	39	0.00479024	0.904348	2079	31	0.00482085	0.703794	1766	31	0.00412474	0.72413	2244	40	0.00526389	0.938306	1497	23	0.00384768	0.59126
		DNA/Dada	454	8	0.0010307	0.185507	298	5	0.000691012	0.113515	551	9	0.00128694	0.210231	613	10	0.00143795	0.234577	201	4	0.000516622	0.102828
		DNA/EnSpm/CACTA	65533	721	0.148777	16.7188	39453	501	0.0914849	11.3742	51413	598	0.120082	13.9687	44863	580	0.105238	13.6054	45283	533	0.116389	13.7018
		DNA/Ginger2	18565	98	0.0421473	2.27246	3201	26	0.00742258	0.590279	13627	77	0.0318277	1.79865	6780	46	0.0159043	1.07905	7386	51	0.0189839	1.31105
		DNA/Harbinger	100869	886	0.228998	20.5449	81760	770	0.189588	17.4813	88726	810	0.207232	18.9208	91468	880	0.214562	20.6427	72716	693	0.186899	17.8149
		DNA/hAT	244883	1178	0.555947	27.3159	35856	301	0.083144	6.83361	235383	1129	0.54977	26.3723	45374	352	0.106437	8.2571	27573	232	0.0708697	5.96401
		DNA/Helitron	5623	95	0.0127656	2.2029	5551	80	0.0128718	1.81624	4093	65	0.00955977	1.51834	5751	91	0.0134905	2.13465	5694	96	0.0146351	2.46787
		DNA/IS3EU	460	8	0.00104432	0.185507	189	4	0.000438259	0.0908121	202	3	0.000471799	0.0700771	738	10	0.00173117	0.234577	295	4	0.000758226	0.102828
		DNA/Kolobok	11198	107	0.0254223	2.48116	6285	78	0.0145739	1.77084	12280	118	0.0286816	2.75637	7820	88	0.0183439	2.06427	4812	62	0.0123681	1.59383
		DNA/Mariner	493633	1541	1.12067	35.7333	107699	685	0.249736	15.5516	330797	1266	0.772622	29.5725	301703	1013	0.707724	23.7626	574070	1121	1.47551	28.8175
		DNA/Merlin	0	0	0	0	913	11	0.00211709	0.249733	387	7	0.000903892	0.163513	869	13	0.00203847	0.30495	471	8	0.00121059	0.205656
		DNA/MuDR	18038	199	0.0409509	4.61449	13966	167	0.0323848	3.7914	17986	197	0.0420088	4.60173	14273	158	0.0334811	3.70631	10104	126	0.0259699	3.23907
		DNA/P	983	18	0.00223166	0.417391	1221	23	0.00283129	0.52217	1308	24	0.00305502	0.560617	1655	30	0.00388224	0.70373	1089	18	0.00279901	0.462725
		DNA/piggyBac	92	3	0.000208864	0.0695652	269	5	0.000623766	0.113515	225	5	0.000525519	0.116795	161	3	0.000377668	0.070373	66	1	0.000169637	0.0257069
		DNA/Polinton	580	9	0.00131675	0.208696	836	13	0.00193854	0.295139	634	9	0.00148079	0.210231	724	13	0.00169833	0.30495	902	14	0.00231837	0.359897
		DNA/Sola/Sola3	178	3	0.000404106	0.0695652	565	10	0.00131014	0.22703	202	4	0.000471799	0.0934361	572	8	0.00134178	0.187661	328	4	0.000843045	0.102828
		DNA/Zator	4324	46	0.00981659	1.06667	2780	38	0.00644635	0.862715	5461	61	0.0127549	1.4249	3904	54	0.00915786	1.26671	1987	27	0.0051071	0.694087
		DNA/Zisupton	1467	18	0.00333047	0	798	14	0.00185043	0.317842	1959	26	0.00457552	0.607335	1322	23	0.0031011	0.539526	1739	29	0.00446968	0.745501
		Class II Total	1002960	5428	2.27698	125.449	564494	3393	1.30897	77.0314	799798	4882	1.86804	114.039	602020	3975	1.4122	93.2442	1054624	4073	2.71066	104.704
		Unclassified TEs	18980	151	0.043	3.43	18009	150	0.041	3.43	16168	127	0.029	2.96	13351	124	0.025	2.9	14632	125	0.037	3.19
		Transposons Total	2695993	15052	6.1205	348.543	2854807	12360	6.61906	280.634	3095968	14378	7.2223	335.85	2190912	11092	5.13304	260.184	2335325	12191	6.00178	313.37
