# Supplementary material for: Tracking of Diversity and Evolution in the Brown Rot Fungi Monilinia fructicola, Monilinia fructigena, and Monilinia laxa
Source: Front Microbiol. 2022 Mar 9;13:854852. doi: 10.3389/fmicb.2022.854852 (PMC8959702; doi:10.3389/fmicb.2022.854852)
Supplement: Supplementary file 10 [file Table_4.xlsx]

## Sheet: TE-Gene_Domain
Supplementary Table 4. Analysis of coding regions and conserved domains in transposable elements (TEs) of M. fructicola, M. fructigena, M. laxa, S. sclerotiorum and B. cinerea.
			M. fructicola							M. fructigena							M. laxa							B. cinerea							S. sclerotiorum
Group	Superfamily/clade	Transposon elements	TEs > 500 bp (No)	In-Gene TEs (No)	In-TE Gene (No)	In-Gene TEs with Domain (No)	TE with Domain not in-Genes (No)	Domains	Gene functional annotation	TEs > 500 bp (No)	In-Gene TEs (No)	In-TE Gene (No)	In-Gene TEs with Domain (No)	TE with Domain not in-Genes (No)	Domains	Gene functional annotation	TEs > 500 bp (No)	In-Gene TEs (No)	In-TE Gene (No)	In-Gene TEs with Domain (No)	TE with Domain not in-Genes (No)	Domains	Gene functional annotation	TEs > 500 bp (No)	In-Gene TEs (No)	In-TE Gene (No)	In-Gene TEs with Domain (No)	TE with Domain not in-Genes (No)	Domains	Gene functional annotation	TEs > 500 bp (No)	In-Gene TEs (No)	In-TE Gene (No)	In-Gene TEs with Domain (No)	TE with Domain not in-Genes (No)	Domains	Gene functional annotation
LTR	LTR/Gypsy	BOTY_I	0	0	0	0	0	-	-	38	35	59	35	0	CDD: cd00024, cd00303, cd01647, cd09274,cd09274. PFAM: IPR001878, IPR005162, IPR023780, IPR041373, IPR041588,PF13975,IPR000477, IPR001878, IPR023780, IPR041373 , IPR041588, PF13975. SUPERFAMILY: IPR012337, IPR016197, IPR021109, IPR036875, IPR043502. PANTHER: PTHR24559, IPR032567, PTHR34072	reverse transcriptase domain (No. 11); brtn (No.10); Retrovirus Pol poly (No.6); truncated Pol (No. 6); hypothetical protein (No. 26);	121	0	0	0	35	PFAM: IPR000477, IPR023780, IPR041577. SUPERFAMILY:IPR043502, IPR043502, IPR016197.	-	84	0	0	0	45	CDD: cd00024, cd00303, cd01647, cd09274,cd01647, cd09274. PFAM: IPR000477, IPR001878, IPR005162, IPR023780, IPR041373, IPR041588,PF13975,IPR000477, IPR001878,IPR005162 ,IPR023780, IPR041373 , IPR041588,PF13975. SUPERFAMILY: IPR012337, IPR016197, IPR021109, IPR036875, IPR043502, IPR012337,IPR043502. PANTHER: PTHR24559, IPR032567, PTHR34072, PTHR19303	-	25	20	30	20	3	CDD: cd00024, cd00303, cd01647, cd09274,cd09274. PFAM: IPR001878, IPR005162, IPR023780, IPR041373, IPR041588,PF13975,IPR000477, IPR001878, IPR023780, IPR041373 , IPR041588, PF13975. SUPERFAMILY: IPR012337, IPR016197, IPR021109, IPR036875, IPR043502. PANTHER: PTHR24559, IPR032567, PTHR34072	BRTN (No. 7), Retrovirus Pol poly (No.4); hypothetical protein (No. 17); reverse transcriptase domain protein (No.2).
		BOTY_LTR	0	0	0	0	0	-	-	158	9	9	0	0	-	RNA-directed DNA polymerase from transposon X-element (No. 2), glycoside hydrolase subgroup catalytic core (No. 1), hypothetical protein (No. 4), ntf2 and rrm domain-containing (No. 1), NA (No. 2).	199	0	0	0	0	-	-	121	0	0	0	0	-	-	0	0	0	0	0	-	-
		Gypsy-1-I_AN	0	0	0	0	0	-	-	8	8	9	8	0	CDD: cd09274, cd01647, cd09274. PFAM: IPR041373, IPR041588, IPR000477, IPR041373, IPR041588. SUPERFAMILY: IPR012337, IPR016197, IPR043502. PANTHER: PTHR24559, IPR032567, PTHR34072	retrovirus poly (No. 5); Transposon Tf2-11 poly (No. 1); reverse transcriptase (No. 1) Pol (No. 2).	0	0	0	0	0	-	-	0	0	0	0	0	-	-	0	0	0	0	0	-	-
		Gypsy1-I_AO	0	0	0	0	0	-	-	3	0	0	0	3	-	-	0	0	0	0	0	-	-	0	0	0	0	0	-	-	0	0	0	0	0	-	-
		Gypsy-1_BFB-I	0	0	0	0	0	-	-	0	0	0	0	0	-	-	0	0	0	0	0	-	-	36	5	6	2	3	CDD: cd01647, cd09274. PFAM: IPR041577, IPR000477, IPR041588. SUPERFAMILY: IPR012337, IPR043502. PANTHER: PTHR24559, IPR032567, PTHR34072	Phloretin hydrolase (No.1), predicted protein (No.4) ,Ribonuclease H-like protein (No.1),	0	0	0	0	0	-	-
		Gypsy-1_CaPs-I	43	0	0	0	2	SUPERFAMILY: IPR027417.	-	1	0	0	0	0	-	-	16	0	0	0	0	-	-	2	0	0	0	0	-	-	0	0	0	0	0	-	-
		Gypsy-1B_CaPs-I	47	0	0	0	0	-	-	1	0	0	0	0	-	-	18	0	0	0	0	-	-	1	0	0	0	0	-	-	1	0	0	0	0	-	-
		Gypsy-1_CoTr-I	2	0	0	0	0	-	-	0	0	0	0	0	-	-	4	0	0	0	0	-	-	0	0	0	0	0	-	-	0	0	0	0	0	-	-
		Gypsy-1_GDe-I	0	0	0	0	0	-	-	0	0	0	0	0	-	-	0	0	0	0	0	-	-	4	0	0	0	4	CDD:cd09274, cd00024, cd01647 . PFAM: IPR000477, IPR041373, IPR001584, IPR041588, . SUPERFAMILY: IPR043502, IPR000477, IPR012337, IPR016197. PANTHER: PTHR24559, IPR032567, PTHR34072	-	0	0	0	0	0	-	-
		Gypsy-1_GGr-I	0	0	0	0	0	-	-	11	8	10	8	3	cd09274. PFAM: IPR000477, IPR001584, IPR023780, IPR041373, IPR001584, IPR023780, IPR041373,IPR041588. SUPERFAMILY: IPR012337, IPR016197, IPR043502. PANTHER: PTHR24559, IPR032567, PTHR34072	retrotransposon nucleocapsid (No. 7); gag-pol poly (No. 3).	0	0	0	0	0	-	-	0	0	0	0	0	-	-	0	0	0	0	0	-	-
		Gypsy-1_MaAq-I	0	0	0	0	0	-	-	0	0	0	0	0	0	-	0	0	0	0	0	-	-	1	0	0	0	0	CDD:cd09274, cd01647. PFAM: IPR000477, IPR041373. SUPERFAMILY: IPR043502. PANTHER: PTHR24559, IPR032567, PTHR34072	-	0	0	0	0	0	-	-
		Gypsy-1_PeEx-I	1	0	0	0	0	-	-	0	0	0	0	0	0	-	2	0	0	0	0	-	-	1	0	0	0	0	-	-	0	0	0	0	0	-	-
		Gypsy-1_TS -I	0	0	0	0	0	-	-	0	0	0	0	0	0	-	0	0	0	0	0	-	-	0	0	0	0	0	-	-	8	8	7	8	0	CDD= cd01647, cd09274. PFAM: IPR000477, IPR001584, IPR041588. SUPERFAMILY: IPR012337,IPR043502. PANTHER: PTHR24559, IPR032567, PTHR34072	retrotransposon polyprotein, putative (No. 5); related to transposon-encoded proteins with TYA (No.1) predicted protein (No.1 ).
		Gypsy-2_AsCa-I	2	0	0	0	1	SUPERFAMILY: IPR043502 .	-	0	0	0	0	0	0	-	12	0	0	0	0	-	-	0	0	0	0	0	-	-	0	0	0	0	0	-	-
		Gypsy-2_BFB-I	0	0	0	0	0	-	-	57	34	55	34	1	CDD: cd01647, cd09274, cd00303, cd00024. PFAM: IPR000477, IPR041373, IPR001584, IPR041588. SUPERFAMILY: IPR012337, IPR016197, IPR043502,IPR036875, IPR036875. PANTHER: PTHR24559, IPR032567, PTHR34072	reverse transcriptase domain (No. 34), retrotransposon nucleocapsid (No. 17); Gag-Pol poly (No. 1); hp (No. 1); Alcohol oxidase (No. 1); reverse transcriptase (RNA-dependent DNA polymerase) domain-containing(No. 1);.	2	0	0	0	0	-	-	13	2	2	1	4	CDD: cd00303, cd00024, cd01647, cd09274. PFAM: IPR000477, IPR041373, IPR041588. SUPERFAMILY: IPR043502, IPR012337, IPR016197. PANTHER: PTHR24559, IPR032567, PTHR34072	reverse transcriptase(No. 2)	0	0	0	0	0	-	-
		Gypsy-2_Cop-I	1	0	0	0	0	-	-	0	0	0	0	0	0	-	0	0	0	0	0	-	-	0	0	0	0	0	-	-	0	0	0	0	0	-	-
		Gypsy-2_PaPe-I	387	0	0	0	6	PFAM: IPR000477. SUPERFAMILY:IPR043502, IPR043502.	-	0	0	1	0	0	0	reverse transcriptase domain (No. 1).	381	0	0	0	2	PFAM: IPR041588, IPR043502.	-	76	0	0	0	6	CDD: cd00303, cd00024, cd01647, cd09274. PFAM: IPR000477, IPR041373, IPR041588. SUPERFAMILY: IPR043502, IPR012337, IPR016197. PANTHER: PTHR24559, IPR032567, PTHR34072	-	28	0	0	0	0	-	-
		Gypsy-2_PeEx-I	1	0	0	0	0	-	-	2	0	0	0	0	0	-	2	0	0	0	0	-	-	2	0	0	0	0	-	-	0	0	0	0	0	-	-
		Gypsy-3_BySp-I	11	0	0	0	0	-	-	0	0	0	0	0	0	-	4	0	0	0	0	-	-	0	0	0	0	0	-	-	0	0	0	0	0	-	-
		Gypsy-3_GDe-I	0	0	0	0	0	-	-	4	0	0	4	0	SUPERFAMILY: IPR012337; PFAM: IPR041588.	-	0	0	0	0	0	-	-	0	0	0	0	0	-	-	0	0	0	0	0	-	-
		Gypsy-3_CoGl-I	0	0	0	0	0	-	-	0	0	0	0	0	-	-	1	0	0	0	0	-	-	0	0	0	0	0	-	-	1	0	0	0	0	-	-
		Gypsy-3_PaPe-I	0	0	0	0	0	-	-	0	0	0	0	0	-	-	0	0	0	0	0	-	-	0	0	0	0	0	-	-	0	0	0	0	0	-	-
		Gypsy-3_TSt-I	0	0	0	0	0	-	-	1	0	0	0	1	CDD: cd09274; PFAM: IPR041373 ; SUPERFAMILY: IPR043502	-	0	0	0	0	0	-	-	0	0	0	0	0	-	-	0	0	0	0	0	-	-
		Gypsy-3_MaAq-I	0	0	0	0	0	-	-	0	0	0	0	0	-	-	1	0	0	0	0	-	-	1	0	0	0	1	SUPERFAMILY: IPR043502	-	0	0	0	0	0	-	-
		Gypsy-3_VeDa-I	0	0	0	0	0	-	-	0	0	0	0	0	-	-	0	0	0	0	0	-	-	0	0	0	0	0	-	-	1	0	0	0	0	-	-
		Gypsy-4_BySp-I	0	0	0	0	0	-	-	4	0	0	0	0	-	-	7	0	0	0	0	-	-	9	0	0	0	0	-	-	0	0	0	0	0	-	-
		Gypsy-4_BG-I	0	0	0	0	0	-	-	0	0	0	0	0	-	-	2	0	0	0	0	-	-	0	0	0	0	0	-	-	0	0	0	0	0	-	-
		Gypsy-4_MaAq-I	0	0	0	0	0	-	-	0	0	0	0	0	-	-	0	0	0	0	0	-	-	1	1	1	0	0	-	hypothetical protein (No. 1)	0	0	0	0	0	-	-
		Gypsy-4_VeDa-I	1	0	0	0	0	-	-	0	0	0	0	0	-	-	0	0	0	0	0	-	-	2	0	0	0	0	-	-	0	0	0	0	0	-	-
		Gypsy-9_BG-I	0	0	0	0	0	-	-	0	0	0	0	0	-	-	7	0	0	0	0	-	-	0	0	0	0	0	-	-	0	0	0	0	0	-	-
		Gypsy-31_BG-I	0	0	0	0	0	-	-	0	0	0	0	0	-	-	0	0	0	0	0	-	-	0	0	0	0	0	-	-	1	1	2	1	0	CDD: cd01647, cd09274. PFAM: IPR000477. SUPERFAMILY: IPR043502. PANTHER: PTHR24559, IPR032567, PTHR34072	Gag/polymerase/env polyprotein (No. 1) , retrovirus polyprotein (No. 1) .
		Gypsy-41_BG-I	0	0	0	0	0	-	-	11	10	15	10	0	CDD: cd01647, cd09274, cd00024. PFAM: IPR041373, IPR000477, IPR001584, IPR041588. SUPERFAMILY: IPR012337, IPR016197, IPR043502, IPR036875. PANTHER: PTHR24559, IPR032567, PTHR34072	gag polymerase env (No. 10); retrovirus poly (No. 4) hp (No. 1).	2	0	0	0	0	-	-	2	1	1	0	1	SUPERFAMILY: SUPERFAMILY	putative retrotransposon nucleocapsid protein (No.1)	11	9	9	8	1	CDD: cd01647, cd09274, cd00024. PFAM: IPR000477, IPR041373, IPR000477, IPR001584, IPR041588. SUPERFAMILY: IPR012337, IPR016197, IPR043502, IPR036875. PANTHER: PTHR47266	retrotransposon polyprotein, putative (No. 2), predicted protein (No. 2) hypothetical protein (No. 5).
		Gypsy-56_BG-I	0	0	0	0	0	-	-	0	0	0	0	0	-	-	2	0	0	0	0	-	-	0	0	0	0	0	-	-	0	0	0	0	0	-	-
		Gypsy-90_MLP-LTR	0	0	0	0	0	-	-	0	0	0	0	0	-	-	0	0	0	0	0	-	-	0	0	0	0	0	-	-	0	0	0	0	0	-	-
		YETI-I_PA	0	0	0	0	0	-	-	0	0	0	0	0	-	-	1	0	0	0	0	-	-	0	0	0	0	0	-	-	0	0	0	0	0	-	-
		Skippy_FPo-I	0	0	0	0	0	-	-	0	0	0	0	0	-	-	0	0	0	0	0	-	-	0	0	0	0	0	-	-	1	0	0	1	1	PFAM: IPR041577 . SUPERFAMILY: IPR043502.	-
	LTR/Copia	Copia-1_BFB-I	2	0	0	0	0	-	-	57	51	38	13	0	CDD: cd09272. PFAM: IPR013103. SUPERFAMILY: IPR012337. PANTHER: PTHR45895	Ribonuclease H-like domain (No. 28); Transposon Ty1-NL2 Gag-Pol poly (No. 2)integrase core domain (No. 1);Transposon Ty2-OR1 Gag-Pol poly (No. 4); related to retrotransposon hobase (No. 1); acyl- dehydrogenase NM domain (No. 2)	50	0	0	0	0	-		26	0	0	0	8	CDD: cd09272 . PFAM: IPR013103. SUPERFAMILY: IPR012337.	-	2	1	1	1	1	CDD: cd09272. PFAM: IPR013103. SUPERFAMILY: IPR012337. PANTHER: PTHR45895	Ribonuclease H-like domain (No. 1).
		Copia-1_PaNo-I	4	0	0	0	0	-	-	0	0	0	0	0	-	-	0	0	0	0	0	-	-	0	0	0	0	0	-	-	0	0	0	0	0	-	-
		Copia-1_VeDa-I	1	0	0	0	0	-	-	0	0	0	0	0	-	-	0	0	0	0	0	-	-	1	0	0	0	0	-	-	0	0	0	0	0	-	-
		Copia-1_PeEx-I	0	0	0	0	0	-	-	0	0	0	0	0	-	-	2	0	0	0	0	-	-	0	0	0	0	0	-	-	0	0	0	0	0	-	-
		Copia-2_CoGl-I	24	0	0	0	0	-	-	0	0	0	0	0	-	-	0	0	0	0	0	-	-	3	0	0	0	0	-	-	0	0	0	0	0	-	-
		Copia-2_MaAq-I	0	0	0	0	0	-	-	11	0	0	0	8	CDD: cd09272. PFAM: IPR013103, IPR001584, IPR025724, PF14223. SUPERFAMILY: IPR012337, IPR012337. PANTHER: PTHR45895	-	40	0	0	0	0	-	-	19	1	1	1	3	PFAM: IPR013103 , IPR013103. PANTHER: PTHR45895	Retrovirus-related Pol polyprotein from transposon TNT 1-94 (No.1)	0	0	0	0	0	-	-
		Copia-2_VeDa-I	0	0	0	0	0	-	-	0	0	0	0	0	-	-	0	0	0	0	0	-	-	0	0	0	0	0	-	-	0	0	0	0	0	-	-
		Copia-3_PeEx-I	0	0	0	0	0	-	-	0	0	0	0	0	-	-	0	0	0	0	0	-	-	0	0	0	0	0	-	-	0	0	0	0	0	-	-
		Copia-6_BG-I	0	0	0	0	0	-	-	0	0	0	0	0	-	-	0	0	0	0	0	-	-	0	0	0	0	0	-	-	5	5	5	5	0	PFAM: IPR013103. SUPERFAMILY: IPR043502. PANTHER: PTHR45895	Integrase catalytic core (No.5)
		Copia-7_BG-I	0	0	0	0	0	-	-	4	2	2	2	0	PFAM: IPR012337, IPR025724, PF14223. SUPERFAMILY: IPR025724. PANTHER: PTHR45895	related to retrotransposon hobase (No. 2)	1	0	0	0	1	IPR013103 (PFAM); IPR043502 (SUPERFAMILY)	-	0	0	0	0	0	-	-	6	3	3	3	3	PFAM: IPR025724,IPR025724 . SUPERFAMILY: IPR043502, IPR012337 . PANTHER: PTHR45895	UBN2 multi-domain protein (No. 3).
		Copia-10_BG-I	0	0	0	0	0	-	-	1	1	1	1	0	PFAM: IPR013103; SUPERFAMILY: IPR043502.	related to retrotransposon hobase (No. 1)	0	0	0	0	0	-	-	0	0	0	0	0	-	-	2	2	2	2	0	PFAM: IPR013103); SUPERFAMILY: IPR043502.	UBN2 multi-domain protein (No. 2).
		Copia-30_BG-I	0	0	0	0	0	-	-	14	14	15	14	0	CDD: cd09272. PFAM: IPR013103. SUPERFAMILY: PR043502. PANTHER: PTHR45895	Retrovirus-related Pol poly from transposon TNT 1-94 (No. 13); Gag-Pol poly (No. 2)	0	0	0	0	0	-	-	0	0	0	0	0	-	-	0	0	0	0	0	-	-
		Copia-32_BG-I	1	0	0	0	0	-	-	0	0	0	0	0	-	-	0	0	0	0	0	-	-	0	0	0	0	0	-	-	0	0	0	0	0	-	-
		Copia-53_MLP-I	1	0	0	0	0	-	-	0	0	0	0	0	-	-	0	0	0	0	0	-	-	0	0	0	0	0	-	-	0	0	0	0	0	-	-
		Copia-58_BG-I	0	0	0	0	0	-	-	0	0	0	0	0	-	-	0	0	0	0	0	-	-	0	0	0	0	0	-	-	7	6	6	6	1	CDD: cd09272.	Integrase catalytic core (No.6)
		Copia-57_BG-I	0	0	0	0	0	-	-	1	1	1	0	0	-	related to retrotransposon hobase, (No. 1)	0	0	0	0	0	-	-	0	0	0	0	0	-	-	0	0	0	0	0	-	-
		Copia-67_BG-I	0	0	0	0	0	-	-	1	1	1	1	0	PFAM: IPR013103.	related to retrotransposon hobase, (No. 1)	0	0	0	0	0	-	-	0	0	0	0	0	-	-	0	0	0	0	0	-	-
		Copia-74_BG-I	2	0	0	0	0	-	-	21	20	23	18	0	CDD: cd09272. PFAM: IPR013103. SUPERFAMILY: IPR012337. PANTHER: PTHR45895	Ribonuclease H-like domain (No. 21); ransposon Ty1-NL2 Gag-Pol poly (No. 2).	10	0	0	0	0	-	-	0	0	0	0	0	-	-	0	0	0	0	0	-	-
		Copia-77_BG-I	0	0	0	0	0	-	-	1	1	1	1	0	CDD: cd09272. PFAM: IPR013103, IPR025724 . SUPERFAMILY: IPR043502, IPR012337 .	hypothetical protein (No. 1)	0	0	0	0	0	-	-	0	0	0	0	0	-	-	7	5	5	5	2	CDD: cd09272. PFAM: IPR013103, IPR025724 . SUPERFAMILY: IPR043502, IPR012337 . PANTHER: PTHR45895	UBN2 multi-domain protein (No. 5).
		LTR1_AO	0	0	0	0	0	-	-	0	0	0	0	0	-	-	0	0	0	0	0	-	-	0	0	0	0	0	-	-	0	0	0	0	0	-	-
Non-LTR	non-LTR/Tad1	Tad1-1_AF	0	0	0	0	0	-	-	1	0	0	0	1	-	-	0	0	0	0	0	-	-	0	0	0	0	0	-	-	2	1	1	1	1	CDD: cd09272. SUPERFAMILY: IPR012337 .	hypothetical protein (No. 1).
		Tad1-14_BG	0	0	0	0	0	-	-	3	1	1	1	1	PFAM: IPR013103.	reverse transcriptase (No. 1)	0	0	0	0	0	-	-	0	0	0	0	0	-	-	15	2	2	2	12	CDD: cd00024, cd09077. PFAM: IPR000477, PR005135, IPR041373, IPR041588,IPR000477. SUPERFAMILY: IPR012337, IPR016197, IPR036691, IPR043502 . PANTHER: PTHR33481, PTHR19446.	putative RNA-directed DNA polymerase from transposon X-element (No. 1). Predicted protein (No. 1 )
		Tad1-2_ACap	0	0	0	0	0	-	-	404	331	368	290	22	CDD: cd09272, cd01650. PFAM: IPR005135, IPR000477. SUPERFAMILY: IPR012337, IPR036691, IPR043502 . PANTHER: PTHR33481, PTHR19446.	RNA-directed DNA polymerase from transposon X-element (No. 312); hypothetical protein (No. 47), Ribonuclease H-like domain (No. 4), endonuclease exonuclease phosphatase(No. 2), telomere-associated recQ-like helicase (No. 2), probable reverse transcriptase - anthracnose fungus (Colletotrichum gloeosporioides) retrotransposon 1 (N0. 1).	0	0	0	0	0	-	-	0	0	0	0	0	-	-	5	3	3	3	2	IPR000477, PR005135, IPR041373, IPR041588,IPR000477. SUPERFAMILY: IPR012337, IPR016197, IPR036691, IPR043502 .PANTHER: PTHR33481, PTHR19446.	Predicted protein (No.3 )
		Tad1-20_EP	0	0	0	0	0	-	-	0	0	0	0	0	-	-	0	0	0	0	0	-	-	0	0	0	0	0	-	-	1	0	0	0	1	PANTHER: PTHR33481, PTHR19446.	-
		Tad1-26_BG	0	0	0	0	0	-	-	0	0	0	0	0	-	-	0	0	0	0	0	-	-	0	0	0	0	0	-	-	8	3	4	5	3	CDD:cd09077. PFAM: IPR005135, IPR000477,IPR002156. SUPERFAMILY: IPR036691, IPR012337. PANTHER: PTHR33481, PTHR19446.	hypothetical protein (No. 2), Predicted protein (No.1 ) reverse transcriptase (No.1 ).
		Tad1-26B_BG	0	0	0	0	0	-	-	2	0	2	2	0	-	reverse transcriptase (No. 2)	0	0	0	0	0	-	-	0	0	0	0	0	-	-	2	0	0	0	2	CDD:cd01650 . SUPERFAMILY: IPR036691, IPR043502.	-
		Tad1-26C_BG	0	0	0	0	0	-	-	0	0	0	0	0	-	-	0	0	0	0	0	-	-	0	0	0	0	0	-	-	1	0	0	0	1	PTHR33481 (PANTHER)	-
		Tad1-3_TSt	0	0	0	0	0	-	-	0	0	0	0	0	-	-	0	0	0	0	0	-	-	0	0	0	0	0	-	-	2	0	0	0	2	PFAM: IPR000477, IPR002156. SUPERFAMILY: IPR043502,	-
		Tad1-31B_BG	0	0	0	0	0	-	-	4	3	3	3	0	IPR012337 (SUPERFAMILY)	RNA-directed DNA polymerase from transposon X-element (No. 1), reverse transcriptase (No. 2).	0	0	0	0	0	-	-	0	0	0	0	0	-	-	1	1	1	0	0	PTHR33481 (PANTHER)	Predicted protein (No.1 )
		Tad1-37_BG	0	0	0	0	0	-	-	6	2	2	2	1	PFAM: IPR000477. SUPERFAMILY: PR043502, IPR012337.PANTHER: PTHR33481, PTHR19446.	reverse transcriptase (No. 2)	0	0	0	0	0	-	-	0	0	0	0	0	-	-	35	12	13	10	19	CDD: cd09276, cd01650. PFAM: IPR000477, IPR002156. SUPERFAMILY: IPR043502, IPR012337, IPR043502. PANTHER: PTHR33481, PTHR19446.	hypothetical protein (No. 7), P reverse transcriptase (No.6 ).
		Tad1-4_CGlo	0	0	0	0	0	-	-	0	0	0	0	0	-	-	0	0	0	0	0	-	-	0	0	0	0	0	-	-	1	0	0	0	0	-	-
		Tad1-44_BG	0	0	0	0	0	-	-	0	0	0	0	0	-	-	0	0	0	0	0	-	-	0	0	0	0	0	-	-	6	2	2	3	2	CDD: cd01650. PFAM: IPR000477. SUPERFAMILY: IPR043502.	reverse transcriptase (No. 2).
		Tad1-5_BG	0	0	0	0	0	-	-	1	0	0	0	1	-	-	0	0	0	0	0	-	-	0	0	0	0	0	-	-	0	0	0	0	0	-	-
		Tad1-6_ACap	1	0	0	0	0	-	-	0	0	0	0	0	-	-	1	0	0	0	0	-	-	0	0	0	0	0	-	-	0	0	0	0	0	-	-
		Tad1-6_TSt	0	0	0	0	0	-	-	2	1	1	1	1	PFAM: IPR000477. SUPERFAMILY: PR043502, IPR012337.PANTHER: PTHR33481, PTHR19446.	hypothetical protein(No. 1)	0	0	0	0	0	-	-	0	0	0	0	0	-	-	23	17	18	15	1	CDD: cd09276, cd01650. PFAM: IPR000477, IPR002156, IPR005135. SUPERFAMILY: IPR043502, IPR012337, IPR043502, IPR036691 . PANTHER: PTHR33481, PTHR19446.	hypothetical protein (No. 5), reverse transcriptase, putative (No. 5), endonuclease/reverse transcriptase, putative (No. 8),
		Tad1-63_BG	0	0	0	0	0	-	-	11	4	4	4	6	CDD: cd01650, cd09276. PANTHER: PTHR10642:SF0, PTHR10642.PANTHER: PTHR33481, PTHR19446.	reverse transcriptase (No. 3), carbohydrate-binding module family 24 (No. 1).	0	0	0	0	0	-	-	0	0	0	0	0	-	-	7	3	3	3	4	CDD: cd01650. PFAM: IPR002156. SUPERFAMILY: IPR036691, IPR012337 .	reverse transcriptase (No. 1), Predicted protein (No.2)
		Tad1-63B_BG	0	0	0	0	0	-	-	10	1	1	1	6	-	carbohydrate-binding module family 24 (No. 1).	0	0	0	0	0	-	-	0	0	0	0	0	-	-	2	0	0	0	2	CDD: cd01650. PFAM: IPR002156. SUPERFAMILY: IPR036691, IPR012337 .	-
		Tad1-66_BG	0	0	0	0	0	-	-	1	0	0	0	0	-	-	0	0	0	0	0	-	-	0	0	0	0	0	-	-	0	0	0	0	0	-	-
		Tad1-72_EP	0	0	0	0	0	-	-	0	0	0	0	0	-	-	0	0	0	0	0	-	-	0	0	0	0	0	-	-	1	1	0	1	0	CDD: d01650. PFAM: IPR000477. SUPERFAMILY: IPR043502, IPR036691.	-
		Tad1-74_BG	0	0	0	0	0	-	-	0	0	0	0	0	-	-	0	0	0	0	0	-	-	0	0	0	0	0	-	-	8	3	3	3	4	CDD: cd09077. PFAM: IPR000477, IPR005135, . SUPERFAMILY: IPR043502, IPR036691. PTHR33481 (PANTHER)	hypothetical protein (No. 1), reverse transcriptase, putative (No. 2).
		Tad1-76_BG	0	0	0	0	0	-	-	1	0	0	0	1	-	-	0	0	0	0	0	-	-	0	0	0	0	0	-	-	18	5	5	5	13	CDD: cd09276 . PFAM: IPR002156, IPR005135. SUPERFAMILY: IPR012337.	hypothetical protein (No. 4), reverse transcriptase, putative (No. 1).
		Tad1-7B_EP	0	0	0	0	0	-	-	0	0	0	0	0	-	-	0	0	0	0	0	-	-	0	0	0	0	0	-	-	2	1	1	1	1	PFAM: IPR000477.PTHR19446 (PANTHER); PTHR19446:SF415 (PANTHER)	hypothetical protein (No. 1).
		Tad1-8_TSt	0	0	0	0	0	-	-	10	10	12	10	0	CDD:cd09276. SUPERFAMILY: IPR012337.PANTHER: PTHR33481, PTHR19446.	endonuclease reverse (No. 7); hypothetical protein (No. 4), transposon I (No. 1).	0	0	0	0	0	-	-	0	0	0	0	0	-	-	33	15	21	15	10	CDD: cd09276 . PFAM: IPR002156, IPR000477. SUPERFAMILY: IPR012337, IPR036691,IPR036691 .PANTHER: PTHR33481, PTHR19446.	hypothetical protein (No. 14), reverse transcriptase, putative (No. 3); predicted protein (No. 3); kinesin, putative(No. 1).
		LMR1_LM	0	0	0	0	0	-	-	0	0	0	0	0	-	-	0	0	0	0	0	-	-	4	1	1	1	3	CDD: cd09272 . PFAM: IPR013103. SUPERFAMILY: IPR043502. PANTHER: PTHR33481, PTHR19446..	hypothetical protein (No.1)	0	0	0	0	0	-	-
DNA	DNA/Mariner	FLIPPER	16	0	0	0	0	-	-	4	0	0	0	1	SUPERFAMILY: IPR009057. PANTHER: PTHR19303.	-	4	0	0	0	0	-	-	13	2	2	1	4	PFAM: IPR004875, IPR006600. SUPERFAMILY: IPR009057. PANTHER: PTHR45895, PTHR19303	hypothetical protein (No. 1) , Hydroxyneurosporene synthase (No. 1)	4	3	3	3	1	PFAM: IPR006600 , IPR007889, IPR004875. SUPERFAMILY: IPR009057 . PANTHER: PTHR19303.	hypothetical protein (No. 3).
		Mariner1_AO	334	0	0	0	0	-	-	2	0	0	0	0	-	-	206	0	0	0	0	-	-	24	0	0	0	0	-	-	33	0	0	0	0	-	-
		Mariner-1_Bfu	0	0	0	0	0	-	-	2	0	0	0	1	-	-	1	0	0	0	0	-	-	13	0	0	0	12	PFAM: IPR007889, IPR004875. SUPERFAMILY: IPR009057.PANTHER: PTHR45895, PTHR19303	-	6	6	6	4	0	PFAM: IPR004875.	hypothetical protein (No. 6).
		Mariner-1_SS	0	0	0	0	0	-	-	0	0	0	0	0	-	-	0	0	0	0	0	-	-	0	0	0	0	0	-	-	55	14	15	14	21	PFAM: IPR004875 , IPR006600 , IPR007889, IPR004875, IPR006600, IPR007889 . SUPERFAMILY: IPR009057. PANTHER: PTHR19303.	hypothetical protein (No. 15).
		Mariner-10_SS	0	0	0	0	0	-	-	0	0	0	0	0	-	-	0	0	0	0	0	-	-	0	0	0	0	0	-	-	33	16	20	16	10	PFAM: IPR004875 , IPR006600 , IPR007889, IPR004875, IPR006600, IPR007889 . SUPERFAMILY: IPR009057. PANTHER: PTHR19303.	hypothetical protein (No. 20).
		Mariner-11_SS	0	0	0	0	0	-	-	1	0	0	0	0	-	-	0	0	0	0	0	-	-	2	0	0	0	0	-	-	13	6	6	6	3	PFAM: IPR004875 , IPR006600 , IPR004875, IPR007889 . SUPERFAMILY: IPR009057, IPR036875.PANTHER: PTHR19303.	putative transposase protein (No.3); hypothetical protein (No. 3).
		Mariner-12_SS	0	0	0	0	0	-	-	73	60	71	50	6	PFAM: IPR004875, IPR006600, IPR007889, SUPERFAMILY: IPR009057. PANTHER: PTHR19303.	importin 11 (No. 1); hypotetical protein (No. 67); RNA-directed DNA polymerase from transposon X-element (No. 3).	0	0	0	0	0	-	-	9	0	0	0	0	-	-	48	17	22	17	5	PFAM: IPR004875 , IPR006600 , IPR007889 . SUPERFAMILY: IPR009057. PANTHER: PTHR19303.	hypothetical protein (No. 22).
		Mariner-13_SS	0	0	0	0	0	-	-	0	0	0	0	0	-	-	0	0	0	0	0	-	-	0	0	0	0	0	-	-	22	5	5	5	9	PFAM: IPR004875 , IPR006600, IPR007889 . SUPERFAMILY: IPR009057. PANTHER: PTHR19303.	hypothetical protein (No. 5).
		Mariner-14_SS	0	0	0	0	0	-	-	0	0	0	0	0	-	-	0	0	0	0	0	-	-	2	0	0	0	0	-	-	19	8	9	7	0	PFAM: IPR004875 , IPR006600, IPR007889 . SUPERFAMILY: IPR009057. PANTHER: PTHR19303.	hypothetical protein (No. 9).
		Mariner-2_SS	0	0	0	0	0	-	-	0	0	0	0	0	-	-	0	0	0	0	0	-	-	0	0	0	0	0	-	-	38	13	13	13	12	PFAM: IPR004875 , IPR006600, IPR007889 . SUPERFAMILY: IPR036875, IPR009057 .PANTHER: PTHR19303.	hypothetical protein (No. 13).
		Mariner-3_ACap	0	0	0	0	0	-	-	1	0	0	0	0	-	-	0	0	0	0	0	-	-	0	0	0	0	0	-	-	0	0	0	0	0	-	-
		Mariner-3_SS	0	0	0	0	0	-	-	0	0	0	0	0	-	-	0	0	0	0	0	-	-	9	0	0	0	0	-	-	20	15	18	15	4	PFAM: IPR004875 , IPR006600, IPR007889 . SUPERFAMILY: IPR036875, IPR009057 .PANTHER: PTHR19303.	hypothetical protein (No. 18).
		Mariner4_AO	4	0	0	0	0	-	-	0	0	0	0	0	-	-	1	0	0	0	0	-	-	0	0	0	0	0	-	-	1	0	0	0	0	-	-
		Mariner-4_SS	0	0	0	0	0	-	-	15	8	8	8	3	PFAM: IPR004875, IPR006600, IPR007889, SUPERFAMILY: IPR009057. PANTHER: PTHR19303.	hypothetical protein (No. 8).	1	0	0	0	1	PFAM:IPR007889;SUPERFAMILY: IPR009057.	-	95	3	3	1	8	PFAM: IPR004875, IPR004875. SUPERFAMILY: IPR036875 , IPR009057. IPR004875 (PFAM); PANTHER: PTHR19303, PTHR19303:SF10.	hypothetical protein (No. 2) , putative carboxylesterase protein (No.1)	21	17	19	17	3	PFAM: IPR004875 , IPR006600, IPR007889 . SUPERFAMILY: IPR036875, IPR009057 .PANTHER: PTHR19303.	putative transposase protein (No.15); hypothetical protein (No. 4).
		Mariner-5_SS	0	0	0	0	0	-	-	0	0	0	0	0	-	-	1	0	0	0	0	-	-	0	0	0	0	0	-	-	29	10	10	10	9	PFAM: IPR004875 , IPR006600, IPR007889 . SUPERFAMILY: IPR036875, IPR009057 . PANTHER: PTHR19303.	hypothetical protein (No. 10).
		Mariner-6_SS	0	0	0	0	0	-	-	1	0	0	0	0	-	-	1	0	0	0	0	-	-	5	0	0	0	0	-	-	51	15	12	14	17	PFAM: IPR004875 , IPR006600, IPR007889 . SUPERFAMILY: IPR036875, IPR009057. PANTHER: PTHR19303.	hypothetical protein (No. 12).
		Mariner-7_SS	0	0	0	0	0	-	-	3	1	1	0	0	-	probable alcohol dehydrogenase (FDH1)	1	0	0	0	0	-	-	14	1	1	1	2	PFAM: IPR004875. PANTHER: PTHR19303, PTHR19303:SF10.	putative glycosyl protein (No. 1)	8	2	2	2	5	PFAM: IPR004875 , IPR006600, IPR007889 . SUPERFAMILY: IPR036875, IPR009057 . PANTHER: PTHR19303.	hypothetical protein (No. 2).
		Mariner-8_SS	0	0	0	0	0	-	-	60	24	25	22	23	PFAM: IPR004875, IPR006600, IPR007889, SUPERFAMILY: IPR009057. PANTHER: PTHR19303.	MFS allantoate transporter (No. 1); RNA-binding domain-containing (No. 3); mediator of rna polymerase ii transcription subunit 4(No. 1); hypothetical protein (No. 20).	0	0	0	0	0	-	-	1	0	0	0	1	-	-	13	1	1	1	2	PFAM: IPR004875 . SUPERFAMILY: IPR009057 . PANTHER: PTHR19303.	hypothetical protein (No. 1).
		Mariner-9_SS	0	0	0	0	0	-	-	0	0	0	0	0	-	-	1	0	0	0	0	-	-	0	0	0	0	0	-	-	22	13	17	13	6	PFAM: IPR004875 , IPR006600, IPR007889 . SUPERFAMILY: IPR036875, IPR009057 . PANTHER: PTHR19303.	hypothetical protein (No. 17).
		MarinerL-1_AO	0	0	0	0	0	-	-	0	0	0	0	0	-	-	0	0	0	0	0	-	-	3	3	3	1	1	PFAM: IPR025959 , IPR038717. SUPERFAMILY: IPR009057, IPR012337. PANTHER: PTHR23022, PTHR23022:SF119.	hypothetical protein(No. 2); Putative Transposase (No. 1)	0	0	0	0	0	-	-
		Sagan-11_DiVe	0	0	0	0	0	-	-	2	0	0	0	0	-	-	0	0	0	0	0	-	-	0	0	0	0	0	-	-	0	0	0	0	0	-	-
		Sagan-21_DiVe	0	0	0	0	0	-	-	1	0	0	0	0	-	-	0	0	0	0	0	-	-	0	0	0	0	0	-	-	1	0	0	0	0	-	-
	DNA/hAT	hAT-2_AmNi	51	0	0	0	0	-	-	0	0	0	0	0	-	-	36	0	0	0	0	-	-	3	0	0	0	0	-	-	3	0	0	0	0	-	-
	DNA/Harbinger	Harbinger-1_DiVe	1	0	0	0	0	-	-	0	0	0	0	0	-	-	0	0	0	0	0	-	-	1	0	0	0	0	-	-	0	0	0	0	0	-	-
		Harbinger-4C_PSt	0	0	0	0	0	-	-	0	0	0	0	0	-	-	0	0	0	0	0	-	-	1	1	1	0	0	SUPERFAMILY: PTZ00121	hypothetical protein(No. 1);	0	0	0	0	0	-	-
