# Supplementary material for: Tracking of Diversity and Evolution in the Brown Rot Fungi Monilinia fructicola, Monilinia fructigena, and Monilinia laxa
Source: Front Microbiol. 2022 Mar 9;13:854852. doi: 10.3389/fmicb.2022.854852 (PMC8959702; doi:10.3389/fmicb.2022.854852)
Supplement: Supplementary file 11 [file Table_5.xlsx]

## Sheet: Supplementary Table S5 
Supplementary Table 5. Repeat-induced point (RIP) statistics of individual scaffolds of the genome assemblies of the Monilinia species and the closest relatives B. cinerea and S. scleotiorum.
M. fructicola						M. fructigena						M. laxa						B. cinerea						S. sclerotiorum
Scaffold	Length (bp)	GC Content (%)	RIP affected (%)	Number of LRARs		Scaffold	Length (bp)	GC Content (%)	RIP affected (%)	Number of LRARs		Scaffold	Length (bp)	GC Content (%)	RIP affected (%)	Number of LRARs		Chromosome	Length (bp)	GC Content (%)	RIP affected (%)	Number of LRARs		Scaffold	Length (bp)	GC Content (%)	RIP affected (%)	Number of LRARs
VICG01000001.1	4238823	42.36	1.71	1		QKRW01000001.1	1863841	42.07	0.35	0		VIGI01000001.1	3307454	41.26	0.44	0		1	4109373	42.63	0.04	0		CH476621.1	2777073	41.86	0.02	0
VICG01000002.1	3728272	42.06	2.15	1		QKRW01000002.1	1757881	42.05	0.54	0		VIGI01000002.1	3224414	40.89	0.56	0		2	3341473	42.44	0.06	0		CH476622.1	2719746	41.79	0	0
VICG01000003.1	3609855	41.58	2.08	1		QKRW01000003.1	1579126	42.34	0.22	0		VIGI01000003.1	3034541	42.09	0.21	0		3	3226611	42.96	0.06	0		CH476623.1	2631477	41.61	0	0
VICG01000004.1	3332839	41.5	1.76	0		QKRW01000004.1	1396085	42.2	0.18	0		VIGI01000004.1	2895099	40.39	0.92	0		4	2468882	42.29	0	0		CH476624.1	2341823	41.57	0.02	0
VICG01000005.1	2656653	42.11	1.52	0		QKRW01000005.1	1212638	42.31	0.08	0		VIGI01000005.1	2663264	40.08	1.11	0		5	2959378	42.95	0	0		CH476625.1	2230026	42.4	0.07	0
VICG01000006.1	2602481	40.6	3.15	0		QKRW01000006.1	1164374	42.07	0.3	0		VIGI01000006.1	2508015	40.58	0.5	0		6	2725906	41.8	0.07	0		CH476626.1	2040374	41.53	0	0
VICG01000007.1	2592823	41.3	1.81	0		QKRW01000007.1	1139102	42.15	0.57	0		VIGI01000007.1	2477070	39.64	1.15	1		7	2652353	41.97	0.08	0		CH476627.1	1946943	41.92	0.08	0
VICG01000008.1	2576762	40.99	1.98	0		QKRW01000008.1	1137872	42.35	0.31	0		VIGI01000008.1	2449422	40.8	0.65	0		8	2617329	42.08	0	0		CH476628.1	1647494	40.94	0.06	0
VICG01000009.1	2530796	41.34	1.66	0		QKRW01000009.1	1082912	42.13	0.23	0		VIGI01000009.1	2386254	39.69	0.82	0		9	2547566	41.95	0.06	0		CH476629.1	1625527	41.46	0.03	0
VICG01000010.1	2442597	40.83	1.96	1		QKRW01000010.1	1075435	42.33	0.46	0		VIGI01000010.1	2193015	40.44	0.66	0		10	2419276	42.28	0	0		CH476630.1	1547569	41.32	0.06	0
VICG01000011.1	2335009	41.74	1.88	1		QKRW01000011.1	1029435	42.17	0.44	0		VIGI01000011.1	2186364	40.19	1.26	0		11	2359939	41.65	0.02	0		CH476631.1	1419214	41.9	0.07	0
VICG01000012.1	2285153	40.66	2.73	1		QKRW01000012.1	950975	42.43	0.26	0		VIGI01000012.1	2137041	39.88	0.89	0		12	2352958	41.94	0.04	0		CH476632.1	1258933	41.07	0.04	0
VICG01000013.1	2201684	41.88	2.02	1		QKRW01000013.1	914393	42.38	0.16	0		VIGI01000013.1	1775491	40.18	0.82	0		13	2257609	41.51	0.09	0		CH476633.1	1219057	40.89	0.04	0
VICG01000014.1	2106460	40.87	2.25	1		QKRW01000014.1	893495	42.2	0.34	0		VIGI01000014.1	1383779	39.45	0.72	0		14	2138025	41.96	0.02	0		CH476634.1	1192843	41.53	0	0
VICG01000015.1	1968927	39.71	3.38	1		QKRW01000015.1	879110	42.11	0.23	0		VIGI01000015.1	1359562	41.48	0.29	0		15	2027721	41.59	0.07	0		CH476635.1	1185750	41.51	0.04	0
VICG01000016.1	1888073	39.21	3.18	0		QKRW01000016.1	866629	42.51	0.29	0		VIGI01000016.1	1047848	40.13	0.33	0		16	1969743	41.3	0	0		CH476636.1	1119265	41.85	0.09	0
VICG01000017.1	355621	15.89	9.69	0		QKRW01000017.1	786576	42.05	0.44	0		VIGI01000017.1	933894	39	1.23	0		17	247158	27.28	0.61	0		CH476637.1	1000361	40.79	0	0
VICG01000018.1	311593	15.56	9.29	0		QKRW01000018.1	785386	42.15	0.51	0		VIGI01000018.1	743087	39.86	0.81	0		18	208766	28.05	0.48	0		CH476638.1	983747	41.65	0.05	0
VICG01000019.1	255115	19.02	10.37	0		QKRW01000019.1	779824	42.55	0.32	0		VIGI01000019.1	643592	39.03	2.02	0								CH476639.1	845058	41.75	0.06	0
VICG01000020.1	28364	42.77	12.28	0		QKRW01000020.1	767732	42.7	0.72	0		VIGI01000020.1	601272	32.62	4.41	0								CH476640.1	846165	41.18	0.06	0
						QKRW01000021.1	751694	42.43	0.47	0		VIGI01000021.1	547662	38.57	0.55	0								CH476641.1	821848	40.91	0	0
						QKRW01000022.1	733105	42.6	0.14	0		VIGI01000022.1	446339	35.12	3.47	0								CH476642.1	755171	41.36	0.07	0
						QKRW01000023.1	694443	42.12	0.14	0		VIGI01000023.1	302711	35.52	2.15	0								CH476643.1	655836	40.93	0.08	0
						QKRW01000024.1	650368	42.78	0.61	0		VIGI01000024.1	286346	37.68	0.7	0								CH476644.1	530567	40.56	0	0
						QKRW01000025.1	647687	41.89	0.46	0		VIGI01000025.1	233785	36.67	1.92	0								CH476645.1	505126	40.67	0.1	0
						QKRW01000026.1	636077	41.97	0	0		VIGI01000026.1	165609	24.79	5.42	0								CH476646.1	477636	41.28	0.1	0
						QKRW01000027.1	626879	42.53	0.24	0		VIGI01000027.1	113273	42.33	0	0								CH476647.1	368702	41.19	0	0
						QKRW01000028.1	561397	42.25	0.18	0		VIGI01000028.1	84137	15.66	14.2	0								CH476648.1	341459	40.89	0.44	0
						QKRW01000029.1	533608	42.25	0.09	0		VIGI01000029.1	70559	29.74	9.86	0								CH476649.1	276604	39.5	0	0
						QKRW01000030.1	488455	42.15	0.31	0		VIGI01000030.1	69030	30.78	3.6	0								CH476650.1	231457	40.13	0	0
						QKRW01000031.1	488271	42.31	0	0		VIGI01000031.1	62789	22.47	11.9	0								CH476651.1	213550	40.26	0	0
						QKRW01000032.1	482165	42.28	0.41	0		VIGI01000032.1	62389	30.01	11.2	0								CH476652.1	201714	40.49	0	0
						QKRW01000033.1	480673	41.99	0.42	0		VIGI01000033.1	58386	17.84	2.56	0								CH476653.1	193353	40.99	0	0
						QKRW01000034.1	469937	41.9	0	0		VIGI01000034.1	51566	29.82	7.69	0								CH476654.1	124190	40.91	0	0
						QKRW01000035.1	467814	42.01	0.21	0		VIGI01000035.1	46913	30.07	4.26	0								DS267914.1	38811	44.96	0	0
						QKRW01000036.1	463576	41.91	0.43	0		VIGI01000036.1	32905	13.93	19.7	1								DS267916.1	15843	43.33	0	0
						QKRW01000037.1	461171	42.81	0.22	0		VIGI01000037.1	25198	17.62	11.76	0
						QKRW01000038.1	407121	42	0.37	0		VIGI01000038.1	24684	28.82	4	0
						QKRW01000039.1	406105	40.15	0.49	0		VIGI01000039.1	23191	16.4	4.26	0
						QKRW01000040.1	397015	42	0.13	0		VIGI01000040.1	23152	17.73	12.77	0
						QKRW01000041.1	375095	42.03	0	0		VIGI01000041.1	20823	14.71	9.52	0
						QKRW01000042.1	368577	42.66	0.54	0		VIGI01000042.1	20791	15.33	26.19	0
						QKRW01000043.1	365682	42.47	0.68	0		VIGI01000043.1	17556	15.67	5.56	0
						QKRW01000044.1	317859	42.46	0.31	0		VIGI01000044.1	16968	16.53	14.71	0
						QKRW01000045.1	313503	41.79	0	0		VIGI01000045.1	16452	22.62	0	0
						QKRW01000046.1	307643	42.45	0.49	0		VIGI01000046.1	14865	19.29	6.67	0
						QKRW01000047.1	305492	43.01	0.16	0		VIGI01000047.1	12908	19.41	0	0
						QKRW01000048.1	302652	42.01	1.32	0		VIGI01000048.1	8084	16.49	5.88	0
						QKRW01000049.1	298050	41.93	0	0		VIGI01000049.1	5295	16.96	0	0
						QKRW01000050.1	273379	42.02	0	0
						QKRW01000051.1	255058	41.61	0.2	0
						QKRW01000052.1	253830	42.29	0.2	0
						QKRW01000053.1	246787	41.86	0.4	0
						QKRW01000054.1	220996	42.55	0.45	0
						QKRW01000055.1	218625	42.56	0.23	0
						QKRW01000056.1	213610	40.91	0.7	0
						QKRW01000057.1	213092	42.57	0	0
						QKRW01000058.1	181469	42.11	0.55	0
						QKRW01000059.1	177282	41.85	0	0
						QKRW01000060.1	170747	41.14	0.29	0
						QKRW01000061.1	164384	42.71	0	0
						QKRW01000062.1	157769	41.35	0.63	0
						QKRW01000063.1	151064	42.24	1.32	0
						QKRW01000064.1	150936	42.46	0	0
						QKRW01000065.1	139953	42.19	0.36	0
						QKRW01000066.1	139226	41.59	0	0
						QKRW01000067.1	139221	42.65	1.08	0
						QKRW01000068.1	137994	41.28	0.36	0
						QKRW01000069.1	133574	41.41	0	0
						QKRW01000070.1	132986	42.25	0	0
						QKRW01000071.1	131447	41.69	0.38	0
						QKRW01000072.1	130055	42.61	0.38	0
						QKRW01000073.1	128040	41.27	0	0
						QKRW01000074.1	121618	42.97	0.82	0
						QKRW01000075.1	120799	41.19	0.41	0
						QKRW01000076.1	116429	30.3	6.44	0
						QKRW01000077.1	114359	41.07	0.87	0
						QKRW01000078.1	112982	41.13	0.44	0
						QKRW01000079.1	106927	42.3	0.47	0
						QKRW01000080.1	106335	42.11	0	0
						QKRW01000081.1	106246	42.02	0.47	0
						QKRW01000082.1	101626	41.84	0.49	0
						QKRW01000083.1	95333	40.84	1.57	0
						QKRW01000084.1	89757	42.83	0	0
						QKRW01000085.1	87608	42.31	1.14	0
						QKRW01000086.1	82046	41.42	0	0
						QKRW01000087.1	81569	42.28	0	0
						QKRW01000088.1	78309	41.64	1.91	0
						QKRW01000089.1	76302	43.07	0	0
						QKRW01000090.1	67633	43.33	0	0
						QKRW01000091.1	67350	44.54	0	0
						QKRW01000092.1	65191	44.86	0	0
						QKRW01000093.1	64849	42.73	0	0
						QKRW01000094.1	63817	43.71	0	0
						QKRW01000095.1	63507	44.25	0	0
						QKRW01000096.1	61918	43.07	0	0
						QKRW01000097.1	60593	43.88	0	0
						QKRW01000098.1	58248	43.14	0	0
						QKRW01000099.1	57797	41.82	0	0
						QKRW01000100.1	52430	42.07	0	0
						QKRW01000101.1	46335	42.73	0	0
						QKRW01000102.1	45754	40.61	0	0
						QKRW01000103.1	40299	30.25	4.94	0
						QKRW01000104.1	38551	40.41	0	0
						QKRW01000105.1	34111	42.84	0	0
						QKRW01000106.1	31419	44.2	1.59	0
						QKRW01000107.1	31397	43.25	0	0
						QKRW01000108.1	28368	30.21	1.75	0
						QKRW01000109.1	27449	41.43	0	0
						QKRW01000110.1	26751	29.92	5.56	0
						QKRW01000111.1	26360	30.47	3.77	0
						QKRW01000112.1	23580	30.19	4.17	0
						QKRW01000113.1	23331	41.5	0	0
						QKRW01000114.1	23235	42.15	0	0
						QKRW01000115.1	21446	48.56	0	0
						QKRW01000116.1	20608	29.96	4.76	0
						QKRW01000117.1	20534	46.96	2.38	0
						QKRW01000118.1	20280	48.8	0	0
						QKRW01000119.1	20208	29.21	0	0
						QKRW01000120.1	19179	30.51	5.13	0
						QKRW01000121.1	19129	43.34	0	0
						QKRW01000122.1	15835	45.9	0	0
						QKRW01000123.1	15679	41.25	3.13	0
						QKRW01000124.1	15206	36.78	3.23	0
						QKRW01000125.1	14637	43.97	0	0
						QKRW01000126.1	13475	46.1	0	0
						QKRW01000127.1	13143	42.49	0	0
						QKRW01000128.1	12499	34.26	16	0
						QKRW01000129.1	12421	32.74	16	0
						QKRW01000130.1	10910	52.86	0	0
						QKRW01000131.1	4999	45.57	0	0
