# Supplementary material for: Tracking of Diversity and Evolution in the Brown Rot Fungi Monilinia fructicola, Monilinia fructigena, and Monilinia laxa
Source: Front Microbiol. 2022 Mar 9;13:854852. doi: 10.3389/fmicb.2022.854852 (PMC8959702; doi:10.3389/fmicb.2022.854852)
Supplement: Supplementary file 12 [file Table_6.xlsx]

## Sheet: Suppl Table S7a - M. fructicola
Supplementary Table S7a - Effector candidates predicted in Monilinia fructicola, grouped into ortholog groups (A: common to M. fructicola, M. laxa and M. fructigena; B: common to M. fructicola and M. laxa; C: common to M. fructicola and M. fructigena; E: with no orthologs in the other Monilinia spp.																			Protein ID	Gene ID	Scaffold	Position	len				Protein ID	Gene ID	Scaffold	Position	len				KAA8575277.1			grotein ID	grotein ID				Scaffold	Position	len			Protein ID	Gene ID
Ortholog Group	Protein ID	Protein length (aa)	Functional domains	Orthologous effector candidates															KAB8291121.1	EYC80_009809	scaffold_015	complement(296173..302828)	2151				RAL65069.1	DID88_001176	QKRW01000011.1	complement(278458..283733)	1481				KAA8573735.1			Bcin06g03900	Bcin06g03900	.	1	Bcin06p03900.1	6	1344169..1345559	124			APA13732.1	sscle_11g085020
				M. laxa		M. fructigena		B. cinerea		S. sclerotiorum									KAB8303583.1	EYC80_004982	scaffold_002	complement(1951469..1952101)	191				RAL59142.1	DID88_006698	QKRW01000058.1	31781..36841	1595				KAA8569809.1			Bcin01g01250	Bcin01g01250	.	1	Bcin01p01250.1	1	506501..507664	190			APA15837.1	sscle_15g106070
MFRC;MFRG;MLAX;Bc;Ss	KAA8576625.1	247	PF05630 (Necrosis inducing protein, NPP1)	KAB8302720.1	247	RAL62499.1	247	Bcin06p06720.1	246	APA09172.1	246	IPR008701 (PFAM); IPR008701 (PIRSF); PTHR33657:SF8 (PANTHER); IPR008701 (PANTHER); SIGNAL_PEPTIDE (PHOBIUS); SIGNAL_PEPTIDE_C_REGION (PHOBIUS); SIGNAL_PEPTIDE_N_REGION (PHOBIUS); NON_CYTOPLASMIC_DOMAIN (PHOBIUS); SIGNAL_PEPTIDE_H_REGION (PHOBIUS); SignalP-TM (SIGNALP_GRAM_POSITIVE); SignalP-noTM (SIGNALP_EUK); SignalP-noTM (SIGNALP_GRAM_NEGATIVE)	KAA8576625.1						KAB8305145.1	EYC80_004439	scaffold_001	3180271..3180739	127				RAL68212.1	DID88_008916	QKRW01000002.1	1547379..1549606	665				KAA8572766.1			Bcin06g01810	Bcin06g01810	.	1	Bcin06p01810.1	6	complement(632671..633601)	189			APA16251.1	sscle_16g110210
MFRC;MFRG;MLAX;Bc;Ss	KAA8573601.1	95	PTHR28288 (PROTEASE B INHIBITOR 2) ; CATH-Gene3D: G3DSA:3.30.70.80 (Peptidase S8 propeptide/proteinase inhibitor I9 superfamily)	KAB8303779.1	123	RAL61574.1	95	Bcin02p02480.1	102	APA05994.1	95	IPR037045 (G3DSA:3.30.70.GENE3D); PTHR28288 (PANTHER); PTHR28288:SF1 (PANTHER); SIGNAL_PEPTIDE_N_REGION (PHOBIUS); SIGNAL_PEPTIDE (PHOBIUS); SIGNAL_PEPTIDE_H_REGION (PHOBIUS); SIGNAL_PEPTIDE_C_REGION (PHOBIUS); NON_CYTOPLASMIC_DOMAIN (PHOBIUS); SignalP-noTM (SIGNALP_GRAM_NEGATIVE); SignalP-noTM (SIGNALP_EUK); SignalP-TM (SIGNALP_GRAM_POSITIVE); SSF54897 (SUPERFAMILY)	KAA8573601.1						KAB8302424.1	EYC80_005838	scaffold_003	1538200..1538983	185				RAL64571.1	DID88_001606	QKRW01000013.1	53607..59521	1861				KAA8574827.1			Bcin07g02190	Bcin07g02190	.	1	Bcin07p02190.1	7	complement(821055..822287)	175			APA07442.1	sscle_02g022120
MFRC;MFRG;MLAX;Bc;Ss	KAA8563951.1	132	PF03330 (RlpA-like protein, double-psi beta-barrel domain); SUPERFAMILY:SSF50685 (RlpA-like domain superfamily);	KAB8291552.1	132	RAL63649.1	132	Bcin16p01700.1	134	APA15122.1	134	IPR009009 (PFAM); IPR036908 (G3DSA:2.40.40.GENE3D); PTHR31836 (PANTHER); PTHR31836:SF23 (PANTHER); SIGNAL_PEPTIDE (PHOBIUS); SIGNAL_PEPTIDE_C_REGION (PHOBIUS); NON_CYTOPLASMIC_DOMAIN (PHOBIUS); SIGNAL_PEPTIDE_H_REGION (PHOBIUS); SIGNAL_PEPTIDE_N_REGION (PHOBIUS); SignalP-noTM (SIGNALP_EUK); SignalP-TM (SIGNALP_GRAM_POSITIVE); SignalP-noTM (SIGNALP_GRAM_NEGATIVE); IPR036908 (SUPERFAMILY)	KAA8563951.1						KAB8302767.1	EYC80_006114	scaffold_003	2371910..2372266	118				RAL58871.1	DID88_009291	QKRW01000066.1	84849..90010	1516				KAA8573515.1			Bcin07g02190	Bcin07g02190	.	1	Bcin07p02190.1	7	complement(821055..822287)	175			APA09032.1	sscle_04g038020
MFRC;MFRG;MLAX;Bc;Ss	KAA8575842.1	127	PF03966 (Trm112-like)	KAB8305145.1	127	RAL60935.1	127	Bcin06p06940.1	127	APA09151.1	127	G3DSA:2.20.25.10 (GENE3D); IPR005651 (PFAM); PTHR12773:SF0 (PANTHER); IPR039127 (PANTHER); SIGNAL_PEPTIDE_C_REGION (PHOBIUS); SIGNAL_PEPTIDE_N_REGION (PHOBIUS); SIGNAL_PEPTIDE (PHOBIUS); NON_CYTOPLASMIC_DOMAIN (PHOBIUS); SIGNAL_PEPTIDE_H_REGION (PHOBIUS); SignalP-noTM (SIGNALP_EUK); SignalP-TM (SIGNALP_GRAM_POSITIVE)	KAA8575842.1						KAB8288475.1	EYC80_010140	scaffold_024	complement(95176..96991)	589				RAL64732.1	DID88_001763	QKRW01000013.1	704803..708081	807				KAA8572860.1			Bcin06g03270	Bcin06g03270	.	1	Bcin06p03270.1	6	1144986..1146308	150			APA05994.1	sscle_01g007640
MFRC;MFRG;MLAX;Bc;Ss	KAA8574515.1	92	-	KAB8303075.1	92	RAL64390.1	92	Bcin09p07100.1	90	APA12744.1	87		KAA8574515.1						KAB8291588.1	EYC80_006388	scaffold_014	300140..302221	617				RAL58661.1	DID88_003025	QKRW01000073.1	complement(93235..102342)	2100				KAA8575395.1			Bcin16g04060	Bcin16g04060	.	1	Bcin16p04060.1	16	1483812..1485342	124			APA09803.1	sscle_05g045730
MFRC;MFRG;MLAX;Bc;Ss	KAA8571783.1	167	-	KAB8301213.1	167	RAL58285.1	167	Bcin07p02030.1; Bcin07p02030.2	170; 153	APA05615.1	163		KAA8571783.1						KAB8291858.1	EYC80_006640	scaffold_014	complement(1301208..1302878)	450				RAL67545.1	DID88_008300	QKRW01000003.1	complement(766214..768038)	572				KAA8567898.1			Bcin16g04060	Bcin16g04060	.	1	Bcin16p04060.1	16	1483812..1485342	124			APA13768.1	sscle_11g085380
MFRC;MFRG;MLAX;Bc;Ss	KAA8570317.1	146	PF08881 (CVNH - CyanoVirin-N Homology)	KAB8299107.1	146	RAL66835.1	146	Bcin06p03270.1	150	APA09032.1	169	IPR011058 (SMART); IPR011058 (PFAM); IPR036673 (G3DSA:2.30.60.GENE3D); SIGNAL_PEPTIDE_H_REGION (PHOBIUS); SIGNAL_PEPTIDE (PHOBIUS); SIGNAL_PEPTIDE_C_REGION (PHOBIUS); SIGNAL_PEPTIDE_N_REGION (PHOBIUS); NON_CYTOPLASMIC_DOMAIN (PHOBIUS); SignalP-noTM (SIGNALP_EUK); SignalP-noTM (SIGNALP_GRAM_NEGATIVE); SignalP-TM (SIGNALP_GRAM_POSITIVE); IPR036673 (SUPERFAMILY)	KAA8570317.1						KAB8292536.1	EYC80_008246	scaffold_013	complement(1625126..1625622)	84				RAL66609.1	DID88_006299	QKRW01000006.1	897710..899508	507				KAA8570565.1			Bcin03g03670	Bcin03g03670	.	1	Bcin03p03670.1	3	1235237..1236349	234			APA05631.1	sscle_01g004010
MFRC;MFRG;MLAX;Bc;Ss	KAA8573645.1	220	PTHR40845	KAB8303726.1	220	RAL61617.1	212	Bcin04p03920.1	213	APA10758.1; APA08421.1; APA11426.1; APA12633.1; APA14930.1; APA16003.1; APA16360.1	#N/A	PTHR40845 (PANTHER); SIGNAL_PEPTIDE (PHOBIUS); NON_CYTOPLASMIC_DOMAIN (PHOBIUS); SIGNAL_PEPTIDE_N_REGION (PHOBIUS); SIGNAL_PEPTIDE_C_REGION (PHOBIUS); SIGNAL_PEPTIDE_H_REGION (PHOBIUS); SignalP-TM (SIGNALP_GRAM_POSITIVE); SignalP-noTM (SIGNALP_GRAM_NEGATIVE); SignalP-noTM (SIGNALP_EUK)	KAA8573645.1						KAB8295928.1	EYC80_008748	scaffold_009	884379..886778	703				RAL60412.1	DID88_000187	QKRW01000040.1	39523..44324	1575				KAA8573539.1			Bcin07g00840	Bcin07g00840	.	1	Bcin07p00840.1	7	303310..304548	208			APA15030.1	sscle_14g098000
MFRC;MFRG;MLAX;Bc;Ss	KAA8574092.1	373	PF00024 (PAN domain)	KAB8303289.1	359	RAL66244.1	250	Bcin02p04040.1	355	APA06124.1	359	G3DSA:3.50.4.10 (GENE3D); IPR003609 (PFAM); SIGNAL_PEPTIDE_C_REGION (PHOBIUS); NON_CYTOPLASMIC_DOMAIN (PHOBIUS); SIGNAL_PEPTIDE_N_REGION (PHOBIUS); SIGNAL_PEPTIDE_H_REGION (PHOBIUS); SIGNAL_PEPTIDE (PHOBIUS); SignalP-noTM (SIGNALP_GRAM_NEGATIVE); SignalP-TM (SIGNALP_GRAM_POSITIVE); SignalP-noTM (SIGNALP_EUK)	KAA8574092.1						KAB8296158.1	EYC80_008945	scaffold_009	complement(1471270..1474454)	95				RAL68046.1	DID88_008769	QKRW01000002.1	complement(1062519..1064408)	566				KAA8566068.1			Bcin02g02340	Bcin02g02340	.	1	Bcin02p02340.1	2	complement(857731..859045)	120			APA11471.1	sscle_08g062410
MFRC;MLAX;MFRG;Ss	KAA8569505.1	105	-	KAB8295159.1	105	RAL65859.1	105	-	-	APA11648.1	103		KAA8569505.1						KAB8296272.1	EYC80_009046	scaffold_009	complement(1875069..1875894)	207				RAL62180.1	DID88_002664	QKRW01000026.1	complement(472870..475451)	677				KAA8569468.1			Bcin16g04820	Bcin16g04820	.	1	Bcin16p04820.1	16	1761855..1763270	132			APA09621.1	sscle_05g043910
MFRC;MLAX;MFRG;Ss	KAA8571417.1	181	PF12296 (Hydrophobic surface binding protein A)	KAB8300865.1	181	RAL65482.1	181	-	-	APA12139.1	191	G3DSA:1.20.1280.140 (GENE3D); IPR021054 (PFAM); PTHR38123:SF5 (PANTHER); PTHR38123 (PANTHER); SIGNAL_PEPTIDE_N_REGION (PHOBIUS); SIGNAL_PEPTIDE (PHOBIUS); SIGNAL_PEPTIDE_H_REGION (PHOBIUS); SIGNAL_PEPTIDE_C_REGION (PHOBIUS); NON_CYTOPLASMIC_DOMAIN (PHOBIUS); SignalP-noTM (SIGNALP_GRAM_NEGATIVE); SignalP-TM (SIGNALP_GRAM_POSITIVE); SignalP-noTM (SIGNALP_EUK)	KAA8571417.1						KAB8296992.1	EYC80_002394	scaffold_008	complement(1243739..1246463)	845				RAL65207.1	DID88_001313	QKRW01000011.1	complement(815718..818117)	589				KAA8577075.1			Bcin07g05740	Bcin07g05740	.	1	Bcin07p05740.1	7	complement(2125401..2126342)	153			APA16229.1	sscle_16g109990
MFRC;MLAX;MFRG;Bc	KAA8568697.1	276	PF03211 (Pectate lyase PlyH/PlyE-like); SSF51126 (Pectin lyase fold/virulence factor)	KAB8296890.1	276	RAL59330.1	276	Bcin04p00470.1	236	-	-	IPR012334 (G3DSA:2.160.20.GENE3D); IPR004898 (PFAM); mobidb-lite (MOBIDB_LITE); mobidb-lite (MOBIDB_LITE); IPR004898 (PANTHER); SIGNAL_PEPTIDE (PHOBIUS); SIGNAL_PEPTIDE_C_REGION (PHOBIUS); NON_CYTOPLASMIC_DOMAIN (PHOBIUS); SIGNAL_PEPTIDE_N_REGION (PHOBIUS); SIGNAL_PEPTIDE_H_REGION (PHOBIUS); SignalP-TM (SIGNALP_GRAM_POSITIVE); SignalP-noTM (SIGNALP_GRAM_NEGATIVE); SignalP-noTM (SIGNALP_EUK); IPR0…	KAA8568697.1						KAB8297033.1	EYC80_002431	scaffold_008	complement(1353526..1354887)	453				RAL67940.1	DID88_008665	QKRW01000002.1	complement(615111..616929)	589				KAA8568935.1			Bcin01g03900	Bcin01g03900	.	1	Bcin01p03900.1	1	complement(1438919..1439531)	87			APA15746.1	sscle_15g105160
MFRC;MLAX;MFRG;Bc	KAA8565479.1	121	-	KAB8293764.1	122	RAL62689.1	122	Bcin16p00400.2; Bcin16p00400.1	127; 127	-	-		KAA8565479.1						KAB8297875.1	EYC80_001668	scaffold_007	complement(1030432..1032572)	673				RAL63355.1	DID88_003779	QKRW01000019.1	109901..111978	578				KAA8568272.1			Bcin05g02690	Bcin05g02690	.	1	Bcin05p02690.1	5	981377..982037	157			APA12493.1	sscle_09g072630
MFRC;MLAX;MFRG	KAA8575920.1	167	PF00254 (FKBP-type peptidyl-prolyl cis-trans isomerase domain)	KAB8290395.1	200	RAL60239.1	200	-	-	-	-	IPR001179 (PFAM); G3DSA:3.10.50.40 (GENE3D); mobidb-lite (MOBIDB_LITE); mobidb-lite (MOBIDB_LITE); mobidb-lite (MOBIDB_LITE); PTHR45779:SF6 (PANTHER); IPR044609 (PANTHER); NON_CYTOPLASMIC_DOMAIN (PHOBIUS); SIGNAL_PEPTIDE_C_REGION (PHOBIUS); SIGNAL_PEPTIDE (PHOBIUS); SIGNAL_PEPTIDE_N_REGION (PHOBIUS); SIGNAL_PEPTIDE_H_REGION (PHOBIUS); IPR001179 (PROSITE_PROFILES); SignalP-TM (SIGNALP_GRAM_POSITIV…	KAA8575920.1						KAB8298146.1	EYC80_001902	scaffold_007	1902848..1906011	768				RAL58987.1	DID88_009016	QKRW01000062.1	complement(18512..21363)	783				KAA8573679.1			Bcin14g03400	Bcin14g03400	.	1	Bcin14p03400.1	14	complement(1309953..1311044)	219			APA12633.1	sscle_09g074030
MFRC;MLAX;MFRG	KAA8568472.1	269	PF01328 (Peroxidase_2)	KAB8297111.1	269	RAL58542.1	269	-	-	-	-	IPR000028 (PFAM); IPR036851 (G3DSA:1.10.489.GENE3D); PTHR33577 (PANTHER); PTHR33577:SF7 (PANTHER); SIGNAL_PEPTIDE_C_REGION (PHOBIUS); SIGNAL_PEPTIDE (PHOBIUS); SIGNAL_PEPTIDE_H_REGION (PHOBIUS); NON_CYTOPLASMIC_DOMAIN (PHOBIUS); SIGNAL_PEPTIDE_N_REGION (PHOBIUS); IPR000028 (PROSITE_PROFILES); SignalP-TM (SIGNALP_GRAM_POSITIVE); SignalP-noTM (SIGNALP_EUK); IPR036851 (SUPERFAMILY)	KAA8568472.1						KAB8298147.1	EYC80_001902	scaffold_007	1902848..1906011	839				RAL59235.1	DID88_006950	QKRW01000056.1	complement(25898..27948)	545				KAA8570169.1			Bcin08g02160	Bcin08g02160	.	1	Bcin08p02160.1	8	complement(823177..827145)	195			APA10312.1	sscle_06g050820
MFRC;MLAX;Ss	KAA8571127.1	208	PF07249 (Cerato-platanin)	KAB8298095.1	149	-	-	-	-	APA12890.1	151	IPR010829 (PFAM); IPR036908 (G3DSA:2.40.40.GENE3D); SIGNAL_PEPTIDE_N_REGION (PHOBIUS); SIGNAL_PEPTIDE_C_REGION (PHOBIUS); SIGNAL_PEPTIDE (PHOBIUS); NON_CYTOPLASMIC_DOMAIN (PHOBIUS); SIGNAL_PEPTIDE_H_REGION (PHOBIUS); SignalP-noTM (SIGNALP_EUK); IPR036908 (SUPERFAMILY)	KAA8571127.1						KAB8298213.1	EYC80_001953	scaffold_007	complement(2086969..2088602)	312				RAL65190.1	DID88_001296	QKRW01000011.1	754988..756453	470				KAA8569978.1			Bcin16g01700	Bcin16g01700	.	1	Bcin16p01700.1	16	690563..691684	134			APA15122.1	sscle_14g098920
MFRC;MLAX;Ss	KAA8563865.1	263	-	KAB8291617.1	248	-	-	-	-	APA15261.1	286		KAA8563865.1						KAB8298936.1	EYC80_001088	scaffold_006	1347466..1350387	945				RAL58568.1	DID88_003344	QKRW01000077.1	64042..66026	543				KAA8564200.1			Bcin06g00190	Bcin06g00190	.	1	Bcin06p00190.1	6	complement(100699..101629)	188			APA14753.1	sscle_13g095230
MFRC;MLAX;Ss	KAA8567539.1	147	PTHR35396 (FAMILY NOT NAMED)	KAB8295757.1	147	-	-	-	-	APA10122.1	147		KAA8567539.1						KAB8301006.1	EYC80_002929	scaffold_004	754117..755690	504				RAL58924.1	DID88_009215	QKRW01000064.1	58008..59857	544				KAA8574723.1			Bcin07g02030	Bcin07g02030	.	1	Bcin07p02030.1	7	752825..754066	170			APA05769.1	sscle_01g005390
MFRC;MLAX;Bc;Ss	KAA8564375.1	172	PF02221 (MD-2-related lipid-recognition domain); SM00737 (Domain involved in innate immunity and lipid metabolism)	KAB8292314.1	172	-	-	Bcin15p03470.1	168	APA13702.1	172	IPR003172 (SMART); G3DSA:2.60.40.770 (GENE3D); IPR003172 (PFAM); IPR039670 (PANTHER); PTHR11306:SF52 (PANTHER); SIGNAL_PEPTIDE_H_REGION (PHOBIUS); SIGNAL_PEPTIDE (PHOBIUS); SIGNAL_PEPTIDE_N_REGION (PHOBIUS); SIGNAL_PEPTIDE_C_REGION (PHOBIUS); NON_CYTOPLASMIC_DOMAIN (PHOBIUS); IPR033917 (CDD); SignalP-TM (SIGNALP_GRAM_POSITIVE); SignalP-noTM (SIGNALP_GRAM_NEGATIVE); SignalP-noTM (SIGNALP_EUK); IPR…	KAA8564375.1						KAB8302460.1	EYC80_005868	scaffold_003	complement(1623516..1625498)	428				RAL66799.1	DID88_007582	QKRW01000005.1	398330..400664	704				KAA8577083.1			Bcin07g02030	Bcin07g02030	.	1	Bcin07p02030.1	7	752825..754066	153			APA15469.1	sscle_15g102390
MFRC;MLAX;Bc;Ss	KAA8573574.1	122	PTHR38425 (Long chronological lifespan protein 2)	KAB8303819.1	120	-	-	Bcin02p02340.1	120	APA05769.1	119	IPR034543 (PANTHER); SIGNAL_PEPTIDE (PHOBIUS); NON_CYTOPLASMIC_DOMAIN (PHOBIUS); SIGNAL_PEPTIDE_N_REGION (PHOBIUS); SIGNAL_PEPTIDE_C_REGION (PHOBIUS); SIGNAL_PEPTIDE_H_REGION (PHOBIUS); SignalP-TM (SIGNALP_GRAM_POSITIVE); SignalP-noTM (SIGNALP_EUK); SignalP-noTM (SIGNALP_GRAM_NEGATIVE); TMhelix (TMHMM)	KAA8573574.1						KAB8302461.1	EYC80_005868	scaffold_003	complement(1623516..1625498)	544				RAL59369.1	DID88_006859	QKRW01000054.1	complement(97022..98890)	513				KAA8572267.1			Bcin01g07900	Bcin01g07900	.	1	Bcin01p07900.1	1	complement(2753618..2754386)	82			APA13702.1	sscle_11g084720
MFRC;MLAX;Bc;Ss	KAA8564286.1	166	-	KAB8292444.1	201	-	-	Bcin15p05220.1	160	APA13768.1	146		KAA8564286.1						KAB8302829.1	EYC80_006171	scaffold_003	complement(2538890..2540035)	381				RAL65553.1	DID88_005227	QKRW01000009.1	35735..37421	543				KAA8565661.1			Bcin13g00040	Bcin13g00040	.	1	Bcin13p00040.1	13	complement(21867..22549)	124			APA05530.1	sscle_01g003000
MFRC;MLAX;Bc	KAA8576762.1	82	-	KAB8302427.1	82	-	-	Bcin01p07900.1	82	-	-		KAA8576762.1						KAB8304044.1	EYC80_005390	scaffold_002	3051964..3054515	712				RAL65741.1	DID88_005409	QKRW01000009.1	780090..781573	473				KAA8573958.1			Bcin16g00170	Bcin16g00170	.	1	Bcin16p00170.1	16	complement(141950..143372)	127			APA16003.1	sscle_16g107730
MFRC;MLAX;Bc	KAA8568205.1	82	-	KAB8296395.1	125	-	-	Bcin08p00990.1	82	-	-		KAA8568205.1						KAB8304107.1	EYC80_003528	scaffold_001	complement(46521..47867)	448				RAL61055.1	DID88_010396	QKRW01000034.1	24181..26044	540				KAA8566425.1			Bcin16g00170	Bcin16g00170	.	1	Bcin16p00170.1	16	complement(141950..143372)	114			APA08746.1	sscle_04g035160
MFRC;MLAX;Bc	KAA8564219.1	143	-	KAB8292525.1	143	-	-	Bcin15p04880.1	142	-	-		KAA8564219.1						KAB8286796.1	EYC80_010113,	#N/A	#N/A	155				RAL58462.1	DID88_005166	QKRW01000081.1	complement(57389..59734)	547				KAA8573474.1			Bcin02g07970	Bcin02g07970	.	1	Bcin02p07970.1	2	complement(2867229..2868392)	124			APA10758.1	sscle_06g055280
MFRC;MLAX;Bc	KAA8569937.1	124	-	KAB8298709.1	124	-	-	Bcin06p03900.1	124	-	-		KAA8569937.1						KAB8287274.1	EYC80_010111	scaffold_033	9384..11320	552				RAL61796.1	DID88_002859	QKRW01000028.1	119209..121040	505				KAA8574623.1			Bcin15g05220	Bcin15g05220	.	1	Bcin15p05220.1	15	1805767..1806841	160			APA11426.1	sscle_07g061960
MFRC;MLAX;Bc	KAA8564215.1	116	-	KAB8292531.1	116	-	-	Bcin15p04100.1	97	-	-		KAA8564215.1						KAB8287276.1	EYC80_010112	scaffold_033	11397..11698	77				RAL59412.1	DID88_006786	QKRW01000053.1	complement(11610..13343)	551				KAA8567531.1			Bcin01g03910	Bcin01g03910	.	1	Bcin01p03910.1	1	1439866..1440921	66			APA14930.1	sscle_13g097000
MFRC;MLAX; Bc;Ss	KAA8572823.1	91	-	KAB8299944.1; KAB8304573.1	91; 120	-	-	Bcin05p03680.1	90	APA09736.1	93		KAA8572823.1						KAB8287375.1	EYC80_010108	scaffold_032	complement(2881..3135)	84				RAL66107.1	DID88_005764	QKRW01000008.1	complement(1124049..1125755)	507				KAA8570664.1			Bcin16g00170	Bcin16g00170	.	1	Bcin16p00170.1	16	complement(141950..143372)	131			APA16360.1	sscle_16g111300
MFRC;MFRG	KAA8572999.1	241	PF01161 (PBP - Phosphatidylethanolamine-binding protein); SSF49777 (PEBP-like superfamily)	-		RAL62231.1	242	-	-	-	-	IPR036610 (G3DSA:3.90.280.GENE3D); IPR008914 (PFAM); IPR035810 (PANTHER); NON_CYTOPLASMIC_DOMAIN (PHOBIUS); SIGNAL_PEPTIDE_N_REGION (PHOBIUS); SIGNAL_PEPTIDE (PHOBIUS); SIGNAL_PEPTIDE_H_REGION (PHOBIUS); SIGNAL_PEPTIDE_C_REGION (PHOBIUS); IPR035810 (CDD); SignalP-noTM (SIGNALP_EUK); IPR036610 (SUPERFAMILY)	KAA8572999.1						KAB8287376.1	EYC80_010109	scaffold_032	24850..25104	84				RAL65257.1	DID88_001363	QKRW01000011.1	975452..977282	525				KAA8566550.1			Bcin06g03140	Bcin06g03140	.	1	Bcin06p03140.1	6	complement(1093290..1094450)	228			APA08421.1	sscle_03g031910
MFRC;MFRG	KAA8568601.1	245	PF14021 (Tuberculosis necrotizing toxin)	-		RAL60737.1	166	-	-	-	-	IPR025331 (PFAM); PTHR42059 (PANTHER); SIGNAL_PEPTIDE_H_REGION (PHOBIUS); SIGNAL_PEPTIDE_C_REGION (PHOBIUS); SIGNAL_PEPTIDE_N_REGION (PHOBIUS); SIGNAL_PEPTIDE (PHOBIUS); NON_CYTOPLASMIC_DOMAIN (PHOBIUS); SignalP-noTM (SIGNALP_EUK)	KAA8568601.1						KAB8287377.1	EYC80_010110	scaffold_032	28562..28915	117				RAL62695.1	DID88_004538	QKRW01000023.1	complement(494799..496811)	526				KAA8573102.1			Bcin06g00180	Bcin06g00180	.	1	Bcin06p00180.1	6	complement(99310..100005)	152			APA14722.1	sscle_13g094920
MFRC;MFRG	KAA8574667.1	160	-	-		RAL60388.1	137	-	-	-	-		KAA8574667.1						KAB8287399.1	EYC80_010105	scaffold_031	2972..3928	318				RAL60369.1	DID88_000145	QKRW01000041.1	232559..234704	488				KAA8571271.1			Bcin14g00390	Bcin14g00390	.	1	Bcin14p00390.1	14	157431..158800	377			APA14706.1	sscle_13g094760
MFRC;MFRG	KAA8563933.1	175	-	-		RAL63635.1	117	-	-	-	-		KAA8563933.1						KAB8287403.1	EYC80_010107	scaffold_031	31049..40626	2983				RAL66475.1	DID88_006165	QKRW01000006.1	complement(371449..373281)	591				KAA8574686.1			Bcin11g04430	Bcin11g04430	.	1	Bcin11p04430.1	11	1637205..1638154	147			APA05296.1	sscle_01g000660
MFRC:MFRG;Bc;Ss	KAA8569865.1	170	-	-		RAL62101.1	170	Bcin06p00190.1	188	APA15838.1	175		KAA8569865.1						KAB8287566.1	EYC80_010270	scaffold_030	complement(25741..26919)	198				RAL63189.1	DID88_004268	QKRW01000020.1	221677..224796	914				KAA8569934.1			Bcin13g02710	Bcin13g02710	.	1	Bcin13p02710.1	13	929309..930437	94			APA12001.1	sscle_08g067710
Singletons	KAA8569052.1	129	PF00187 (Chitin-binding, type 1); PF00734 (Cellulose-binding domain, fungal)	-		-	-	-	-	-	-	IPR000254 (SMART); IPR001002 (SMART); IPR036861 (G3DSA:3.30.60.GENE3D); IPR001002 (PFAM); IPR000254 (PFAM); IPR000254 (PROSITE_PATTERNS); SIGNAL_PEPTIDE (PHOBIUS); SIGNAL_PEPTIDE_N_REGION (PHOBIUS); SIGNAL_PEPTIDE_H_REGION (PHOBIUS); SIGNAL_PEPTIDE_C_REGION (PHOBIUS); NON_CYTOPLASMIC_DOMAIN (PHOBIUS); IPR000254 (PROSITE_PROFILES); SignalP-noTM (SIGNALP_EUK); SignalP-noTM (SIGNALP_GRAM_NEGATIVE); …	KAA8569052.1						KAB8287702.1	EYC80_010266,	#N/A	#N/A	334				RAL62178.1	DID88_002662	QKRW01000026.1	complement(463800..465634)	544				KAA8569669.1			Bcin13g01780	Bcin13g01780	.	1	Bcin13p01780.1	13	complement(635747..636215)	65			APA10930.1	sscle_07g057000
Singletons	KAA8569403.1	79	-	-		-	-	-	-	-	-		KAA8569403.1						KAB8287703.1	EYC80_010267	scaffold_029	23970..24437	138				RAL64130.1	DID88_003318	QKRW01000016.1	825686..827619	530				KAA8575839.1			Bcin11g04610	Bcin11g04610	.	1	Bcin11p04610.1	11	complement(1697890..1699347)	203			APA07485.1	sscle_03g022550
Singletons	KAA8569702.1	166	-	-		-	-	-	-	-	-		KAA8569702.1						KAB8287704.1	EYC80_010268	scaffold_029	39406..39660	84				RAL61171.1	DID88_010510	QKRW01000034.1	complement(455749..457626)	590				KAA8568558.1			Bcin14g00670	Bcin14g00670	.	1	Bcin14p00670.1	14	complement(300650..301814)	107			APA14268.1	sscle_12g090380
Singletons	KAA8571927.1	142	-	-		-	-	-	-	-	-		KAA8571927.1						KAB8287705.1	EYC80_010269	scaffold_029	43120..43473	117				RAL64802.1	DID88_001399	QKRW01000012.1	110389..112222	546				KAA8568255.1			Bcin11g04610	Bcin11g04610	.	1	Bcin11p04610.1	11	complement(1697890..1699347)	212			APA10466.1	sscle_06g052360
Singletons	KAA8572711.1	95	-	-		-	-	-	-	-	-		KAA8572711.1						KAB8287886.1	EYC80_010244	scaffold_027	107..1324	405				RAL65916.1	DID88_005578	QKRW01000008.1	425040..427168	561				KAA8570708.1			Bcin04g00470	Bcin04g00470	.	1	Bcin04p00470.1	4	complement(176611..177766)	236			APA06279.1	sscle_01g010490
Singletons	KAA8573368.1	138	-	-		-	-	-	-	-	-		KAA8573368.1						KAB8287887.1	EYC80_010245	scaffold_027	complement(3325..5419)	624				RAL63370.1	DID88_003793	QKRW01000019.1	complement(168840..174619)	1223				KAA8577017.1			Bcin15g03470	Bcin15g03470	.	1	Bcin15p03470.1	15	1223161..1224211	168			APA12139.1	sscle_09g069090
Singletons	KAA8576008.1	70	-	-		-	-	-	-	-	-		KAA8576008.1						KAB8287888.1	EYC80_010246	scaffold_027	complement(11274..12812)	490				RAL58990.1	DID88_009019	QKRW01000062.1	43597..45571	600				KAA8570725.1			Bcin10g02890	Bcin10g02890	.	1	Bcin10p02890.1	10	1080140..1081693	154			APA06769.1	sscle_02g015390
Singletons	KAA8576749.1	167	-	-		-	-	-	-	-	-		KAA8576749.1						KAB8287890.1	EYC80_010248	scaffold_027	24782..26453	540				RAL59713.1	DID88_000345	QKRW01000049.1	complement(253579..256278)	785				KAA8576729.1			Bcin15g04850	Bcin15g04850	.	1	Bcin15p04850.1	15	complement(1642032..1642922)	134			APA09736.1	sscle_05g045060
Singletons	KAA8576902.1	101	-	-		-	-	-	-	-	-		KAA8576902.1						KAB8287893.1	EYC80_010251	scaffold_027	38160..39932	574				RAL60723.1	DID88_009829	QKRW01000037.1	complement(56349..58213)	522				KAA8568696.1			Bcin04g02570	Bcin04g02570	.	1	Bcin04p02570.1	4	complement(937451..937980)	105			APA16019.1	sscle_16g107890
Singletons	KAA8566981.1	72	-	-		-	-	-	-	-	-		KAA8566981.1						KAB8287894.1	EYC80_010252	scaffold_027	45613..48701	881				RAL60745.1	DID88_009850	QKRW01000037.1	complement(163322..167414)	1346				KAA8564915.1			Bcin09g06020	Bcin09g06020	.	1	Bcin09p06020.1	9	2101338..2102463	169			APA07509.1	sscle_03g022790
Singletons	KAA8565270.1	80	-	-		-	-	-	-	-	-		KAA8565270.1						KAB8287896.1	EYC80_010254	scaffold_027	complement(53006..56913)	1247				RAL60950.1	DID88_010047	QKRW01000035.1	complement(69291..71035)	516				KAA8572598.1			Bcin05g01460	Bcin05g01460	.	1	Bcin05p01460.1	5	576671..579143	321			APA12744.1	sscle_10g075140
Singletons	KAA8575682.1	428	-	-		-	-	-	-	-	-		KAA8575682.1						KAB8287906.1	EYC80_010264	scaffold_027	complement(93716..99194)	1767				RAL60951.1	DID88_010047	QKRW01000035.1	complement(69291..71035)	517				KAA8571438.1			Bcin05g01460	Bcin05g01460	.	1	Bcin05p01460.1	5	576671..579143	298			APA09238.1	sscle_04g040080
Singletons	KAA8564818.1	228	-	-		-	-	-	-	-	-		KAA8564818.1						KAB8288094.1	EYC80_010227	scaffold_026	complement(86302..86830)	156				RAL62106.1	DID88_002592	QKRW01000026.1	complement(143746..146407)	754				KAA8574698.1			Bcin06g02910	Bcin06g02910	.	1	Bcin06p02910.1	6	complement(1004650..1005914)	175			APA12722.1	sscle_10g074920
Singletons	KAA8565531.1	213	PF16414 (Niemann-Pick C1, N-terminal);	-		-	-	-	-	-	-	IPR032190 (PFAM); PTHR45727 (PANTHER); SIGNAL_PEPTIDE (PHOBIUS); SIGNAL_PEPTIDE_C_REGION (PHOBIUS); SIGNAL_PEPTIDE_H_REGION (PHOBIUS); SIGNAL_PEPTIDE_N_REGION (PHOBIUS); NON_CYTOPLASMIC_DOMAIN (PHOBIUS); SignalP-noTM (SIGNALP_EUK)	KAA8565531.1						KAB8288095.1	EYC80_010228	scaffold_026	complement(87590..89048)	447				RAL62155.1	DID88_002639	QKRW01000026.1	370054..372177	594				KAA8567298.1			Bcin08g00020	Bcin08g00020	.	1	Bcin08p00020.1	8	complement(7393..8433)	163			APA06125.1	sscle_01g008950
Singletons	KAA8569941.1	181	-	-		-	-	-	-	-	-		KAA8569941.1						KAB8288096.1	EYC80_010229	scaffold_026	90744..92363	416				RAL63439.1	DID88_003860	QKRW01000019.1	complement(430547..434426)	898				KAA8574946.1			Bcin14g04030	Bcin14g04030	.	1	Bcin14p04030.1	14	1584317..1585170	129			APA11648.1	sscle_08g064180
Singletons	KAA8576224.1	129	PTHR36854 (Uncharacterized protein)	-		-	-	-	-	-	-		#N/A						KAB8288098.1	EYC80_010231	scaffold_026	94128..96229	540				RAL63753.1	DID88_003399	QKRW01000017.1	181168..182918	524				KAA8576444.1			Bcin02g02480	Bcin02g02480	.	1	Bcin02p02480.1	2	909753..910854	102			APA15949.1	sscle_15g107190
Singletons	KAA8572275.1	130	PF07249 (Cerato-platanin)	-		-	-	-	-	-	-	IPR036908 (G3DSA:2.40.40.GENE3D); IPR010829 (PFAM); mobidb-lite (MOBIDB_LITE); mobidb-lite (MOBIDB_LITE); NON_CYTOPLASMIC_DOMAIN (PHOBIUS); SIGNAL_PEPTIDE_C_REGION (PHOBIUS); SIGNAL_PEPTIDE_N_REGION (PHOBIUS); SIGNAL_PEPTIDE (PHOBIUS); SIGNAL_PEPTIDE_H_REGION (PHOBIUS); SignalP-noTM (SIGNALP_EUK)	KAA8572275.1						KAB8288099.1	EYC80_010232	scaffold_026	complement(97606..98522)	281				RAL64343.1	DID88_001819	QKRW01000014.1	47523..49126	464				KAA8569038.1			Bcin11g01450	Bcin11g01450	.	1	Bcin11p01450.1	11	complement(493273..494165)	98			APA15838.1	sscle_15g106080
Singletons	KAA8564041.1	256	-	-		-	-	-	-	-	-		KAA8564041.1						KAB8288102.1	EYC80_010235	scaffold_026	115007..117847	574				RAL65032.1	DID88_001140	QKRW01000011.1	117944..119681	544				KAA8569232.1			Bcin02g01230	Bcin02g01230	.	1	Bcin02p01230.1	2	516173..517347	141			APA12890.1	sscle_10g076600
Singletons	KAA8566393.1	122	PF03198 (Glucanosyltransferase); SSF51445 (Glycoside hydrolase superfamily)	-		-	-	-	-	-	-	IPR004886 (PFAM); G3DSA:3.20.20.80 (GENE3D); PTHR31468:SF2 (PANTHER); IPR004886 (PANTHER); SIGNAL_PEPTIDE_C_REGION (PHOBIUS); NON_CYTOPLASMIC_DOMAIN (PHOBIUS); SIGNAL_PEPTIDE_N_REGION (PHOBIUS); SIGNAL_PEPTIDE_H_REGION (PHOBIUS); SIGNAL_PEPTIDE (PHOBIUS); SignalP-noTM (SIGNALP_EUK); SignalP-TM (SIGNALP_GRAM_POSITIVE); SignalP-noTM (SIGNALP_GRAM_NEGATIVE); IPR017853 (SUPERFAMILY)	KAA8566393.1						KAB8288106.1	EYC80_010239	scaffold_026	129743..132952	515				RAL65662.1	DID88_005333	QKRW01000009.1	491935..494158	580				KAA8566253.1			Bcin02g05060	Bcin02g05060	.	1	Bcin02p05060.1	2	1814692..1815588	168			APA05615.1	sscle_01g003850
Singletons	KAA8569802.1	236	PF00857 (Isochorismatase)	-		-	-	-	-	-	-	IPR000868 (PFAM); IPR036380 (G3DSA:3.40.50.GENE3D); PTHR43559:SF3 (PANTHER); PTHR43559 (PANTHER); SIGNAL_PEPTIDE_N_REGION (PHOBIUS); NON_CYTOPLASMIC_DOMAIN (PHOBIUS); SIGNAL_PEPTIDE (PHOBIUS); SIGNAL_PEPTIDE_C_REGION (PHOBIUS); SIGNAL_PEPTIDE_H_REGION (PHOBIUS); IPR036380 (SUPERFAMILY)	KAA8569802.1						KAB8288107.1	EYC80_010240	scaffold_026	135239..135853	177				RAL66689.1	DID88_006371	QKRW01000006.1	complement(1142265..1144076)	538				KAA8564858.1			Bcin15g04880	Bcin15g04880	.	1	Bcin15p04880.1	15	1646185..1647090	142			APA10122.1	sscle_06g048920
Singletons	KAA8564620.1	175	-	-		-	-	-	-	-	-		KAA8564620.1						KAB8288108.1	EYC80_010241	scaffold_026	complement(137066..138655)	501				RAL67434.1	DID88_008189	QKRW01000003.1	313871..315773	617				KAA8565721.1			Bcin15g04100	Bcin15g04100	.	1	Bcin15p04100.1	15	1429095..1429919	97			APA11539.1	sscle_08g063090
Singletons	KAA8563810.1	84	-	-		-	-	-	-	-	-		KAA8563810.1						KAB8288109.1	EYC80_010242	scaffold_026	complement(140740..141792)	350				RAL66865.1	DID88_007647	QKRW01000005.1	632250..634261	557				KAA8565622.1			Bcin11g03340	Bcin11g03340	.	1	Bcin11p03340.1	11	complement(1143406..1144177)	54			APA05863.1	sscle_01g006330
Singletons	KAA8575888.1	298	-	-		-	-	-	-	-	-		KAA8575888.1						KAB8288110.1	EYC80_010243	scaffold_026	complement(143764..145041)	324				RAL64842.1	DID88_001438	QKRW01000012.1	complement(263196..264823)	524				KAA8572603.1			Bcin16g00400	Bcin16g00400	.	1	Bcin16p00400.1	16	complement(218963..219934)	127			APA14096.1	sscle_12g088660
Singletons	KAA8568510.1	168	-	-		-	-	-	-	-	-		KAA8568510.1						KAB8288173.1	EYC80_010179	scaffold_025	17458..18809	384				RAL66004.1	DID88_005665	QKRW01000008.1	complement(781447..782827)	438				KAA8564418.1			Bcin16g00400	Bcin16g00400	.	1	Bcin16p00400.1	16	complement(218963..219934)	127			APA05692.1	sscle_01g004620
MFRC;Ss	KAA8575457.1	191	-	-		-	-	-	-	APA09837.1	212		KAA8575457.1						KAB8288175.1	EYC80_010181	scaffold_025	24475..26164	490				RAL64818.1	DID88_001415	QKRW01000012.1	168308..170220	478				KAA8575620.1			Bcin15g04870	Bcin15g04870	.	1	Bcin15p04870.1	15	1645126..1646114	185			APA15101.1	sscle_14g098710
MFRC;Ss	KAA8570438.1	320	PF11327 (Egh16-like virulence factor)	-		-	-	-	-	APA09238.1	303	IPR021476 (PFAM); mobidb-lite (MOBIDB_LITE); mobidb-lite (MOBIDB_LITE); PTHR34618:SF3 (PANTHER); IPR021476 (PANTHER); SIGNAL_PEPTIDE (PHOBIUS); SIGNAL_PEPTIDE_H_REGION (PHOBIUS); NON_CYTOPLASMIC_DOMAIN (PHOBIUS); SIGNAL_PEPTIDE_N_REGION (PHOBIUS); SIGNAL_PEPTIDE_C_REGION (PHOBIUS); SignalP-noTM (SIGNALP_EUK)	KAA8570438.1						KAB8288177.1	EYC80_010183	scaffold_025	complement(31431..32614)	372				RAL60370.1	DID88_000146	QKRW01000041.1	235892..237787	531				KAA8572253.1			Bcin04g03920	Bcin04g03920	.	1	Bcin04p03920.1	4	complement(1391169..1392246)	213			APA09836.1	sscle_05g046060
MFRC;Ss	KAA8576781.1	160	-	-		-	-	-	-	APA06769.1	155		KAA8576781.1						KAB8288180.1	EYC80_010186	scaffold_025	complement(45930..48121)	626				RAL62031.1	DID88_002519	QKRW01000027.1	complement(460137..461378)	378				KAA8565050.1			Bcin06g00930	Bcin06g00930	.	1	Bcin06p00930.1	6	349332..350025	169			APA11407.1	sscle_07g061770
MFRC;Ss	KAA8575066.1	187	-	-		-	-	-	-	APA09627.1	61		KAA8575066.1						KAB8288181.1	EYC80_010187	scaffold_025	48935..49743	246				RAL58192.1	DID88_002327	QKRW01000095.1	48201..50107	549				KAA8565051.1			Bcin08g02160	Bcin08g02160	.	1	Bcin08p02160.1	8	complement(823177..827145)	158			APA06124.1	sscle_01g008940
MFRC;Bc;Ss	KAA8574614.1	128	-	-		-	-	Bcin07p03120.1	127	APA05692.1	128		KAA8574614.1						KAB8288182.1	EYC80_010188	scaffold_025	complement(50265..50927)	111				RAL66393.1	DID88_006084	QKRW01000006.1	complement(67629..69568)	499				KAA8572560.1			Bcin14g00570	Bcin14g00570	.	1	Bcin14p00570.1	14	230276..231263	194			APA09837.1	sscle_05g046070
MFRC;Bc;Ss	KAA8574094.1	232	-	-		-	-	Bcin02p04050.1	64	APA06125.1	238		KAA8574094.1						KAB8288183.1	EYC80_010188	scaffold_025	complement(50265..50927)	110				RAL58936.1	DID88_009227	QKRW01000064.1	96562..98377	541				KAA8565621.1			Bcin14g00570	Bcin14g00570	.	1	Bcin14p00570.1	14	230276..231263	194			APA10670.1	sscle_06g054400
MFRC;Bc;Ss	KAA8575058.1	205	SUPERFAMILY: SSF82153 (FAS1 domain superfamily); CATH-Gene3D:G3DSA:2.30.180.10 (FAS1 domain superfamily)	-		-	-	Bcin05p04860.1	203	APA09621.1	205	IPR036378 (G3DSA:2.30.180.GENE3D); mobidb-lite (MOBIDB_LITE); IPR040200 (PANTHER); SIGNAL_PEPTIDE_H_REGION (PHOBIUS); SIGNAL_PEPTIDE_N_REGION (PHOBIUS); NON_CYTOPLASMIC_DOMAIN (PHOBIUS); SIGNAL_PEPTIDE_C_REGION (PHOBIUS); SIGNAL_PEPTIDE (PHOBIUS); IPR000782 (PROSITE_PROFILES); SignalP-noTM (SIGNALP_EUK); SignalP-TM (SIGNALP_GRAM_POSITIVE); IPR036378 (SUPERFAMILY)	KAA8575058.1						KAB8288190.1	EYC80_010195	scaffold_025	complement(93174..93911)	245				RAL61443.1	DID88_009372	QKRW01000031.1	complement(188192..189733)	476				KAA8568268.1			Bcin14g00570	Bcin14g00570	.	1	Bcin14p00570.1	14	230276..231263	194			APA15261.1	sscle_14g100310
MFRC;Bc;Ss	KAA8569884.1	175	-	-		-	-	Bcin06p02910.1	175	APA15746.1	175		KAA8569884.1						KAB8288191.1	EYC80_010196	scaffold_025	complement(95478..96497)	339				RAL62412.1	DID88_004978	QKRW01000024.1	138272..142257	1311				KAA8566887.1			Bcin12g06760	Bcin12g06760	.	1	Bcin12p06760.1	12	complement(2330257..2330945)	84			APA08315.1	sscle_03g030850
MFRC;Bc;Ss	KAA8574598.1	106	-	-		-	-	Bcin04p02570.1	105	APA12722.1	105		KAA8574598.1						KAB8288193.1	EYC80_010198	scaffold_025	complement(100020..101093)	357				RAL61539.1	DID88_009578	QKRW01000030.1	complement(177992..180924)	771				KAA8564285.1			Bcin06g02690	Bcin06g02690	.	1	Bcin06p02690.1	6	complement(919100..920149)	92			APA09172.1	sscle_04g039420
MFRC	KAA8574832.1	181	PF01565 (FAD_binding_4)	-		-	-	-	-	-	-	IPR016169 (G3DSA:3.30.465.GENE3D); IPR006094 (PFAM); PTHR42973:SF27 (PANTHER); PTHR42973 (PANTHER); SIGNAL_PEPTIDE_C_REGION (PHOBIUS); SIGNAL_PEPTIDE (PHOBIUS); SIGNAL_PEPTIDE_H_REGION (PHOBIUS); NON_CYTOPLASMIC_DOMAIN (PHOBIUS); SIGNAL_PEPTIDE_N_REGION (PHOBIUS); IPR016166 (PROSITE_PROFILES); SignalP-noTM (SIGNALP_EUK); SignalP-TM (SIGNALP_GRAM_POSITIVE); IPR036318 (SUPERFAMILY)	KAA8574832.1						KAB8288194.1	EYC80_010199	scaffold_025	103723..103935	70				RAL60460.1	DID88_000235	QKRW01000040.1	complement(240650..242251)	533				KAA8564773.1			Bcin12g06110	Bcin12g06110	.	1	Bcin12p06110.1	12	2110689..2111153	102			APA10711.1	sscle_06g054810
MFRC	KAA8571803.1	139	-	-		-	-	-	-	-	-		KAA8571803.1						KAB8288196.1	EYC80_010201	scaffold_025	108831..109079	82				RAL61107.1	DID88_010446	QKRW01000034.1	207317..208736	407				KAA8564839.1			Bcin01g01330	Bcin01g01330	.	1	Bcin01p01330.1	1	531083..532463	109			APA14026.1	sscle_12g087960
MFRC	KAA8571804.1	158	-	-		-	-	-	-	-	-		KAA8571804.1						KAB8288197.1	EYC80_010202	scaffold_025	complement(121526..122731)	401				RAL60312.1	DID88_000088	QKRW01000042.1	344851..348954	908				KAA8564914.1			Bcin02g05790	Bcin02g05790	.	1	Bcin02p05790.1	2	complement(2071664..2072320)	160			APA09627.1	sscle_05g043970
MFRC	KAA8565756.1	259	PF01565 (FAD linked oxidase, N-terminal)	-		-	-	-	-	-	-	IPR016169 (G3DSA:3.30.465.GENE3D); IPR006094 (PFAM); PTHR42973 (PANTHER); PTHR42973:SF2 (PANTHER); SIGNAL_PEPTIDE_C_REGION (PHOBIUS); SIGNAL_PEPTIDE_N_REGION (PHOBIUS); SIGNAL_PEPTIDE (PHOBIUS); SIGNAL_PEPTIDE_H_REGION (PHOBIUS); NON_CYTOPLASMIC_DOMAIN (PHOBIUS); IPR016166 (PROSITE_PROFILES); SignalP-noTM (SIGNALP_EUK); SignalP-noTM (SIGNALP_GRAM_NEGATIVE); SignalP-TM (SIGNALP_GRAM_POSITIVE); IPR…	KAA8565756.1						KAB8288198.1	EYC80_010203	scaffold_025	126218..129216	919				RAL62890.1	DID88_004731	QKRW01000022.1	526069..528111	527				KAA8567489.1			Bcin04g00360	Bcin04g00360	.	1	Bcin04p00360.1	4	141988..144258	96			APA11436.1	sscle_07g062060
1As described in Figure 10																			KAB8288201.1	EYC80_010206	scaffold_025	complement(150927..154616)	1014				RAL63623.1	DID88_003667	QKRW01000018.1	complement(449956..451436)	399				KAA8572554.1			Bcin11g04910	Bcin11g04910	.	1	Bcin11p04910.1	11	complement(1774844..1776126)	178			APA06524.1	sscle_02g012940
																			KAB8288202.1	EYC80_010207	scaffold_025	complement(155276..157350)	511				RAL65394.1	DID88_000962	QKRW01000010.1	467639..469739	522				KAA8572754.1			Bcin08g01100	Bcin08g01100	.	1	Bcin08p01100.1	8	complement(442005..443605)	164			APA14292.1	sscle_12g090620
																			KAB8288203.1	EYC80_010208	scaffold_025	complement(157441..164324)	1839				RAL63815.1	DID88_003458	QKRW01000017.1	complement(391158..392961)	476				KAA8565428.1			Bcin13g02210	Bcin13g02210	.	1	Bcin13p02210.1	13	complement(772695..774307)	139			APA14083.1	sscle_12g088530
																			KAB8288206.1	EYC80_010211	scaffold_025	168581..172566	687				RAL68335.1	DID88_007065	QKRW01000001.1	complement(235234..238309)	949				KAA8572445.1			Bcin08g00990	Bcin08g00990	.	1	Bcin08p00990.1	8	399485..400342	82			APA12050.1	sscle_08g068200
																			KAB8288207.1	EYC80_010212	scaffold_025	complement(174078..174469)	66				RAL64633.1	DID88_001666	QKRW01000013.1	323925..325721	506				KAA8566475.1			Bcin02g04050	Bcin02g04050	.	1	Bcin02p04050.1	2	1419625..1421017	64			APA09151.1	sscle_04g039210
																			KAB8288208.1	EYC80_010213	scaffold_025	174677..176947	756				RAL59860.1	DID88_000489	QKRW01000047.1	224288..225992	488				KAA8571849.1			Bcin10g04560	Bcin10g04560	.	1	Bcin10p04560.1	10	1752405..1754359	239			APA14391.1	sscle_12g091610
																			KAB8288209.1	EYC80_010213	scaffold_025	174677..176947	342				RAL65302.1	DID88_000870	QKRW01000010.1	complement(91355..93347)	555				KAA8564855.1			Bcin04g02480	Bcin04g02480	.	1	Bcin04p02480.1	4	899268..900555	181			APA15873.1	sscle_15g106430
																			KAB8288210.1	EYC80_010214	scaffold_025	182799..187678	1379				RAL67730.1	DID88_008464	QKRW01000003.1	1385865..1388034	582				KAA8569818.1			Bcin01g03760	Bcin01g03760	.	1	Bcin01p03760.1	1	1347517..1348243	89			APA06755.1	sscle_02g015250
																			KAB8288211.1	EYC80_010214	scaffold_025	182799..187678	1385				RAL65453.1	DID88_001019	QKRW01000010.1	684164..686685	613				KAA8570847.1			Bcin03g03180	Bcin03g03180	.	1	Bcin03p03180.1	3	1062778..1064182	246			APA13288.1	sscle_10g080580
																			KAB8288212.1	EYC80_010215	scaffold_025	complement(189581..191609)	604				RAL66917.1	DID88_007699	QKRW01000005.1	complement(868300..870449)	570				KAA8564266.1			Bcin05g03680	Bcin05g03680	.	1	Bcin05p03680.1	5	1329671..1330257	90			APA15857.1	sscle_15g106270
																			KAB8288213.1	EYC80_010216	scaffold_025	194031..195195	310				RAL62793.1	DID88_004635	QKRW01000022.1	complement(132369..134566)	579				KAA8572371.1			Bcin14g03140	Bcin14g03140	.	1	Bcin14p03140.1	14	complement(1188388..1189523)	133			APA07130.1	sscle_02g019000
																			KAB8288222.1	EYC80_010223	scaffold_025	complement(213560..215834)	389				RAL59982.1	DID88_000608	QKRW01000045.1	33676..35500	522				KAA8567339.1			Bcin02g04050	Bcin02g04050	.	1	Bcin02p04050.1	2	1419625..1421017	235			APA15913.1	sscle_15g106830
																			KAB8288223.1	EYC80_010224	scaffold_025	complement(216263..217813)	317				RAL63878.1	DID88_003521	QKRW01000017.1	complement(666567..668262)	514				KAA8565939.1			Bcin01g06060	Bcin01g06060	.	1	Bcin01p06060.1	1	2141565..2142620	228			APA10765.1	sscle_07g055350
																			KAB8288224.1	EYC80_010225	scaffold_025	218534..220099	425				RAL58773.1	DID88_009187	QKRW01000069.1	67537..69614	551				KAA8574243.1			Bcin03g04580	Bcin03g04580	.	1	Bcin03p04580.1	3	complement(1523736..1524722)	197			APA06658.1	sscle_02g014280
																			KAB8288451.1	EYC80_010116	scaffold_024	18332..19361	284				RAL58470.1	DID88_005174	QKRW01000081.1	87906..91310	1019				KAA8570500.1			Bcin05g04860	Bcin05g04860	.	1	Bcin05p04860.1	5	complement(1724068..1725095)	203			APA08620.1	sscle_04g033900
																			KAB8288452.1	EYC80_010117	scaffold_024	complement(19600..21467)	603				RAL58489.1	DID88_005193	QKRW01000080.1	75938..78943	891				KAA8573831.1			Bcin09g07100	Bcin09g07100	.	1	Bcin09p07100.1	9	complement(2500736..2501581)	90			APA08974.1	sscle_04g037440
																			KAB8288453.1	EYC80_010118	scaffold_024	22119..23709	475				RAL58703.1	DID88_003060	QKRW01000071.1	complement(18999..20654)	532				KAA8575529.1			Bcin07g05850	Bcin07g05850	.	1	Bcin07p05850.1	7	complement(2161712..2163668)	258			APA08875.1	sscle_04g036450
																			KAB8288455.1	EYC80_010120	scaffold_024	30606..31164	105				RAL61310.1	DID88_009446	QKRW01000032.1	76066..78219	560				KAA8574975.1			Bcin12g01600	Bcin12g01600	.	1	Bcin12p01600.1	12	complement(571831..572708)	100			APA15871.1	sscle_15g106410
																			KAB8288456.1	EYC80_010121	scaffold_024	complement(35966..36810)	194				RAL61813.1	DID88_002876	QKRW01000028.1	192982..195819	765				KAA8576800.1			Bcin15g04860	Bcin15g04860	.	1	Bcin15p04860.1	15	1643194..1644046	148			APA13527.1	sscle_11g082970
																			KAB8288459.1	EYC80_010124	scaffold_024	complement(46106..48169)	204				RAL62327.1	DID88_004893	QKRW01000025.1	447901..450009	635				KAA8568251.1			Bcin13g03550	Bcin13g03550	.	1	Bcin13p03550.1	13	1227756..1228815	282			APA08885.1	sscle_04g036550
																			KAB8288461.1	EYC80_010126	scaffold_024	complement(52914..54436)	489				RAL62512.1	DID88_005077	QKRW01000024.1	complement(533127..534847)	481				KAA8570622.1			Bcin15g04930	Bcin15g04930	.	1	Bcin15p04930.1	15	1659073..1659991	106			APA09335.1	sscle_05g041050
																			KAB8288463.1	EYC80_010128	scaffold_024	complement(60336..61346)	292				RAL63988.1	DID88_003176	QKRW01000016.1	340249..343007	775				KAA8575951.1			Bcin13g05690	Bcin13g05690	.	1	Bcin13p05690.1	13	complement(2156961..2157659)	175			APA16338.1	sscle_16g111080
																			KAB8288471.1	EYC80_010136	scaffold_024	complement(79450..80488)	260				RAL64300.1	DID88_002192	QKRW01000015.1	complement(763535..765663)	569				KAA8577074.1			Bcin07g03120	Bcin07g03120	.	1	Bcin07p03120.1	7	1138917..1140332	127			APA15916.1	sscle_15g106860
																			KAB8288473.1	EYC80_010138	scaffold_024	91515..92120	201				RAL65197.1	DID88_001303	QKRW01000011.1	771254..776277	1471				KAA8577290.1			Bcin08g06900	Bcin08g06900	.	1	Bcin08p06900.1	8	complement(2542657..2543556)	128			APA07408.1	sscle_02g021780
																			KAB8288478.1	EYC80_010143	scaffold_024	105181..106098	305				RAL65481.1	DID88_001047	QKRW01000010.1	794238..796438	640				KAA8564640.1			Bcin12g06040	Bcin12g06040	.	1	Bcin12p06040.1	12	2094780..2095634	204			APA11689.1	sscle_08g064590
																			KAB8288482.1	EYC80_010147	scaffold_024	121917..122997	171				RAL67735.1	DID88_008468	QKRW01000003.1	complement(1395673..1397780)	477				KAA8572841.1			Bcin02g04040	Bcin02g04040	.	1	Bcin02p04040.1	2	1416784..1418581	355			APA13391.1	sscle_11g081610
																			KAB8288485.1	EYC80_010150	scaffold_024	complement(133567..136379)	818				RAL67967.1	DID88_008691	QKRW01000002.1	complement(739524..741385)	602				KAA8565412.1			Bcin03g01260	Bcin03g01260	.	1	Bcin03p01260.1	3	complement(442716..444077)	147			APA07895.1	sscle_03g026650
																			KAB8288489.1	EYC80_010154	scaffold_024	complement(159706..160089)	127				RAL68300.1	DID88_007030	QKRW01000001.1	complement(92220..99066)	1675				KAA8569469.1			Bcin03g08850	Bcin03g08850	.	1	Bcin03p08850.1	3	3023509..3024657	122			APA08764.1	sscle_04g035340
																			KAB8288491.1	EYC80_010156	scaffold_024	complement(162583..163530)	315				RAL68408.1	DID88_007139	QKRW01000001.1	complement(527907..531618)	1074				KAA8568922.1			Bcin06g06720	Bcin06g06720	.	1	Bcin06p06720.1	6	complement(2351131..2352420)	246			APA12549.1	sscle_09g073190
																			KAB8288492.1	EYC80_010157	scaffold_024	165814..167403	529				RAL68681.1	DID88_007389	QKRW01000001.1	complement(1485470..1487623)	601				KAA8570266.1			Bcin06g06940	Bcin06g06940	.	1	Bcin06p06940.1	6	complement(2425585..2426691)	127			APA11470.1	sscle_08g062400
																			KAB8288493.1	EYC80_010158	scaffold_024	complement(168229..168855)	177				RAL62528.1	DID88_005093	QKRW01000024.1	complement(588844..591096)	440				KAA8571273.1			Bcin02g07480	Bcin02g07480	.	1	Bcin02p07480.1	2	2658001..2659344	254			APA10553.1	sscle_06g053230
																			KAB8288500.1	EYC80_010165	scaffold_024	complement(199738..202522)	877				RAL65742.1	DID88_005409	QKRW01000009.1	780090..781573	390				KAA8569017.1			Bcin13g05700	Bcin13g05700	.	1	Bcin13p05700.1	13	complement(2158166..2159185)	166			APA14193.1	sscle_12g089630
																			KAB8288501.1	EYC80_010166	scaffold_024	203871..206122	717				RAL62467.1	DID88_005033	QKRW01000024.1	complement(359482..360954)	455				KAA8576234.1			Bcin09g06920	Bcin09g06920	.	1	Bcin09p06920.1	9	2451741..2452828	84			APA14482.1	sscle_13g092520
																			KAB8288503.1	EYC80_010168	scaffold_024	complement(210294..215812)	1818				RAL64134.1	DID88_003322	QKRW01000016.1	complement(846736..848653)	442				KAA8564614.1			Bcin08g00400	Bcin08g00400	.	1	Bcin08p00400.1	8	complement(198693..199779)	174			APA15429.1	sscle_14g101990
																			KAB8288504.1	EYC80_010169	scaffold_024	218640..220713	245				RAL60773.1	DID88_009878	QKRW01000037.1	complement(290989..292563)	470				KAA8571912.1			Bcin06g00510	Bcin06g00510	.	1	Bcin06p00510.1	6	228778..229518	98			APA07836.1	sscle_03g026060
																			KAB8288509.1	EYC80_010174	scaffold_024	243723..246614	944				RAL66800.1	DID88_007583	QKRW01000005.1	complement(407597..409156)	420				KAA8572356.1			Bcin16g02400	Bcin16g02400	.	1	Bcin16p02400.1	16	complement(935614..936533)	90			APA08100.1	sscle_03g028700
																			KAB8288511.1	EYC80_010176	scaffold_024	281367..282245	292				RAL61806.1	DID88_002869	QKRW01000028.1	164143..165706	501				KAA8575011.1			Bcin08g00040	Bcin08g00040	.	1	Bcin08p00040.1	8	complement(16715..17311)	125			APA09611.1	sscle_05g043810
																			KAB8288821.1	EYC80_010723	scaffold_023	complement(8501..9136)	211				RAL59965.1	DID88_000591	QKRW01000046.1	272210..274514	620				KAA8565640.1			Bcin01g01980	Bcin01g01980	.	1	Bcin01p01980.1	1	737670..738926	218			APA07703.1	sscle_03g024730
																			KAB8288823.1	EYC80_010725	scaffold_023	14432..15010	192				RAL60250.1	DID88_000030	QKRW01000042.1	138649..142559	1217				KAA8568952.1			Bcin01g07900	Bcin01g07900	.	1	Bcin01p07900.1	1	complement(2753618..2754386)	63			APA09691.1	sscle_05g044610
																			KAB8288826.1	EYC80_010728	scaffold_023	complement(24632..27071)	362				RAL62078.1	DID88_002564	QKRW01000026.1	35972..39017	848				KAA8572187.1			Bcin14g02790	Bcin14g02790	.	1	Bcin14p02790.1	14	1088865..1090206	147			APA10583.1	sscle_06g053530
																			KAB8288827.1	EYC80_010729	scaffold_023	28906..31043	571				RAL62795.1	DID88_004637	QKRW01000022.1	complement(146171..147704)	421				KAA8573253.1			Bcin07g03370	Bcin07g03370	.	1	Bcin07p03370.1	7	1233756..1234500	82			APA12180.1	sscle_09g069500
																			KAB8288828.1	EYC80_010730	scaffold_023	complement(32353..34346)	427				RAL60110.1	DID88_000735	QKRW01000044.1	250479..252296	547				KAA8573254.1			Bcin02g00860	Bcin02g00860	.	1	Bcin02p00860.1	2	388813..390601	224			APA07417.1	sscle_02g021870
																			KAB8288829.1	EYC80_010731	scaffold_023	34789..35928	379				RAL61850.1	DID88_002913	QKRW01000028.1	complement(351560..353738)	437				KAA8575634.1			Bcin02g00860	Bcin02g00860	.	1	Bcin02p00860.1	2	388813..390601	224			APA15992.1	sscle_16g107620
																			KAB8288830.1	EYC80_010732	scaffold_023	complement(42888..44407)	350				RAL63972.1	DID88_003160	QKRW01000016.1	complement(290722..292358)	510				KAA8566047.1			Bcin16g00770	Bcin16g00770	.	1	Bcin16p00770.1	16	complement(336600..339320)	105			APA15291.1	sscle_14g100610
																			KAB8288834.1	EYC80_010737	scaffold_023	complement(56435..57772)	445				RAL67229.1	DID88_008003	QKRW01000004.1	complement(1018571..1022135)	783				KAA8569616.1			Bcin16g00770	Bcin16g00770	.	1	Bcin16p00770.1	16	complement(336600..339320)	105			APA08557.1	sscle_04g033270
																			KAB8288842.1	EYC80_010745	scaffold_023	complement(86663..87935)	373				RAL59433.1	DID88_006807	QKRW01000053.1	complement(102014..104035)	563				KAA8571311.1			Bcin15g04010	Bcin15g04010	.	1	Bcin15p04010.1	15	1400028..1401127	72			APA07934.1	sscle_03g027040
																			KAB8288844.1	EYC80_010747	scaffold_023	complement(89657..91742)	486				RAL62672.1	DID88_004515	QKRW01000023.1	400695..402360	481				KAA8564918.1			Bcin06g00450	Bcin06g00450	.	1	Bcin06p00450.1	6	208923..210199	145			APA09331.1	sscle_05g041010
																			KAB8288845.1	EYC80_010748	scaffold_023	92312..93337	323				RAL64984.1	DID88_001574	QKRW01000012.1	846391..848212	449				KAA8576193.1			Bcin06g00450	Bcin06g00450	.	1	Bcin06p00450.1	6	208923..210199	145			APA13387.1	sscle_11g081570
																			KAB8288847.1	EYC80_010750	scaffold_023	complement(100564..102210)	548				RAL58370.1	DID88_006050	QKRW01000085.1	complement(31705..33980)	482				KAA8567338.1			Bcin01g10630	Bcin01g10630	.	1	Bcin01p10630.1	1	complement(3699748..3700819)	52			APA05632.1	sscle_01g004020
																			KAB8288848.1	EYC80_010751	scaffold_023	102266..103468	271				RAL60989.1	DID88_010085	QKRW01000035.1	197928..199399	454				KAA8569247.1			Bcin04g06380	Bcin04g06380	.	1	Bcin04p06380.1	4	2191097..2192824	182			APA09318.1	sscle_05g040880
																			KAB8288852.1	EYC80_010755	scaffold_023	118392..120357	589				RAL64634.1	DID88_001667	QKRW01000013.1	328061..329480	436				KAA8576188.1			Bcin02g07970	Bcin02g07970	.	1	Bcin02p07970.1	2	complement(2867229..2868392)	111			APA11999.1	sscle_08g067690
																			KAB8288855.1	EYC80_010758	scaffold_023	124342..125391	349				RAL68401.1	DID88_007132	QKRW01000001.1	503134..504612	462				KAA8564683.1			Bcin02g00800	Bcin02g00800	.	1	Bcin02p00800.1	2	complement(372599..373298)	89			APA07876.1	sscle_03g026460
																			KAB8288857.1	EYC80_010760	scaffold_023	131085..131474	129				RAL63450.1	DID88_003870	QKRW01000019.1	complement(481735..486909)	1130				KAA8565641.1			Bcin01g05180	Bcin01g05180	.	1	Bcin01p05180.1	1	complement(1856492..1857421)	182			APA15277.1	sscle_14g100470
																			KAB8288858.1	EYC80_010761	scaffold_023	complement(134070..137907)	1077				RAL62008.1	DID88_002497	QKRW01000027.1	354500..357227	478				KAA8570265.1			Bcin16g00510	Bcin16g00510	.	1	Bcin16p00510.1	16	250291..251153	106			APA10768.1	sscle_07g055380
																			KAB8288859.1	EYC80_010762	scaffold_023	complement(138763..139895)	332				RAL62354.1	DID88_004920	QKRW01000025.1	564162..566237	508				KAA8563642.1			Bcin05g04800	Bcin05g04800	.	1	Bcin05p04800.1	5	1703502..1704936	61			APA06821.1	sscle_02g015910
																			KAB8288862.1	EYC80_010765	scaffold_023	complement(158493..161813)	1083				RAL60014.1	DID88_000640	QKRW01000045.1	complement(194274..196159)	414				KAA8565609.1			Bcin01g04820	Bcin01g04820	.	1	Bcin01p04820.1	1	complement(1747457..1747926)	46			APA13459.1	sscle_11g082290
																			KAB8288864.1	EYC80_010767	scaffold_023	complement(162744..163710)	271				RAL67536.1	DID88_008291	QKRW01000003.1	732675..734895	605				KAA8571558.1			Bcin01g03330	Bcin01g03330	.	1	Bcin01p03330.1	1	complement(1189016..1190075)	129			APA16243.1	sscle_16g110130
																			KAB8288865.1	EYC80_010768	scaffold_023	165983..166455	138				RAL59695.1	DID88_000328	QKRW01000049.1	183437..185444	486				KAA8572830.1			Bcin01g03910	Bcin01g03910	.	1	Bcin01p03910.1	1	1439866..1440921	116			APA15023.1	sscle_14g097930
																			KAB8288867.1	EYC80_010770	scaffold_023	complement(170123..171016)	280				RAL67053.1	DID88_007833	QKRW01000004.1	199590..201298	515				KAA8573414.1			Bcin08g00940	Bcin08g00940	.	1	Bcin08p00940.1	8	387364..388238	96			APA10718.1	sscle_06g054880
																			KAB8288869.1	EYC80_010772	scaffold_023	complement(174293..177545)	566				RAL64217.1	DID88_002109	QKRW01000015.1	complement(390540..392010)	472				KAA8569270.1			Bcin06g00500	Bcin06g00500	.	1	Bcin06p00500.1	6	complement(222931..224211)	178			APA08512.1	sscle_04g032820
																			KAB8288870.1	EYC80_010773	scaffold_023	177944..178988	194				RAL62620.1	DID88_004467	QKRW01000023.1	complement(225885..227707)	470				KAA8566883.1			Bcin06g00520	Bcin06g00520	.	1	Bcin06p00520.1	6	complement(231929..232970)	249			APA16331.1	sscle_16g111010
																			KAB8288871.1	EYC80_010774	scaffold_023	complement(181441..182818)	307				RAL58789.1	DID88_009202	QKRW01000069.1	complement(116878..118771)	467				KAA8571824.1			Bcin06g00320	Bcin06g00320	.	1	Bcin06p00320.1	6	complement(140473..142181)	173			APA08785.1	sscle_04g035550
																			KAB8288872.1	EYC80_010775	scaffold_023	complement(186917..187867)	119				RAL67939.1	DID88_008664	QKRW01000002.1	611866..613909	544				KAA8572552.1			Bcin03g08230	Bcin03g08230	.	1	Bcin03p08230.1	3	2827095..2828152	173			APA05498.1	sscle_01g002680
																			KAB8288873.1	EYC80_010776	scaffold_023	194204..196549	714				RAL58694.1	DID88_003000	QKRW01000072.1	complement(101783..103797)	609				KAA8565842.1			Bcin15g04770	Bcin15g04770	.	1	Bcin15p04770.1	15	1616633..1617900	178			APA10586.1	sscle_06g053560
																			KAB8288874.1	EYC80_010777	scaffold_023	complement(200271..201924)	346				RAL64013.1	DID88_003201	QKRW01000016.1	407695..411170	1125				KAA8576019.1			Bcin03g07340	Bcin03g07340	.	1	Bcin03p07340.1	3	2478716..2480076	217			APA15772.1	sscle_15g105420
																			KAB8288876.1	EYC80_010779	scaffold_023	206522..206812	96				RAL60255.1	DID88_000035	QKRW01000042.1	155612..158043	697				KAA8574799.1			Bcin06g03840	Bcin06g03840	.	1	Bcin06p03840.1	6	1329472..1331763	185			APA13444.1	sscle_11g082140
																			KAB8288877.1	EYC80_010780	scaffold_023	207694..208211	153				RAL64096.1	DID88_003284	QKRW01000016.1	complement(702377..704238)	528				KAA8571559.1			Bcin06g03840	Bcin06g03840	.	1	Bcin06p03840.1	6	1329472..1331763	185			APA15758.1	sscle_15g105280
																			KAB8288878.1	EYC80_010781	scaffold_023	208901..209617	238				RAL66397.1	DID88_006088	QKRW01000006.1	93346..95327	488				KAA8566061.1			Bcin02g07070	Bcin02g07070	.	1	Bcin02p07070.1	2	complement(2500078..2501427)	280			APA06614.1	sscle_02g013840
																			KAB8288879.1	EYC80_010782	scaffold_023	210499..211254	187				RAL58157.1	DID88_002361	QKRW01000097.1	complement(49197..50940)	501				KAA8576842.1			Bcin07g03750	Bcin07g03750	.	1	Bcin07p03750.1	7	complement(1343502..1344989)	312			APA06823.1	sscle_02g015930
																			KAB8288882.1	EYC80_010785	scaffold_023	219403..222324	660				RAL58185.1	DID88_002320	QKRW01000095.1	28362..30795	576				KAA8574088.1			Bcin16g03050	Bcin16g03050	.	1	Bcin16p03050.1	16	complement(1173894..1175202)	171			APA13480.1	sscle_11g082500
																			KAB8288883.1	EYC80_010786	scaffold_023	complement(227819..229765)	578				RAL59104.1	DID88_006750	QKRW01000059.1	complement(43388..45268)	529				KAA8569586.1			Bcin06g01720	Bcin06g01720	.	1	Bcin06p01720.1	6	complement(607779..608958)	187			APA15768.1	sscle_15g105380
																			KAB8288885.1	EYC80_010788	scaffold_023	complement(234396..236486)	448				RAL59122.1	DID88_006768	QKRW01000059.1	complement(126434..128761)	701				KAA8568274.1			Bcin06g05980	Bcin06g05980	.	1	Bcin06p05980.1	6	complement(2087622..2089220)	314			APA13869.1	sscle_11g086390
																			KAB8289470.1	EYC80_010632	scaffold_022	2570..3552	302				RAL60076.1	DID88_000702	QKRW01000044.1	141792..144324	646				KAA8568697.1			Bcin16g00790	Bcin16g00790	.	1	Bcin16p00790.1	16	346056..346714	129			APA11242.1	sscle_07g060120
																			KAB8289471.1	EYC80_010633	scaffold_022	complement(4757..6013)	418				RAL60313.1	DID88_000089	QKRW01000042.1	352329..354178	555				KAA8570120.1			Bcin10g04980	Bcin10g04980	.	1	Bcin10p04980.1	10	complement(1880340..1882298)	213			APA08183.1	sscle_03g029530
																			KAB8289472.1	EYC80_010634	scaffold_022	20034..22952	972				RAL61083.1	DID88_010424	QKRW01000034.1	complement(124892..126627)	453				KAA8569466.1			Bcin15g02390	Bcin15g02390	.	1	Bcin15p02390.1	15	complement(840200..841345)	225			APA14424.1	sscle_12g091940
																			KAB8289473.1	EYC80_010635	scaffold_022	24293..25302	170				RAL61148.1	DID88_010487	QKRW01000034.1	383738..386853	961				KAA8571515.1			Bcin04g01220	Bcin04g01220	.	1	Bcin04p01220.1	4	478784..479913	209			APA06575.1	sscle_02g013450
																			KAB8289474.1	EYC80_010636	scaffold_022	complement(27714..28546)	193				RAL61266.1	DID88_010345	QKRW01000033.1	complement(367119..368670)	464				KAA8576802.1			Bcin06g05540	Bcin06g05540	.	1	Bcin06p05540.1	6	1898461..1899306	131			APA14341.1	sscle_12g091110
																			KAB8289475.1	EYC80_010637	scaffold_022	complement(31694..33215)	486				RAL61348.1	DID88_009484	QKRW01000032.1	complement(255623..257579)	535				KAA8570602.1			Bcin09g01710	Bcin09g01710	.	1	Bcin09p01710.1	9	complement(646646..647504)	143			APA09272.1	sscle_05g040420
																			KAB8289477.1	EYC80_010639	scaffold_022	37562..42284	790				RAL61358.1	DID88_009493	QKRW01000032.1	complement(303183..305510)	775				KAA8570024.1			Bcin07g01040	Bcin07g01040	.	1	Bcin07p01040.1	7	372309..374499	118			APA08929.1	sscle_04g036990
																			KAB8289478.1	EYC80_010640	scaffold_022	43108..44489	438				RAL61672.1	DID88_002740	QKRW01000029.1	211200..213195	647				KAA8576597.1			Bcin01g00930	Bcin01g00930	.	1	Bcin01p00930.1	1	361502..363069	206			APA06774.1	sscle_02g015440
																			KAB8289480.1	EYC80_010642	scaffold_022	complement(50843..56018)	1646				RAL62222.1	DID88_004793	QKRW01000025.1	complement(35689..37684)	591				KAA8566680.1			Bcin01g00930	Bcin01g00930	.	1	Bcin01p00930.1	1	361502..363069	200			APA13663.1	sscle_11g084330
																			KAB8289482.1	EYC80_010644	scaffold_022	complement(58344..61344)	968				RAL63001.1	DID88_004087	QKRW01000021.1	complement(256583..258345)	486				KAA8570796.1			Bcin16g01630	Bcin16g01630	.	1	Bcin16p01630.1	16	complement(670179..672496)	63			APA08204.1	sscle_03g029740
																			KAB8289483.1	EYC80_010645	scaffold_022	62028..63313	411				RAL63675.1	DID88_003718	QKRW01000018.1	677971..680227	594				KAA8576254.1			Bcin01g01540	Bcin01g01540	.	1	Bcin01p01540.1	1	complement(594654..595744)	149			APA05433.1	sscle_01g002030
																			KAB8289486.1	EYC80_010648	scaffold_022	71646..73631	596				RAL63849.1	DID88_003492	QKRW01000017.1	complement(535604..540680)	1088				KAA8572564.1			Bcin09g06810	Bcin09g06810	.	1	Bcin09p06810.1	9	2400941..2401977	59			APA12066.1	sscle_08g068360
																			KAB8289487.1	EYC80_010649	scaffold_022	complement(74491..76563)	481				RAL63908.1	DID88_003096	QKRW01000016.1	58797..60949	523				KAA8572421.1			Bcin02g07670	Bcin02g07670	.	1	Bcin02p07670.1	2	2728716..2729833	157			APA14968.1	sscle_14g097380
																			KAB8289488.1	EYC80_010649	scaffold_022	complement(74491..76563)	592				RAL63976.1	DID88_003164	QKRW01000016.1	complement(299951..301579)	461				KAA8574821.1			Bcin04g02040	Bcin04g02040	.	1	Bcin04p02040.1	4	complement(791784..792801)	214			APA05770.1	sscle_01g005400
																			KAB8289489.1	EYC80_010650	scaffold_022	79362..80164	101				RAL64112.1	DID88_003300	QKRW01000016.1	773517..775543	505				KAA8574822.1			Bcin10g06030	Bcin10g06030	.	1	Bcin10p06030.1	10	2318891..2321924	338			APA12948.1	sscle_10g077180
																			KAB8289490.1	EYC80_010651	scaffold_022	complement(81922..82560)	212				RAL64230.1	DID88_002122	QKRW01000015.1	448495..450641	602				KAA8570816.1			Bcin04g03440	Bcin04g03440	.	1	Bcin04p03440.1	4	complement(1240071..1241612)	224			APA05965.1	sscle_01g007350
																			KAB8289491.1	EYC80_010652	scaffold_022	complement(84501..85853)	450				RAL64337.1	DID88_001813	QKRW01000014.1	complement(17583..19492)	473				KAA8569421.1			Bcin03g01460	Bcin03g01460	.	1	Bcin03p01460.1	3	483524..485164	210			APA16010.1	sscle_16g107800
																			KAB8289492.1	EYC80_010653	scaffold_022	complement(89028..91007)	659				RAL64499.1	DID88_001974	QKRW01000014.1	complement(654100..656525)	599				KAA8577054.1			Bcin01g00900	Bcin01g00900	.	1	Bcin01p00900.1	1	341427..343782	173			APA13038.1	sscle_10g078080
																			KAB8289494.1	EYC80_010655	scaffold_022	96655..97686	343				RAL64614.1	DID88_001647	QKRW01000013.1	204660..206715	555				KAA8574251.1			Bcin12g03090	Bcin12g03090	.	1	Bcin12p03090.1	12	1053058..1054340	154			APA07716.1	sscle_03g024860
																			KAB8289495.1	EYC80_010656	scaffold_022	complement(97815..98498)	183				RAL65486.1	DID88_001052	QKRW01000010.1	complement(818966..820972)	561				KAA8569767.1			Bcin03g05260	Bcin03g05260	.	1	Bcin03p05260.1	3	1782358..1782968	82			APA10309.1	sscle_06g050790
																			KAB8289496.1	EYC80_010657	scaffold_022	100037..104063	790				RAL65688.1	DID88_005356	QKRW01000009.1	complement(587155..588768)	520				KAA8569766.1			Bcin04g06990	Bcin04g06990	.	1	Bcin04p06990.1	4	complement(2445208..2446598)	321			APA07631.1	sscle_03g024010
																			KAB8289498.1	EYC80_010658	scaffold_022	104962..106059	345				RAL66789.1	DID88_007572	QKRW01000005.1	374335..376092	535				KAA8570443.1			Bcin12g00080	Bcin12g00080	.	1	Bcin12p00080.1	12	53888..54556	81			APA13453.1	sscle_11g082230
																			KAB8289501.1	EYC80_010661	scaffold_022	complement(120287..122293)	520				RAL67460.1	DID88_008215	QKRW01000003.1	complement(444599..446696)	541				KAA8575038.1			Bcin03g00680	Bcin03g00680	.	1	Bcin03p00680.1	3	complement(242144..243148)	210			APA10994.1	sscle_07g057640
																			KAB8289502.1	EYC80_010662	scaffold_022	complement(123872..127189)	1085				RAL68769.1	DID88_007462	QKRW01000001.1	complement(1791942..1793735)	465				KAA8569589.1			Bcin10g05700	Bcin10g05700	.	1	Bcin10p05700.1	10	2171884..2173628	192			APA15805.1	sscle_15g105750
																			KAB8289505.1	EYC80_010665	scaffold_022	223771..225302	437				RAL62173.1	DID88_002657	QKRW01000026.1	complement(444709..445823)	336				KAA8574691.1			Bcin12g03550	Bcin12g03550	.	1	Bcin12p03550.1	12	complement(1225588..1226465)	151			APA12189.1	sscle_09g069590
																			KAB8289506.1	EYC80_010666	scaffold_022	complement(226994..227686)	230				RAL60539.1	DID88_009735	QKRW01000039.1	171947..173137	315				KAA8570798.1			Bcin13g02090	Bcin13g02090	.	1	Bcin13p02090.1	13	complement(735361..736642)	229			APA09963.1	sscle_05g047330
																			KAB8289508.1	EYC80_010668	scaffold_022	235072..236826	535				RAL58335.1	DID88_005207	QKRW01000087.1	18945..20386	415				KAA8564783.1			Bcin16g04140	Bcin16g04140	.	1	Bcin16p04140.1	16	complement(1500783..1502504)	340			APA08674.1	sscle_04g034440
																			KAB8289509.1	EYC80_010669	scaffold_022	complement(247069..248640)	523				RAL58265.1	DID88_002265	QKRW01000091.1	complement(55332..57065)	469				KAA8565784.1			Bcin16g04140	Bcin16g04140	.	1	Bcin16p04140.1	16	complement(1500783..1502504)	343			APA12192.1	sscle_09g069620
																			KAB8289510.1	EYC80_010670	scaffold_022	complement(248803..253197)	607				RAL60558.1	DID88_009754	QKRW01000039.1	233231..235661	490				KAA8565961.1			Bcin02g06830	Bcin02g06830	.	1	Bcin02p06830.1	2	complement(2416812..2417822)	231			APA14299.1	sscle_12g090690
																			KAB8289512.1	EYC80_010672	scaffold_022	255621..257149	483				RAL59792.1	DID88_000421	QKRW01000048.1	253183..254846	470				KAA8567957.1			Bcin01g11100	Bcin01g11100	.	1	Bcin01p11100.1	1	3907373..3908569	166			APA13075.1	sscle_10g078450
																			KAB8289513.1	EYC80_010673	scaffold_022	complement(257468..259992)	789				RAL59762.1	DID88_000391	QKRW01000048.1	134952..136288	389				KAA8573412.1			Bcin03g09180	Bcin03g09180	.	1	Bcin03p09180.1	3	complement(3153918..3155216)	341			APA15900.1	sscle_15g106700
																			KAB8289514.1	EYC80_010674	scaffold_022	260834..264570	657				RAL64129.1	DID88_003317	QKRW01000016.1	819451..821025	462				KAA8573447.1			Bcin03g05270	Bcin03g05270	.	1	Bcin03p05270.1	3	complement(1784247..1785953)	500			APA08798.1	sscle_04g035680
																			KAB8289518.1	EYC80_010677	scaffold_022	complement(272055..273010)	282				RAL62356.1	DID88_004922	QKRW01000025.1	574003..575351	432				KAA8573724.1			Bcin13g00960	Bcin13g00960	.	1	Bcin13p00960.1	13	355757..358224	670			APA06528.1	sscle_02g012980
																			KAB8289523.1	EYC80_010682	scaffold_022	281231..282826	349				RAL68218.1	DID88_008922	QKRW01000002.1	1569644..1572240	598				KAA8568112.1			Bcin01g01020	Bcin01g01020	.	1	Bcin01p01020.1	1	402465..403614	256			APA09005.1	sscle_04g037750
																			KAB8289525.1	EYC80_010684	scaffold_022	287817..289446	482				RAL68582.1	DID88_007301	QKRW01000001.1	complement(1170722..1173763)	935				KAA8573580.1			Bcin15g05080	Bcin15g05080	.	1	Bcin15p05080.1	15	1713546..1716383	53			APA13788.1	sscle_11g085580
																			KAB8289527.1	EYC80_010686	scaffold_022	complement(291901..293067)	282				RAL58306.1	DID88_006418	QKRW01000088.1	complement(2374..5093)	536				KAA8577285.1			Bcin15g05080	Bcin15g05080	.	1	Bcin15p05080.1	15	1713546..1716383	53			APA08869.1	sscle_04g036390
																			KAB8289529.1	EYC80_010688	scaffold_022	complement(295228..296889)	521				RAL65690.1	DID88_005358	QKRW01000009.1	complement(590312..591777)	437				KAA8563813.1			Bcin15g05080	Bcin15g05080	.	1	Bcin15p05080.1	15	1713546..1716383	74			APA12175.1	sscle_09g069450
																			KAB8289530.1	EYC80_010689	scaffold_022	complement(299196..299825)	121				RAL63733.1	DID88_003380	QKRW01000017.1	109833..111802	548				KAA8568095.1			Bcin01g01030	Bcin01g01030	.	1	Bcin01p01030.1	1	404163..405604	258			APA07144.1	sscle_02g019140
																			KAB8289532.1	EYC80_010691	scaffold_022	303135..305902	885				RAL63400.1	DID88_003824	QKRW01000019.1	complement(316338..318174)	484				KAA8568252.1			Bcin16g03630	Bcin16g03630	.	1	Bcin16p03630.1	16	complement(1361721..1363905)	596			APA06263.1	sscle_01g010330
																			KAB8289533.1	EYC80_010691	scaffold_022	303135..305902	886				RAL66912.1	DID88_007694	QKRW01000005.1	842206..843898	446				KAA8572614.1			Bcin06g07590	Bcin06g07590	.	1	Bcin06p07590.1	6	complement(2675625..2679923)	1216			APA11433.1	sscle_07g062030
																			KAB8289535.1	EYC80_010693	scaffold_022	311143..311615	68				RAL61556.1	DID88_009595	QKRW01000030.1	complement(249704..253254)	777				KAA8568477.1			Bcin09g00400	Bcin09g00400	.	1	Bcin09p00400.1	9	160165..160958	157			APA08279.1	sscle_03g030490
																			KAB8289537.1	EYC80_010695	scaffold_022	complement(315021..316920)	295				RAL67530.1	DID88_008285	QKRW01000003.1	complement(709067..710717)	505				KAA8566081.1			Bcin03g04100	Bcin03g04100	.	1	Bcin03p04100.1	3	complement(1377286..1380248)	795			APA13667.1	sscle_11g084370
																			KAB8289538.1	EYC80_010696	scaffold_022	complement(319940..322316)	736				RAL62796.1	DID88_004638	QKRW01000022.1	complement(149404..151507)	414				KAA8569037.1			Bcin16g03510	Bcin16g03510	.	1	Bcin16p03510.1	16	1310059..1311260	262			APA12406.1	sscle_09g071760
																			KAB8289541.1	EYC80_010699	scaffold_022	complement(327031..328608)	459				RAL59089.1	DID88_009007	QKRW01000060.1	147656..149495	469				KAA8576340.1			Bcin02g01400	Bcin02g01400	.	1	Bcin02p01400.1	2	566656..567609	154			APA07434.1	sscle_02g022040
																			KAB8289543.1	EYC80_010701	scaffold_022	339673..342494	629				RAL63525.1	DID88_003569	QKRW01000018.1	25008..26847	469				KAA8565554.1			Bcin03g00650	Bcin03g00650	.	1	Bcin03p00650.1	3	complement(233870..235700)	492			APA13888.1	sscle_11g086580
																			KAB8289546.1	EYC80_010704	scaffold_022	348649..349795	342				RAL66579.1	DID88_006269	QKRW01000006.1	complement(798687..801151)	741				KAA8565555.1			Bcin09g04210	Bcin09g04210	.	1	Bcin09p04210.1	9	complement(1488903..1490952)	512			APA12052.1	sscle_08g068220
																			KAB8289551.1	EYC80_010709	scaffold_022	complement(367788..368528)	162				RAL58863.1	DID88_009283	QKRW01000066.1	61699..63605	542				KAA8565556.1			Bcin16g02400	Bcin16g02400	.	1	Bcin16p02400.1	16	complement(935614..936533)	39			APA12491.1	sscle_09g072610
																			KAB8289552.1	EYC80_010710	scaffold_022	375415..377312	582				RAL64150.1	DID88_002043	QKRW01000015.1	complement(50816..52460)	496				KAA8573100.1			Bcin05g05930	Bcin05g05930	.	1	Bcin05p05930.1	5	2040946..2043601	610			APA10929.1	sscle_07g056990
																			KAB8289554.1	EYC80_010712	scaffold_022	complement(383432..384531)	348				RAL61724.1	DID88_002792	QKRW01000029.1	complement(400742..402143)	428				KAA8573099.1			Bcin01g06980	Bcin01g06980	.	1	Bcin01p06980.1	1	2442276..2443732	400			APA11108.1	sscle_07g058780
																			KAB8289557.1	EYC80_010715	scaffold_022	395791..397187	382				RAL62852.1	DID88_004693	QKRW01000022.1	complement(378389..379966)	447				KAA8563829.1			Bcin02g07620	Bcin02g07620	.	1	Bcin02p07620.1	2	2708514..2710667	521			APA06190.1	sscle_01g009600
																			KAB8289560.1	EYC80_010718	scaffold_022	402103..402669	125				RAL62792.1	DID88_004634	QKRW01000022.1	128709..131800	802				KAA8565447.1			Bcin04g02390	Bcin04g02390	.	1	Bcin04p02390.1	4	complement(879555..881117)	402			APA07043.1	sscle_02g018130
																			KAB8289561.1	EYC80_010719	scaffold_022	complement(402889..406267)	1062				RAL59259.1	DID88_006973	QKRW01000056.1	104084..105883	448				KAA8568647.1			Bcin15g03050	Bcin15g03050	.	1	Bcin15p03050.1	15	1066112..1067781	339			APA11009.1	sscle_07g057790
																			KAB8289563.1	EYC80_010721	scaffold_022	complement(410179..412723)	723				RAL62453.1	DID88_005019	QKRW01000024.1	complement(314566..316098)	386				KAA8563867.1			Bcin09g03760	Bcin09g03760	.	1	Bcin09p03760.1	9	1337227..1338806	415			APA09564.1	sscle_05g043340
																			KAB8289609.1	EYC80_010525	scaffold_021	10179..11879	289				RAL61877.1	DID88_002940	QKRW01000028.1	458346..460082	469				KAA8570736.1			Bcin15g05080	Bcin15g05080	.	1	Bcin15p05080.1	15	1713546..1716383	463			APA14739.1	sscle_13g095090
																			KAB8289610.1	EYC80_010526	scaffold_021	11914..12631	168				RAL62498.1	DID88_005063	QKRW01000024.1	469762..471445	513				KAA8566814.1			Bcin12g06510	Bcin12g06510	.	1	Bcin12p06510.1	12	2266076..2267728	331			APA12320.1	sscle_09g070900
																			KAB8289611.1	EYC80_010527	scaffold_021	complement(24001..26220)	633				RAL63107.1	DID88_004191	QKRW01000021.1	648458..650593	403				KAA8574600.1			Bcin09g02410	Bcin09g02410	.	1	Bcin09p02410.1	9	867016..869468	421			APA10046.1	sscle_05g048160
																			KAB8289612.1	EYC80_010528	scaffold_021	26482..28121	177				RAL63674.1	DID88_003717	QKRW01000018.1	complement(673195..676989)	869				KAA8569305.1			Bcin09g02410	Bcin09g02410	.	1	Bcin09p02410.1	9	867016..869468	421			APA11655.1	sscle_08g064250
																			KAB8289613.1	EYC80_010528	scaffold_021	26482..28121	138				RAL63894.1	DID88_003082	QKRW01000016.1	5598..7165	453				KAA8576356.1			Bcin12g02380	Bcin12g02380	.	1	Bcin12p02380.1	12	complement(851573..853938)	547			APA09561.1	sscle_05g043310
																			KAB8289614.1	EYC80_010529	scaffold_021	complement(28920..30007)	113				RAL64625.1	DID88_001658	QKRW01000013.1	273953..278380	1277				KAA8564184.1			Bcin03g05710	Bcin03g05710	.	1	Bcin03p05710.1	3	complement(1912761..1915353)	618			APA06030.1	sscle_01g008000
																			KAB8289615.1	EYC80_010530	scaffold_021	30084..30547	81				RAL65635.1	DID88_005307	QKRW01000009.1	complement(379957..382123)	653				KAA8565448.1			Bcin16g04060	Bcin16g04060	.	1	Bcin16p04060.1	16	1483812..1485342	315			APA09168.1	sscle_04g039380
																			KAB8289616.1	EYC80_010531	scaffold_021	31257..34620	1022				RAL67456.1	DID88_008211	QKRW01000003.1	complement(425621..427313)	380				KAA8564838.1			Bcin16g03460	Bcin16g03460	.	1	Bcin16p03460.1	16	1299622..1300848	272			APA09006.1	sscle_04g037760
																			KAB8289618.1	EYC80_010533	scaffold_021	37252..40521	937				RAL67471.1	DID88_008226	QKRW01000003.1	492683..496393	1100				KAA8571915.1			Bcin15g00860	Bcin15g00860	.	1	Bcin15p00860.1	15	complement(331875..334218)	572			APA08109.1	sscle_03g028790
																			KAB8289619.1	EYC80_010533	scaffold_021	37252..40521	1089				RAL67646.1	DID88_008395	QKRW01000003.1	1107092..1108944	362				KAA8573971.1			Bcin09g00480	Bcin09g00480	.	1	Bcin09p00480.1	9	complement(189472..191315)	478			APA12797.1	sscle_10g075670
																			KAB8289621.1	EYC80_010535	scaffold_021	74908..76120	362				RAL68101.1	DID88_008817	QKRW01000002.1	1235312..1238133	855				KAA8574833.1			Bcin04g06910	Bcin04g06910	.	1	Bcin04p06910.1	4	complement(2416474..2417531)	171			APA08317.1	sscle_03g030870
																			KAB8289624.1	EYC80_010538	scaffold_021	94388..98532	1156				RAL68781.1	DID88_007472	QKRW01000001.1	complement(1823061..1825218)	630				KAA8563856.1			Bcin15g01720	Bcin15g01720	.	1	Bcin15p01720.1	15	613427..615085	395			APA09370.1	sscle_05g041400
																			KAB8289625.1	EYC80_010539	scaffold_021	complement(99430..99970)	130				RAL67377.1	DID88_008133	QKRW01000003.1	complement(101364..102694)	343				KAA8570175.1			Bcin14g05220	Bcin14g05220	.	1	Bcin14p05220.1	14	complement(1994369..1997102)	506			APA13483.1	sscle_11g082530
																			KAB8289626.1	EYC80_010540	scaffold_021	101900..104229	759				RAL60900.1	DID88_010225	QKRW01000036.1	357433..359249	451				KAA8572553.1			Bcin11g03380	Bcin11g03380	.	1	Bcin11p03380.1	11	1170115..1176305	1452			APA12816.1	sscle_10g075860
																			KAB8289627.1	EYC80_010541	scaffold_021	complement(107309..107976)	127				RAL63303.1	DID88_004379	QKRW01000020.1	complement(687052..687954)	300				KAA8567711.1			Bcin11g03380	Bcin11g03380	.	1	Bcin11p03380.1	11	1170115..1176305	1301			APA15390.1	sscle_14g101600
																			KAB8289629.1	EYC80_010543	scaffold_021	complement(115112..116038)	216				RAL63281.1	DID88_004357	QKRW01000020.1	574849..576745	446				KAA8565756.1			Bcin11g03380	Bcin11g03380	.	1	Bcin11p03380.1	11	1170115..1176305	1339			APA06236.1	sscle_01g010060
																			KAB8289632.1	EYC80_010546	scaffold_021	123219..124092	236				RAL59312.1	DID88_006917	QKRW01000055.1	complement(75587..77185)	401				KAA8566402.1			Bcin05g00140	Bcin05g00140	.	1	Bcin05p00140.1	5	67419..71363	1084			APA09692.1	sscle_05g044620
																			KAB8289633.1	EYC80_010547	scaffold_021	complement(124905..134963)	3169				RAL68648.1	DID88_007358	QKRW01000001.1	1356516..1358034	416				KAA8567448.1			Bcin09g00050	Bcin09g00050	.	1	Bcin09p00050.1	9	25522..27035	334			APA09769.1	sscle_05g045390
																			KAB8289635.1	EYC80_010549	scaffold_021	138818..139729	248				RAL66559.1	DID88_006249	QKRW01000006.1	725856..728700	904				KAA8576110.1			Bcin13g00010	Bcin13g00010	.	1	Bcin13p00010.1	13	complement(11021..13623)	518			APA10221.1	sscle_06g049910
																			KAB8289636.1	EYC80_010550	scaffold_021	complement(140823..143893)	885				RAL59408.1	DID88_006896	QKRW01000054.1	complement(209139..210172)	308				KAA8570555.1			Bcin09g03240	Bcin09g03240	.	1	Bcin09p03240.1	9	complement(1149382..1151795)	588			APA14611.1	sscle_13g093810
																			KAB8289639.1	EYC80_010553	scaffold_021	complement(158550..161444)	890				RAL64299.1	DID88_002191	QKRW01000015.1	complement(754725..756544)	432				KAA8567160.1			Bcin02g01690	Bcin02g01690	.	1	Bcin02p01690.1	2	660497..662441	467			APA15428.1	sscle_14g101980
																			KAB8289640.1	EYC80_010554	scaffold_021	162470..162951	123				RAL67862.1	DID88_008588	QKRW01000002.1	complement(288243..289499)	418				KAA8572265.1			Bcin01g08630	Bcin01g08630	.	1	Bcin01p08630.1	1	complement(2998536..3001841)	595			APA08737.1	sscle_04g035070
																			KAB8289641.1	EYC80_010555	scaffold_021	166219..167410	228				RAL60517.1	DID88_009713	QKRW01000039.1	complement(61319..63215)	492				KAA8571435.1			Bcin13g03620	Bcin13g03620	.	1	Bcin13p03620.1	13	complement(1253965..1257451)	1053			APA14998.1	sscle_14g097680
																			KAB8289644.1	EYC80_010558	scaffold_021	177021..177710	184				RAL65652.1	DID88_005323	QKRW01000009.1	complement(460012..461080)	292				KAA8569937.1			Bcin16g00770	Bcin16g00770	.	1	Bcin16p00770.1	16	complement(336600..339320)	530			APA06722.1	sscle_02g014920
																			KAB8289645.1	EYC80_010559	scaffold_021	181946..184291	522				RAL65573.1	DID88_005245	QKRW01000009.1	complement(111205..114052)	752				KAA8564952.1			Bcin07g01440	Bcin07g01440	.	1	Bcin07p01440.1	7	complement(524998..526399)	370			APA08363.1	sscle_03g031330
																			KAB8289647.1	EYC80_010561	scaffold_021	complement(187846..188656)	246				RAL65535.1	DID88_001100	QKRW01000010.1	1035547..1038482	783				KAA8565574.1			Bcin08g04120	Bcin08g04120	.	1	Bcin08p04120.1	8	1588537..1592318	722			APA11840.1	sscle_08g066100
																			KAB8289652.1	EYC80_010565	scaffold_021	200873..202441	522				RAL64168.1	DID88_002061	QKRW01000015.1	143863..145579	514				KAA8563810.1			Bcin15g05490	Bcin15g05490	.	1	Bcin15p05490.1	15	1914704..1916480	441			APA07489.1	sscle_03g022590
																			KAB8289653.1	EYC80_010566	scaffold_021	202707..204711	483				RAL66580.1	DID88_006270	QKRW01000006.1	complement(802214..804109)	503				KAA8572206.1			Bcin05g05090	Bcin05g05090	.	1	Bcin05p05090.1	5	complement(1807588..1810049)	436			APA08859.1	sscle_04g036290
																			KAB8289654.1	EYC80_010567	scaffold_021	205661..208067	694				RAL67608.1	DID88_008361	QKRW01000003.1	complement(1011926..1014178)	623				KAA8570246.1			Bcin01g02660	Bcin01g02660	.	1	Bcin01p02660.1	1	complement(993379..997623)	1184			APA10209.1	sscle_06g049790
																			KAB8289659.1	EYC80_010572	scaffold_021	complement(226735..228852)	289				RAL61284.1	DID88_010363	QKRW01000033.1	436305..437614	301				KAA8575504.1			Bcin01g05280	Bcin01g05280	.	1	Bcin01p05280.1	1	complement(1874182..1876847)	548			APA05709.1	sscle_01g004790
																			KAB8289662.1	EYC80_010575	scaffold_021	complement(235557..236370)	249				RAL60073.1	DID88_000699	QKRW01000044.1	134246..135778	422				KAA8564138.1			Bcin15g01100	Bcin15g01100	.	1	Bcin15p01100.1	15	405350..407365	489			APA06724.1	sscle_02g014940
																			KAB8289664.1	EYC80_010577	scaffold_021	240087..243443	906				RAL60043.1	DID88_000669	QKRW01000044.1	7015..8869	458				KAA8570325.1			Bcin03g08430	Bcin03g08430	.	1	Bcin03p08430.1	3	2889889..2892244	510			APA13590.1	sscle_11g083600
																			KAB8289671.1	EYC80_010584	scaffold_021	complement(266180..266988)	85				RAL68224.1	DID88_008927	QKRW01000002.1	complement(1597332..1599047)	481				KAA8571803.1			Bcin15g04010	Bcin15g04010	.	1	Bcin15p04010.1	15	1400028..1401127	118			APA16322.1	sscle_16g110920
																			KAB8289675.1	EYC80_010587	scaffold_021	280806..281178	82				RAL60967.1	DID88_010063	QKRW01000035.1	complement(122894..124766)	383				KAA8566060.1			Bcin16g01820	Bcin16g01820	.	1	Bcin16p01820.1	16	742253..743552	255			APA14579.1	sscle_13g093490
																			KAB8289679.1	EYC80_010591	scaffold_021	complement(290670..291863)	252				RAL67638.1	DID88_008387	QKRW01000003.1	1089906..1091555	431				KAA8576949.1			Bcin15g04750	Bcin15g04750	.	1	Bcin15p04750.1	15	complement(1611832..1613868)	530			APA05637.1	sscle_01g004070
																			KAB8289682.1	EYC80_010594	scaffold_021	complement(306045..309689)	1170				RAL58541.1	DID88_003989	QKRW01000078.1	complement(61912..63638)	453				KAA8571804.1			Bcin07g04790	Bcin07g04790	.	1	Bcin07p04790.1	7	1735658..1738192	642			APA05380.1	sscle_01g001500
																			KAB8289683.1	EYC80_010595	scaffold_021	complement(327314..328489)	352				RAL66833.1	DID88_007616	QKRW01000005.1	complement(538724..543436)	1168				KAA8576002.1			Bcin03g02380	Bcin03g02380	.	1	Bcin03p02380.1	3	787991..790554	674			APA07440.1	sscle_02g022100
																			KAB8289685.1	EYC80_010597	scaffold_021	complement(332204..336820)	1019				RAL58861.1	DID88_009281	QKRW01000066.1	52654..54392	434				KAA8568275.1			Bcin09g04420	Bcin09g04420	.	1	Bcin09p04420.1	9	1549603..1554714	1118			APA10834.1	sscle_07g056040
																			KAB8289686.1	EYC80_010598	scaffold_021	339197..343319	1354				RAL63199.1	DID88_004278	QKRW01000020.1	complement(260176..263756)	724				KAA8572738.1			Bcin07g05930	Bcin07g05930	.	1	Bcin07p05930.1	7	complement(2189707..2192588)	713			APA05436.1	sscle_01g002060
																			KAB8289690.1	EYC80_010602	scaffold_021	411550..414187	808				RAL59817.1	DID88_000446	QKRW01000047.1	complement(41394..43282)	436				KAA8565615.1			Bcin01g01540	Bcin01g01540	.	1	Bcin01p01540.1	1	complement(594654..595744)	162			APA11804.1	sscle_08g065740
																			KAB8289691.1	EYC80_010603	scaffold_021	414625..417233	808				RAL59415.1	DID88_006789	QKRW01000053.1	complement(24569..26596)	415				KAA8564435.1			Bcin05g03880	Bcin05g03880	.	1	Bcin05p03880.1	5	complement(1398338..1400422)	502			APA08464.1	sscle_04g032340
																			KAB8289692.1	EYC80_010604	scaffold_021	418018..419004	268				RAL65075.1	DID88_001182	QKRW01000011.1	306057..309729	1029				KAA8571065.1			Bcin02g08910	Bcin02g08910	.	1	Bcin02p08910.1	2	3169904..3170681	59			APA12457.1	sscle_09g072270
																			KAB8289693.1	EYC80_010605	scaffold_021	complement(419342..422233)	827				RAL58322.1	DID88_006434	QKRW01000088.1	complement(53683..55100)	413				KAA8571783.1			Bcin15g03010	Bcin15g03010	.	1	Bcin15p03010.1	15	1047904..1049946	180			APA11575.1	sscle_08g063450
																			KAB8289694.1	EYC80_010605	scaffold_021	complement(419342..422233)	820				RAL58525.1	DID88_004029	QKRW01000079.1	92084..93510	393				KAA8576788.1			Bcin09g03880	Bcin09g03880	.	1	Bcin09p03880.1	9	complement(1371570..1374572)	537			APA05818.1	sscle_01g005880
																			KAB8289695.1	EYC80_010606	scaffold_021	425016..427232	655				RAL59640.1	DID88_006499	QKRW01000050.1	complement(255880..257642)	554				KAA8563680.1			Bcin09g03880	Bcin09g03880	.	1	Bcin09p03880.1	9	complement(1371570..1374572)	537			APA07327.1	sscle_02g020970
																			KAB8289697.1	EYC80_010608	scaffold_021	complement(431777..435217)	966				RAL61061.1	DID88_010402	QKRW01000034.1	complement(39272..41380)	550				KAA8570230.1			Bcin02g09240	Bcin02g09240	.	1	Bcin02p09240.1	2	complement(3274009..3275075)	59			APA13907.1	sscle_12g086770
																			KAB8289699.1	EYC80_010610	scaffold_021	complement(442677..442933)	67				RAL61377.1	DID88_009511	QKRW01000032.1	complement(380206..383221)	625				KAA8577073.1			Bcin10g02530	Bcin10g02530	.	1	Bcin10p02530.1	10	966132..968039	402			APA11800.1	sscle_08g065700
																			KAB8289702.1	EYC80_010613	scaffold_021	complement(461522..463374)	598				RAL61634.1	DID88_002703	QKRW01000029.1	complement(27379..29084)	488				KAA8563779.1			Bcin04g02060	Bcin04g02060	.	1	Bcin04p02060.1	4	795643..798604	517			APA09267.1	sscle_05g040370
																			KAB8289703.1	EYC80_010614	scaffold_021	463681..466358	791				RAL62201.1	DID88_002685	QKRW01000026.1	575122..577158	565				KAA8569735.1			Bcin04g02060	Bcin04g02060	.	1	Bcin04p02060.1	4	795643..798604	579			APA13528.1	sscle_11g082980
																			KAB8289704.1	EYC80_010615	scaffold_021	complement(466960..469399)	638				RAL62298.1	DID88_004864	QKRW01000025.1	complement(328656..331226)	621				KAA8575066.1			Bcin15g05350	Bcin15g05350	.	1	Bcin15p05350.1	15	complement(1868475..1876427)	1851			APA05652.1	sscle_01g004220
																			KAB8289705.1	EYC80_010616	scaffold_021	470848..476174	1544				RAL62397.1	DID88_004963	QKRW01000024.1	89206..90815	462				KAA8564286.1			Bcin14g03440	Bcin14g03440	.	1	Bcin14p03440.1	14	1323371..1325544	546			APA06075.1	sscle_01g008450
																			KAB8289707.1	EYC80_010618	scaffold_021	complement(483891..485883)	647				RAL63760.1	DID88_003406	QKRW01000017.1	complement(201905..206381)	1426				KAA8565270.1			Bcin01g11170	Bcin01g11170	.	1	Bcin01p11170.1	1	complement(3921962..3923489)	385			APA15899.1	sscle_15g106690
																			KAB8289708.1	EYC80_010619	scaffold_021	487763..491224	1020				RAL64454.1	DID88_001930	QKRW01000014.1	505097..509651	1097				KAA8570732.1			Bcin01g11170	Bcin01g11170	.	1	Bcin01p11170.1	1	complement(3921962..3923489)	386			APA14223.1	sscle_12g089930
																			KAB8289709.1	EYC80_010620	scaffold_021	complement(491840..494168)	634				RAL65054.1	DID88_001161	QKRW01000011.1	complement(215865..217843)	497				KAA8565485.1			Bcin08g05170	Bcin08g05170	.	1	Bcin08p05170.1	8	1956307..1958183	323			APA13568.1	sscle_11g083380
																			KAB8289712.1	EYC80_010623	scaffold_021	complement(509489..511806)	752				RAL65225.1	DID88_001331	QKRW01000011.1	complement(862257..864268)	492				KAA8570939.1			Bcin09g00060	Bcin09g00060	.	1	Bcin09p00060.1	9	complement(27149..28148)	218			APA11813.1	sscle_08g065830
																			KAB8289714.1	EYC80_010625	scaffold_021	519265..519901	113				RAL66260.1	DID88_005931	QKRW01000007.1	complement(665534..666787)	399				KAA8572218.1			Bcin06g02020	Bcin06g02020	.	1	Bcin06p02020.1	6	714987..717031	514			APA11713.1	sscle_08g064830
																			KAB8289719.1	EYC80_010630	scaffold_021	538787..542258	1068				RAL68460.1	DID88_007188	QKRW01000001.1	complement(763328..764974)	548				KAA8576628.1			Bcin13g01470	Bcin13g01470	.	1	Bcin13p01470.1	13	complement(544923..547314)	586			APA06617.1	sscle_02g013870
																			KAB8289774.1	EYC80_010408	scaffold_020	complement(25821..26921)	366				RAL59960.1	DID88_000586	QKRW01000046.1	complement(256063..257174)	353				KAA8569695.1			Bcin16g03990	Bcin16g03990	.	1	Bcin16p03990.1	16	complement(1458900..1460657)	315			APA06690.1	sscle_02g014600
																			KAB8289775.1	EYC80_010409	scaffold_020	complement(30044..30845)	198				RAL63507.1	DID88_003927	QKRW01000019.1	complement(702362..704197)	395				KAA8573905.1			Bcin01g06970	Bcin01g06970	.	1	Bcin01p06970.1	1	complement(2438837..2440947)	525			APA07681.1	sscle_03g024510
																			KAB8289778.1	EYC80_010412	scaffold_020	44696..46014	412				RAL67100.1	DID88_007880	QKRW01000004.1	complement(420740..421951)	304				KAA8569696.1			Bcin05g03070	Bcin05g03070	.	1	Bcin05p03070.1	5	1123850..1125767	446			APA05718.1	sscle_01g004880
																			KAB8289779.1	EYC80_010413	scaffold_020	complement(49516..50539)	319				RAL62331.1	DID88_004897	QKRW01000025.1	complement(462997..464331)	377				KAA8575911.1			Bcin07g06590	Bcin07g06590	.	1	Bcin07p06590.1	7	2427666..2429556	211			APA10069.1	sscle_05g048390
																			KAB8289782.1	EYC80_010416	scaffold_020	complement(63200..65437)	633				RAL63930.1	DID88_003118	QKRW01000016.1	complement(149150..150398)	328				KAA8577035.1			Bcin01g11040	Bcin01g11040	.	1	Bcin01p11040.1	1	complement(3885015..3887664)	739			APA15984.1	sscle_16g107540
																			KAB8289783.1	EYC80_010417	scaffold_020	complement(67355..69817)	820				RAL61890.1	DID88_002953	QKRW01000028.1	complement(498679..500025)	322				KAA8563814.1			Bcin04g05880	Bcin04g05880	.	1	Bcin04p05880.1	4	2027888..2032027	1211			APA09402.1	sscle_05g041720
																			KAB8289784.1	EYC80_010418	scaffold_020	complement(70693..71979)	84				RAL64750.1	DID88_001781	QKRW01000013.1	776743..778077	389				KAA8563933.1			Bcin13g01300	Bcin13g01300	.	1	Bcin13p01300.1	13	482804..483988	245			APA06008.1	sscle_01g007780
																			KAB8289785.1	EYC80_010419	scaffold_020	complement(74779..76869)	588				RAL67557.1	DID88_008312	QKRW01000003.1	complement(802793..803611)	272				KAA8574238.1			Bcin16g04160	Bcin16g04160	.	1	Bcin16p04160.1	16	1507118..1509338	568			APA15182.1	sscle_14g099520
																			KAB8289786.1	EYC80_010420	scaffold_020	77725..80816	956				RAL58650.1	DID88_003014	QKRW01000073.1	complement(46712..48192)	287				KAA8567458.1			Bcin02g07230	Bcin02g07230	.	1	Bcin02p07230.1	2	2551792..2554365	559			APA12236.1	sscle_09g070060
																			KAB8289787.1	EYC80_010420	scaffold_020	77725..80816	946				RAL63154.1	DID88_004234	QKRW01000020.1	84275..85538	335				KAA8572085.1			Bcin02g07230	Bcin02g07230	.	1	Bcin02p07230.1	2	2551792..2554365	594			APA13598.1	sscle_11g083680
																			KAB8289792.1	EYC80_010425	scaffold_020	complement(97442..103052)	1521				RAL58973.1	DID88_009264	QKRW01000063.1	complement(119185..120772)	388				KAA8569813.1			Bcin16g02790	Bcin16g02790	.	1	Bcin16p02790.1	16	complement(1088913..1091972)	563			APA06365.1	sscle_01g011350
																			KAB8289793.1	EYC80_010426	scaffold_020	103536..104255	220				RAL68327.1	DID88_007057	QKRW01000001.1	complement(208325..209683)	400				KAA8573962.1			Bcin03g07780	Bcin03g07780	.	1	Bcin03p07780.1	3	complement(2660188..2661367)	209			APA06011.1	sscle_01g007810
																			KAB8289794.1	EYC80_010427	scaffold_020	105141..106524	334				RAL60122.1	DID88_000747	QKRW01000044.1	complement(308214..309335)	354				KAA8572691.1			Bcin15g00810	Bcin15g00810	.	1	Bcin15p00810.1	15	complement(306321..309379)	292			APA15115.1	sscle_14g098850
																			KAB8289797.1	EYC80_010430	scaffold_020	complement(114774..115949)	391				RAL67379.1	DID88_008135	QKRW01000003.1	104936..106448	354				KAA8575682.1			Bcin14g03430	Bcin14g03430	.	1	Bcin14p03430.1	14	complement(1316487..1318008)	392			APA09960.1	sscle_05g047300
																			KAB8289799.1	EYC80_010432	scaffold_020	complement(123306..125247)	131				RAL68418.1	DID88_007149	QKRW01000001.1	complement(566516..567444)	267				KAA8564699.1			Bcin14g03090	Bcin14g03090	.	1	Bcin14p03090.1	14	complement(1169489..1173258)	931			APA13309.1	sscle_10g080790
																			KAB8289801.1	EYC80_010434	scaffold_020	complement(130087..130398)	103				RAL62731.1	DID88_004574	QKRW01000023.1	complement(630466..631660)	310				KAA8570275.1			Bcin10g01290	Bcin10g01290	.	1	Bcin10p01290.1	10	501157..503219	296			APA16153.1	sscle_16g109230
																			KAB8289802.1	EYC80_010435	scaffold_020	complement(131367..132234)	250				RAL60578.1	DID88_009773	QKRW01000039.1	complement(305561..307204)	376				KAA8573574.1			Bcin13g04200	Bcin13g04200	.	1	Bcin13p04200.1	13	1507954..1509107	226			APA09849.1	sscle_05g046190
																			KAB8289804.1	EYC80_010437	scaffold_020	141029..146448	1747				RAL63800.1	DID88_003444	QKRW01000017.1	complement(343177..345225)	478				KAA8574637.1			Bcin15g04960	Bcin15g04960	.	1	Bcin15p04960.1	15	complement(1666561..1669299)	339			APA10475.1	sscle_06g052450
																			KAB8289805.1	EYC80_010438	scaffold_020	complement(148324..154808)	1269				RAL59087.1	DID88_009005	QKRW01000060.1	complement(142401..143715)	382				KAA8576275.1			Bcin08g02840	Bcin08g02840	.	1	Bcin08p02840.1	8	1063350..1065239	474			APA11113.1	sscle_07g058830
																			KAB8289807.1	EYC80_010440	scaffold_020	158454..160903	748				RAL63523.1	DID88_003567	QKRW01000018.1	complement(19753..21067)	382				KAA8567096.1			Bcin12g05120	Bcin12g05120	.	1	Bcin12p05120.1	12	complement(1727819..1731653)	831			APA11317.1	sscle_07g060870
																			KAB8289808.1	EYC80_010441	scaffold_020	complement(162125..164093)	445				RAL66793.1	DID88_007576	QKRW01000005.1	385320..386573	378				KAA8574459.1			Bcin08g03680	Bcin08g03680	.	1	Bcin08p03680.1	8	complement(1425172..1426704)	323			APA11098.1	sscle_07g058680
																			KAB8289814.1	EYC80_010447	scaffold_020	complement(180887..184529)	1000				RAL67472.1	DID88_008227	QKRW01000003.1	497883..499155	386				KAA8575085.1			Bcin06g03660	Bcin06g03660	.	1	Bcin06p03660.1	6	complement(1282385..1285346)	455			APA05817.1	sscle_01g005870
																			KAB8289816.1	EYC80_010449	scaffold_020	complement(192232..194522)	709				RAL65100.1	DID88_001207	QKRW01000011.1	complement(381275..382631)	426				KAA8575086.1			Bcin05g03190	Bcin05g03190	.	1	Bcin05p03190.1	5	complement(1167104..1169195)	410			APA08994.1	sscle_04g037640
																			KAB8289817.1	EYC80_010450	scaffold_020	199057..202649	1126				RAL65101.1	DID88_001207	QKRW01000011.1	complement(381275..382631)	421				KAA8572180.1			Bcin01g09770	Bcin01g09770	.	1	Bcin01p09770.1	1	complement(3395834..3398147)	571			APA13143.1	sscle_10g079130
																			KAB8289818.1	EYC80_010450	scaffold_020	199057..202649	1127				RAL62108.1	DID88_002594	QKRW01000026.1	complement(152081..153124)	310				KAA8569850.1			Bcin16g02720	Bcin16g02720	.	1	Bcin16p02720.1	16	1056964..1058460	279			APA06129.1	sscle_01g008990
																			KAB8289820.1	EYC80_010452	scaffold_020	211898..213603	433				RAL62951.1	DID88_004040	QKRW01000021.1	34960..37563	676				KAA8576307.1			Bcin08g02150	Bcin08g02150	.	1	Bcin08p02150.1	8	complement(820495..821983)	166			APA12030.1	sscle_08g068000
																			KAB8289822.1	EYC80_010454	scaffold_020	218151..219278	322				RAL64938.1	DID88_001529	QKRW01000012.1	complement(646623..648021)	367				KAA8565056.1			Bcin16g02460	Bcin16g02460	.	1	Bcin16p02460.1	16	complement(958445..962084)	802			APA06568.1	sscle_02g013380
																			KAB8289824.1	EYC80_010456	scaffold_020	224410..232559	1160				RAL58534.1	DID88_003982	QKRW01000078.1	22072..24952	910				KAA8570317.1			Bcin02g07900	Bcin02g07900	.	1	Bcin02p07900.1	2	complement(2844546..2847205)	457			APA14203.1	sscle_12g089730
																			KAB8289826.1	EYC80_010458	scaffold_020	complement(237131..238458)	324				RAL61455.1	DID88_009384	QKRW01000031.1	265227..266502	370				KAA8569834.1			Bcin04g01480	Bcin04g01480	.	1	Bcin04p01480.1	4	558574..561160	640			APA10094.1	sscle_06g048640
																			KAB8289831.1	EYC80_010463	scaffold_020	complement(253482..254149)	103				RAL64641.1	DID88_001674	QKRW01000013.1	367473..368561	303				KAA8567512.1			Bcin15g05370	Bcin15g05370	.	1	Bcin15p05370.1	15	1881142..1884396	816			APA13039.1	sscle_10g078090
																			KAB8289832.1	EYC80_010464	scaffold_020	complement(256083..257081)	226				RAL64505.1	DID88_001980	QKRW01000014.1	complement(681119..684755)	683				KAA8569604.1			Bcin15g03040	Bcin15g03040	.	1	Bcin15p03040.1	15	complement(1064200..1065791)	287			APA06159.1	sscle_01g009290
																			KAB8289834.1	EYC80_010466	scaffold_020	complement(257987..258674)	181				RAL60108.1	DID88_000733	QKRW01000044.1	240983..242828	580				KAA8573645.1			Bcin03g03810	Bcin03g03810	.	1	Bcin03p03810.1	3	1280278..1281921	364			APA09107.1	sscle_04g038770
																			KAB8289835.1	EYC80_010467	scaffold_020	259038..261786	898				RAL66967.1	DID88_007748	QKRW01000005.1	1049764..1051271	416				KAA8574682.1			Bcin06g02980	Bcin06g02980	.	1	Bcin06p02980.1	6	1036735..1039882	847			APA08711.1	sscle_04g034810
																			KAB8289836.1	EYC80_010468	scaffold_020	complement(269436..270685)	390				RAL58147.1	DID88_002351	QKRW01000097.1	complement(20043..22266)	414				KAA8569209.1			Bcin05g07300	Bcin05g07300	.	1	Bcin05p07300.1	5	complement(2578389..2580824)	348			APA11248.1	sscle_07g060180
																			KAB8289837.1	EYC80_010469	scaffold_020	complement(280037..280572)	160				RAL63088.1	DID88_004172	QKRW01000021.1	complement(565862..567448)	387				KAA8564228.1			Bcin04g03900	Bcin04g03900	.	1	Bcin04p03900.1	4	complement(1383979..1385806)	404			APA15687.1	sscle_15g104570
																			KAB8289838.1	EYC80_010470	scaffold_020	complement(285608..287821)	699				RAL59569.1	DID88_006562	QKRW01000051.1	complement(200128..201498)	416				KAA8569722.1			Bcin08g02040	Bcin08g02040	.	1	Bcin08p02040.1	8	782675..784113	309			APA06869.1	sscle_02g016390
																			KAB8289841.1	EYC80_010473	scaffold_020	292723..293555	232				RAL61707.1	DID88_002775	QKRW01000029.1	complement(342167..343435)	386				KAA8567524.1			Bcin09g06560	Bcin09g06560	.	1	Bcin09p06560.1	9	2318782..2320913	532			APA14884.1	sscle_13g096540
																			KAB8289842.1	EYC80_010474	scaffold_020	complement(293884..295540)	499				RAL59541.1	DID88_006535	QKRW01000051.1	96141..97344	344				KAA8568116.1			Bcin12g01150	Bcin12g01150	.	1	Bcin12p01150.1	12	complement(393022..395139)	332			APA08894.1	sscle_04g036640
																			KAB8289850.1	EYC80_010482	scaffold_020	complement(322773..323135)	101				RAL63870.1	DID88_003513	QKRW01000017.1	632970..634703	423				KAA8565733.1			Bcin03g00180	Bcin03g00180	.	1	Bcin03p00180.1	3	68319..70102	335			APA05923.1	sscle_01g006930
																			KAB8289852.1	EYC80_010484	scaffold_020	329268..331805	785				RAL66223.1	DID88_005895	QKRW01000007.1	488277..489493	343				KAA8568202.1			Bcin01g03810	Bcin01g03810	.	1	Bcin01p03810.1	1	complement(1370400..1372445)	432			APA08821.1	sscle_04g035910
																			KAB8289855.1	EYC80_010487	scaffold_020	complement(340420..341520)	240				RAL66472.1	DID88_006162	QKRW01000006.1	363864..364880	264				KAA8576781.1			Bcin05g07360	Bcin05g07360	.	1	Bcin05p07360.1	5	complement(2609050..2611060)	370			APA07611.1	sscle_03g023810
																			KAB8289857.1	EYC80_010488	scaffold_020	344179..352188	2465				RAL62199.1	DID88_002683	QKRW01000026.1	558958..560241	364				KAA8568115.1			Bcin01g03810	Bcin01g03810	.	1	Bcin01p03810.1	1	complement(1370400..1372445)	430			APA08963.1	sscle_04g037330
																			KAB8289858.1	EYC80_010489	scaffold_020	complement(354738..355088)	116				RAL60741.1	DID88_009846	QKRW01000037.1	complement(147218..148839)	480				KAA8571814.1			Bcin08g01930	Bcin08g01930	.	1	Bcin08p01930.1	8	737295..739704	553			APA09184.1	sscle_04g039540
																			KAB8289859.1	EYC80_010490	scaffold_020	complement(355967..357167)	359				RAL63786.1	DID88_003431	QKRW01000017.1	305412..307022	441				KAA8571934.1			Bcin06g01890	Bcin06g01890	.	1	Bcin06p01890.1	6	665408..668498	387			APA12709.1	sscle_09g074790
																			KAB8289860.1	EYC80_010491	scaffold_020	357539..360129	812				RAL68628.1	DID88_007341	QKRW01000001.1	1305588..1307486	514				KAA8566712.1			Bcin08g04070	Bcin08g04070	.	1	Bcin08p04070.1	8	1576967..1578508	228			APA11478.1	sscle_08g062480
																			KAB8289862.1	EYC80_010493	scaffold_020	complement(366325..368135)	501				RAL66898.1	DID88_007680	QKRW01000005.1	complement(788528..791052)	669				KAA8569884.1			Bcin06g04770	Bcin06g04770	.	1	Bcin06p04770.1	6	1623193..1624375	283			APA12215.1	sscle_09g069850
																			KAB8289863.1	EYC80_010494	scaffold_020	complement(370784..371993)	364				RAL66783.1	DID88_007566	QKRW01000005.1	358651..362502	888				KAA8564284.1			Bcin15g03070	Bcin15g03070	.	1	Bcin15p03070.1	15	1072124..1074718	451			APA11831.1	sscle_08g066010
																			KAB8289864.1	EYC80_010495	scaffold_020	372625..373833	402				RAL60453.1	DID88_000228	QKRW01000040.1	complement(214671..216015)	392				KAA8567897.1			Bcin06g02260	Bcin06g02260	.	1	Bcin06p02260.1	6	795085..796151	296			APA15613.1	sscle_15g103830
																			KAB8289865.1	EYC80_010496	scaffold_020	complement(374515..374947)	97				RAL63094.1	DID88_004178	QKRW01000021.1	complement(600082..604302)	922				KAA8563951.1			Bcin12g03380	Bcin12g03380	.	1	Bcin12p03380.1	12	complement(1171664..1173349)	268			APA14490.1	sscle_13g092600
																			KAB8289870.1	EYC80_010501	scaffold_020	complement(385401..387469)	630				RAL61355.1	DID88_009491	QKRW01000032.1	complement(288329..290504)	671				KAA8573382.1			Bcin06g05840	Bcin06g05840	.	1	Bcin06p05840.1	6	2020494..2026471	1241			APA07296.1	sscle_02g020660
																			KAB8289876.1	EYC80_010507	scaffold_020	complement(397702..398748)	332				RAL66184.1	DID88_005856	QKRW01000007.1	complement(296090..298275)	472				KAA8571009.1			Bcin16g00260	Bcin16g00260	.	1	Bcin16p00260.1	16	complement(169832..172959)	236			APA15956.1	sscle_15g107260
																			KAB8289877.1	EYC80_010508	scaffold_020	complement(399944..401099)	235				RAL62105.1	DID88_002591	QKRW01000026.1	complement(137858..140588)	535				KAA8569208.1			Bcin13g02760	Bcin13g02760	.	1	Bcin13p02760.1	13	947998..950404	631			APA14733.1	sscle_13g095030
																			KAB8289878.1	EYC80_010509	scaffold_020	401312..402297	294				RAL58706.1	DID88_003063	QKRW01000071.1	complement(33821..36879)	877				KAA8567920.1			Bcin11g04780	Bcin11g04780	.	1	Bcin11p04780.1	11	complement(1735340..1736358)	229			APA13618.1	sscle_11g083880
																			KAB8289880.1	EYC80_010511	scaffold_020	408128..409196	263				RAL58846.1	DID88_009155	QKRW01000067.1	107966..109153	395				KAA8567921.1			Bcin05g07330	Bcin05g07330	.	1	Bcin05p07330.1	5	2591358..2593657	195			APA15447.1	sscle_14g102170
																			KAB8289881.1	EYC80_010512	scaffold_020	410700..412612	618				RAL61033.1	DID88_010129	QKRW01000035.1	413704..416012	707				KAA8576210.1			Bcin09g02070	Bcin09g02070	.	1	Bcin09p02070.1	9	complement(765845..768876)	452			APA15437.1	sscle_14g102070
																			KAB8289882.1	EYC80_010513	scaffold_020	complement(412751..413795)	196				RAL61170.1	DID88_010509	QKRW01000034.1	452033..454337	601				KAA8564247.1			Bcin13g00700	Bcin13g00700	.	1	Bcin13p00700.1	13	272819..274637	449			APA06150.1	sscle_01g009200
																			KAB8289883.1	EYC80_010514	scaffold_020	complement(414079..415901)	521				RAL61278.1	DID88_010357	QKRW01000033.1	complement(409205..411124)	389				KAA8572855.1			Bcin11g03250	Bcin11g03250	.	1	Bcin11p03250.1	11	complement(1116745..1118296)	361			APA09482.1	sscle_05g042520
																			KAB8289885.1	EYC80_010516	scaffold_020	complement(418997..422204)	1018				RAL62166.1	DID88_002650	QKRW01000026.1	complement(419703..422420)	771				KAA8572588.1			Bcin05g04120	Bcin05g04120	.	1	Bcin05p04120.1	5	1480463..1481908	380			APA07911.1	sscle_03g026810
																			KAB8289889.1	EYC80_010520	scaffold_020	complement(573337..574635)	397				RAL62479.1	DID88_005044	QKRW01000024.1	403326..405511	518				KAA8575376.1			Bcin08g02960	Bcin08g02960	.	1	Bcin08p02960.1	8	1119223..1121304	378			APA11142.1	sscle_07g059120
																			KAB8289890.1	EYC80_010521	scaffold_020	575387..576316	247				RAL63508.1	DID88_003928	QKRW01000019.1	708762..712352	1051				KAA8568530.1			Bcin16g04550	Bcin16g04550	.	1	Bcin16p04550.1	16	1671249..1673719	527			APA14266.1	sscle_12g090360
																			KAB8289943.1	EYC80_010271	scaffold_019	19861..21186	265				RAL64492.1	DID88_001967	QKRW01000014.1	631073..632543	439				KAA8565281.1			Bcin10g06030	Bcin10g06030	.	1	Bcin10p06030.1	10	2318891..2321924	313			APA13859.1	sscle_11g086290
																			KAB8289955.1	EYC80_010282	scaffold_019	complement(90172..90891)	239				RAL65450.1	DID88_001017	QKRW01000010.1	complement(669260..671934)	757				KAA8564190.1			Bcin14g00420	Bcin14g00420	.	1	Bcin14p00420.1	14	complement(169245..171214)	390			APA05657.1	sscle_01g004270
																			KAB8289956.1	EYC80_010283	scaffold_019	complement(93884..96167)	743				RAL65506.1	DID88_001072	QKRW01000010.1	complement(918810..920547)	473				KAA8576762.1			Bcin01g07390	Bcin01g07390	.	1	Bcin01p07390.1	1	2586308..2587701	310			APA08726.1	sscle_04g034960
																			KAB8289957.1	EYC80_010284	scaffold_019	complement(97772..98911)	379				RAL65559.1	DID88_005233	QKRW01000009.1	complement(68810..70584)	569				KAA8564291.1			Bcin15g01150	Bcin15g01150	.	1	Bcin15p01150.1	15	429919..435071	1478			APA12794.1	sscle_10g075640
																			KAB8289961.1	EYC80_010288	scaffold_019	complement(112938..114264)	323				RAL65768.1	DID88_005433	QKRW01000009.1	880159..884099	1005				KAA8566393.1			Bcin15g02410	Bcin15g02410	.	1	Bcin15p02410.1	15	complement(853883..856183)	677			APA09298.1	sscle_05g040680
																			KAB8289962.1	EYC80_010289	scaffold_019	complement(120456..122141)	561				RAL67054.1	DID88_007834	QKRW01000004.1	complement(205924..207958)	345				KAA8564874.1			Bcin03g07790	Bcin03g07790	.	1	Bcin03p07790.1	3	2662057..2663725	291			APA13786.1	sscle_11g085560
																			KAB8289963.1	EYC80_010290	scaffold_019	128843..129382	179				RAL68200.1	DID88_008906	QKRW01000002.1	complement(1519257..1520950)	439				KAA8575985.1			Bcin02g00890	Bcin02g00890	.	1	Bcin02p00890.1	2	complement(394140..395517)	252			APA08074.1	sscle_03g028440
																			KAB8289964.1	EYC80_010291	scaffold_019	complement(131952..134960)	1002				RAL64192.1	DID88_002085	QKRW01000015.1	complement(291012..292349)	390				KAA8567118.1			Bcin03g08840	Bcin03g08840	.	1	Bcin03p08840.1	3	complement(3020112..3023124)	794			APA13061.1	sscle_10g078310
																			KAB8289965.1	EYC80_010292	scaffold_019	136180..137863	477				RAL67917.1	DID88_008642	QKRW01000002.1	complement(539725..540648)	247				KAA8572530.1			Bcin08g06280	Bcin08g06280	.	1	Bcin08p06280.1	8	complement(2339359..2342300)	639			APA07642.1	sscle_03g024120
																			KAB8289966.1	EYC80_010293	scaffold_019	138497..139801	434				RAL65497.1	DID88_001063	QKRW01000010.1	complement(884710..886635)	246				KAA8571491.1			Bcin06g06800	Bcin06g06800	.	1	Bcin06p06800.1	6	2379999..2381408	296			APA15520.1	sscle_15g102900
																			KAB8289967.1	EYC80_010294	scaffold_019	complement(141585..143061)	468				RAL67581.1	DID88_008336	QKRW01000003.1	complement(895979..896871)	279				KAA8569221.1			Bcin08g03470	Bcin08g03470	.	1	Bcin08p03470.1	8	complement(1330366..1333691)	974			APA09968.1	sscle_05g047380
																			KAB8289968.1	EYC80_010295	scaffold_019	complement(144111..145764)	535				RAL68626.1	DID88_007339	QKRW01000001.1	complement(1297798..1299202)	347				KAA8571107.1			Bcin16g04690	Bcin16g04690	.	1	Bcin16p04690.1	16	1714436..1716144	290			APA10771.1	sscle_07g055410
																			KAB8289969.1	EYC80_010296	scaffold_019	148440..149075	211				RAL61311.1	DID88_009447	QKRW01000032.1	complement(79708..81183)	491				KAA8566164.1			Bcin07g03260	Bcin07g03260	.	1	Bcin07p03260.1	7	complement(1173348..1175795)	675			APA11439.1	sscle_08g062090
																			KAB8289971.1	EYC80_010298	scaffold_019	158593..160763	425				RAL64972.1	DID88_001562	QKRW01000012.1	793224..794453	285				KAA8571108.1			Bcin01g01190	Bcin01g01190	.	1	Bcin01p01190.1	1	479352..482080	535			APA09509.1	sscle_05g042790
																			KAB8289975.1	EYC80_010302	scaffold_019	182605..183925	421				RAL65980.1	DID88_005641	QKRW01000008.1	686522..687653	345				KAA8575185.1			Bcin03g05900	Bcin03g05900	.	1	Bcin03p05900.1	3	1974366..1976707	463			APA08080.1	sscle_03g028500
																			KAB8289976.1	EYC80_010303	scaffold_019	complement(189908..190843)	292				RAL65456.1	DID88_001022	QKRW01000010.1	705078..706561	248				KAA8576150.1			Bcin03g08260	Bcin03g08260	.	1	Bcin03p08260.1	3	2832306..2835327	797			APA14708.1	sscle_13g094780
																			KAB8289977.1	EYC80_010304	scaffold_019	195156..196305	359				RAL62152.1	DID88_002636	QKRW01000026.1	343366..344757	314				KAA8575619.1			Bcin11g05710	Bcin11g05710	.	1	Bcin11p05710.1	11	2019375..2021255	495			APA10459.1	sscle_06g052290
																			KAB8289979.1	EYC80_010306	scaffold_019	complement(202252..202839)	122				RAL65814.1	DID88_005477	QKRW01000009.1	complement(1040555..1042331)	524				KAA8563696.1			Bcin13g05800	Bcin13g05800	.	1	Bcin13p05800.1	13	complement(2188964..2191785)	589			APA08738.1	sscle_04g035080
																			KAB8289981.1	EYC80_010308	scaffold_019	complement(211344..213183)	592				RAL66155.1	DID88_005827	QKRW01000007.1	165547..168001	687				KAA8566384.1			Bcin07g01460	Bcin07g01460	.	1	Bcin07p01460.1	7	complement(531022..534671)	943			APA13826.1	sscle_11g085960
																			KAB8289982.1	EYC80_010309	scaffold_019	complement(220170..221204)	344				RAL66125.1	DID88_005796	QKRW01000007.1	complement(61705..64225)	697				KAA8569748.1			Bcin05g03290	Bcin05g03290	.	1	Bcin05p03290.1	5	complement(1199993..1203205)	858			APA14868.1	sscle_13g096380
																			KAB8289984.1	EYC80_010311	scaffold_019	225615..228697	1000				RAL64512.1	DID88_001987	QKRW01000014.1	complement(711039..712184)	281				KAA8568127.1			Bcin12g01370	Bcin12g01370	.	1	Bcin12p01370.1	12	481972..488879	1620			APA11270.1	sscle_07g060400
																			KAB8289985.1	EYC80_010312	scaffold_019	234549..235268	239				RAL62929.1	DID88_004770	QKRW01000022.1	694310..696116	463				KAA8574879.1			Bcin01g08320	Bcin01g08320	.	1	Bcin01p08320.1	1	2916169..2918524	588			APA11881.1	sscle_08g066510
																			KAB8289986.1	EYC80_010313	scaffold_019	237015..237820	171				RAL65249.1	DID88_001355	QKRW01000011.1	944176..945616	445				KAA8569681.1			Bcin01g06100	Bcin01g06100	.	1	Bcin01p06100.1	1	complement(2152341..2154423)	488			APA14040.1	sscle_12g088100
																			KAB8289987.1	EYC80_010314	scaffold_019	238484..239371	295				RAL66752.1	DID88_007535	QKRW01000005.1	complement(202225..204003)	460				KAA8570010.1			Bcin01g08300	Bcin01g08300	.	1	Bcin01p08300.1	1	2911817..2914065	466			APA13482.1	sscle_11g082520
																			KAB8289988.1	EYC80_010315	scaffold_019	240830..241873	347				RAL68009.1	DID88_008733	QKRW01000002.1	complement(899966..901743)	388				KAA8571374.1			Bcin01g08300	Bcin01g08300	.	1	Bcin01p08300.1	1	2911817..2914065	466			APA05843.1	sscle_01g006130
																			KAB8289989.1	EYC80_010316	scaffold_019	243683..244594	282				RAL64340.1	DID88_001816	QKRW01000014.1	complement(32024..33710)	352				KAA8576843.1			Bcin01g08300	Bcin01g08300	.	1	Bcin01p08300.1	1	2911817..2914065	487			APA13895.1	sscle_11g086650
																			KAB8289990.1	EYC80_010317	scaffold_019	245485..247398	601				RAL66726.1	DID88_007509	QKRW01000005.1	95332..100970	950				KAA8576604.1			Bcin06g03540	Bcin06g03540	.	1	Bcin06p03540.1	6	complement(1249025..1250668)	281			APA06920.1	sscle_02g016900
																			KAB8289993.1	EYC80_010320	scaffold_019	260266..268228	2637				RAL63837.1	DID88_003480	QKRW01000017.1	499008..500107	246				KAA8566344.1			Bcin09g02800	Bcin09g02800	.	1	Bcin09p02800.1	9	1005457..1009626	804			APA07086.1	sscle_02g018560
																			KAB8289994.1	EYC80_010321	scaffold_019	270160..273047	845				RAL59552.1	DID88_006546	QKRW01000051.1	151381..153132	303				KAA8572725.1			Bcin09g02800	Bcin09g02800	.	1	Bcin09p02800.1	9	1005457..1009626	804			APA11522.1	sscle_08g062920
																			KAB8289995.1	EYC80_010322	scaffold_019	complement(273701..275619)	605				RAL59302.1	DID88_006907	QKRW01000055.1	38113..39900	389				KAA8568972.1			Bcin13g03630	Bcin13g03630	.	1	Bcin13p03630.1	13	complement(1259977..1261813)	458			APA08024.1	sscle_03g027940
																			KAB8289996.1	EYC80_010323	scaffold_019	complement(276665..278889)	587				RAL60872.1	DID88_010196	QKRW01000036.1	complement(253545..256458)	759				KAA8568632.1			Bcin14g05120	Bcin14g05120	.	1	Bcin14p05120.1	14	1968744..1970175	266			APA11010.1	sscle_07g057800
																			KAB8289998.1	EYC80_010325	scaffold_019	complement(282654..284234)	506				RAL67354.1	DID88_008110	QKRW01000004.1	1386960..1389592	331				KAA8567144.1			Bcin15g00240	Bcin15g00240	.	1	Bcin15p00240.1	15	complement(109367..111519)	471			APA06922.1	sscle_02g016920
																			KAB8290001.1	EYC80_010328	scaffold_019	316886..321135	1380				RAL67474.1	DID88_008229	QKRW01000003.1	508411..513037	1130				KAA8571927.1			Bcin15g01730	Bcin15g01730	.	1	Bcin15p01730.1	15	complement(616878..618992)	449			APA07861.1	sscle_03g026310
																			KAB8290002.1	EYC80_010329	scaffold_019	323349..324599	416				RAL61989.1	DID88_002478	QKRW01000027.1	277850..279011	283				KAA8576834.1			Bcin09g04670	Bcin09g04670	.	1	Bcin09p04670.1	9	complement(1643436..1645058)	314			APA10766.1	sscle_07g055360
																			KAB8290003.1	EYC80_010330	scaffold_019	complement(326504..329214)	769				RAL63487.1	DID88_003907	QKRW01000019.1	complement(611469..613015)	334				KAA8565647.1			Bcin09g02890	Bcin09g02890	.	1	Bcin09p02890.1	9	1037332..1039395	221			APA12251.1	sscle_09g070210
																			KAB8290004.1	EYC80_010331	scaffold_019	complement(329333..329533)	66				RAL66960.1	DID88_007742	QKRW01000005.1	1023545..1024767	363				KAA8564049.1			Bcin09g02890	Bcin09g02890	.	1	Bcin09p02890.1	9	1037332..1039395	221			APA10679.1	sscle_06g054490
																			KAB8290006.1	EYC80_010333	scaffold_019	complement(333976..337731)	1204				RAL67353.1	DID88_008110	QKRW01000004.1	1386960..1389592	322				KAA8564375.1			Bcin11g05540	Bcin11g05540	.	1	Bcin11p05540.1	11	1971985..1973054	180			APA06383.1	sscle_01g011530
																			KAB8290007.1	EYC80_010333	scaffold_019	complement(333976..337731)	1185				RAL59843.1	DID88_000472	QKRW01000047.1	complement(145397..147026)	433				KAA8572612.1			Bcin07g06950	Bcin07g06950	.	1	Bcin07p06950.1	7	2564577..2566504	387			APA06639.1	sscle_02g014090
																			KAB8290010.1	EYC80_010336	scaffold_019	complement(356355..357690)	286				RAL58580.1	DID88_003940	QKRW01000075.1	7737..8972	296				KAA8571417.1			Bcin12g03690	Bcin12g03690	.	1	Bcin12p03690.1	12	1263068..1265316	457			APA07889.1	sscle_03g026590
																			KAB8290012.1	EYC80_010338	scaffold_019	366527..367583	334				RAL63625.1	DID88_003669	QKRW01000018.1	455729..457243	347				KAA8571825.1			Bcin01g07380	Bcin01g07380	.	1	Bcin01p07380.1	1	2579515..2581666	114			APA08544.1	sscle_04g033140
																			KAB8290013.1	EYC80_010339	scaffold_019	complement(368806..372030)	1074				RAL62441.1	DID88_005007	QKRW01000024.1	complement(264999..266301)	348				KAA8573477.1			Bcin09g04230	Bcin09g04230	.	1	Bcin09p04230.1	9	1498866..1500066	138			APA15709.1	sscle_15g104790
																			KAB8290015.1	EYC80_010341	scaffold_019	complement(376140..382932)	2233				RAL60815.1	DID88_009919	QKRW01000037.1	complement(437373..438973)	446				KAA8572820.1			Bcin06g01790	Bcin06g01790	.	1	Bcin06p01790.1	6	627533..628605	193			APA15156.1	sscle_14g099260
																			KAB8290016.1	EYC80_010342	scaffold_019	384663..385310	215				RAL62333.1	DID88_004899	QKRW01000025.1	471238..474743	996				KAA8565849.1			Bcin07g06740	Bcin07g06740	.	1	Bcin07p06740.1	7	2495779..2496912	83			APA07387.1	sscle_02g021570
																			KAB8290018.1	EYC80_010344	scaffold_019	391543..395028	1161				RAL68322.1	DID88_007052	QKRW01000001.1	198640..199963	287				KAA8576342.1			Bcin15g04010	Bcin15g04010	.	1	Bcin15p04010.1	15	1400028..1401127	90			APA14392.1	sscle_12g091620
																			KAB8290019.1	EYC80_010345	scaffold_019	396849..398081	410				RAL63732.1	DID88_003379	QKRW01000017.1	complement(107728..108826)	288				KAA8572231.1			Bcin15g04010	Bcin15g04010	.	1	Bcin15p04010.1	15	1400028..1401127	92			APA09786.1	sscle_05g045560
																			KAB8290020.1	EYC80_010346	scaffold_019	399955..401926	636				RAL65017.1	DID88_001125	QKRW01000011.1	complement(52563..53730)	292				KAA8568057.1			Bcin15g04010	Bcin15g04010	.	1	Bcin15p04010.1	15	1400028..1401127	92			APA13029.1	sscle_10g077990
																			KAB8290021.1	EYC80_010347	scaffold_019	404484..405764	426				RAL58165.1	DID88_002336	QKRW01000096.1	17789..19150	404				KAA8569052.1			Bcin15g00730	Bcin15g00730	.	1	Bcin15p00730.1	15	270776..272794	499			APA15996.1	sscle_16g107660
																			KAB8290022.1	EYC80_010348	scaffold_019	406646..408579	625				RAL61492.1	DID88_009421	QKRW01000031.1	446079..448608	333				KAA8566606.1			Bcin15g04010	Bcin15g04010	.	1	Bcin15p04010.1	15	1400028..1401127	107			APA07507.1	sscle_03g022770
																			KAB8290024.1	EYC80_010350	scaffold_019	414246..414728	141				RAL62497.1	DID88_005062	QKRW01000024.1	466193..467845	550				KAA8567185.1			Bcin15g04010	Bcin15g04010	.	1	Bcin15p04010.1	15	1400028..1401127	109			APA15897.1	sscle_15g106670
																			KAB8290025.1	EYC80_010351	scaffold_019	415636..417384	548				RAL60516.1	DID88_009712	QKRW01000039.1	58718..59771	257				KAA8570810.1			Bcin09g06000	Bcin09g06000	.	1	Bcin09p06000.1	9	complement(2093901..2095795)	528			APA13686.1	sscle_11g084560
																			KAB8290026.1	EYC80_010352	scaffold_019	complement(418410..419960)	475				RAL62623.1	DID88_004470	QKRW01000023.1	complement(234382..235493)	310				KAA8572230.1			Bcin15g04010	Bcin15g04010	.	1	Bcin15p04010.1	15	1400028..1401127	111			APA07007.1	sscle_02g017770
																			KAB8290027.1	EYC80_010353	scaffold_019	complement(421829..423630)	537				RAL65235.1	DID88_001341	QKRW01000011.1	889454..890785	306				KAA8577156.1			Bcin12g03430	Bcin12g03430	.	1	Bcin12p03430.1	12	complement(1190457..1192561)	493			APA05650.1	sscle_01g004200
																			KAB8290029.1	EYC80_010355	scaffold_019	complement(428342..430449)	568				RAL63357.1	DID88_003781	QKRW01000019.1	complement(121412..122391)	289				KAA8567607.1			Bcin11g01320	Bcin11g01320	.	1	Bcin11p01320.1	11	451983..452626	183			APA10091.1	sscle_06g048610
																			KAB8290032.1	EYC80_010358	scaffold_019	440454..442194	535				RAL60542.1	DID88_009738	QKRW01000039.1	complement(182985..184770)	406				KAA8572229.1			Bcin01g10840	Bcin01g10840	.	1	Bcin01p10840.1	1	complement(3778305..3780521)	544			APA14232.1	sscle_12g090020
																			KAB8290036.1	EYC80_010362	scaffold_019	complement(456777..458310)	492				RAL61599.1	DID88_009637	QKRW01000030.1	complement(393371..394772)	294				KAA8570610.1			Bcin04g05430	Bcin04g05430	.	1	Bcin04p05430.1	4	1883094..1885314	446			APA08794.1	sscle_04g035640
																			KAB8290037.1	EYC80_010363	scaffold_019	complement(459576..460882)	399				RAL61487.1	DID88_009416	QKRW01000031.1	406522..407403	255				KAA8564469.1			Bcin05g03870	Bcin05g03870	.	1	Bcin05p03870.1	5	complement(1397650..1398211)	99			APA14445.1	sscle_13g092150
																			KAB8290038.1	EYC80_010364	scaffold_019	complement(462770..464346)	472				RAL60480.1	DID88_000255	QKRW01000040.1	321197..322896	313				KAA8574667.1			Bcin11g02900	Bcin11g02900	.	1	Bcin11p02900.1	11	complement(994969..996129)	271			APA13447.1	sscle_11g082170
																			KAB8290039.1	EYC80_010365	scaffold_019	complement(465324..466391)	299				RAL60733.1	DID88_009839	QKRW01000037.1	121664..122863	314				KAA8571453.1			Bcin05g01750	Bcin05g01750	.	1	Bcin05p01750.1	5	complement(662116..666088)	918			APA09630.1	sscle_05g044000
																			KAB8290040.1	EYC80_010366	scaffold_019	467417..468160	208				RAL59377.1	DID88_006866	QKRW01000054.1	complement(127131..128390)	355				KAA8574081.1			Bcin11g02900	Bcin11g02900	.	1	Bcin11p02900.1	11	complement(994969..996129)	291			APA08081.1	sscle_03g028510
																			KAB8290041.1	EYC80_010367	scaffold_019	complement(473059..473682)	167				RAL62391.1	DID88_004957	QKRW01000024.1	complement(68502..71603)	998				KAA8570152.1			Bcin01g00200	Bcin01g00200	.	1	Bcin01p00200.1	1	complement(97663..100227)	629			APA07880.1	sscle_03g026500
																			KAB8290043.1	EYC80_010369	scaffold_019	complement(476854..478976)	648				RAL61586.1	DID88_009624	QKRW01000030.1	351495..352544	310				KAA8571213.1			Bcin05g07690	Bcin05g07690	.	1	Bcin05p07690.1	5	2716250..2718462	567			APA09120.1	sscle_04g038900
																			KAB8290048.1	EYC80_010374	scaffold_019	507192..508745	517				RAL61039.1	DID88_010135	QKRW01000035.1	431289..432656	334				KAA8576226.1			Bcin01g02970	Bcin01g02970	.	1	Bcin01p02970.1	1	complement(1088370..1090385)	412			APA11060.1	sscle_07g058300
																			KAB8290051.1	EYC80_010377	scaffold_019	complement(513770..514667)	117				RAL63127.1	DID88_004209	QKRW01000021.1	complement(742206..744226)	434				KAA8569225.1			Bcin05g08130	Bcin05g08130	.	1	Bcin05p08130.1	5	2845333..2849687	1167			APA07179.1	sscle_02g019490
																			KAB8290053.1	EYC80_010379	scaffold_019	complement(522256..524299)	540				RAL68767.1	DID88_007460	QKRW01000001.1	1779549..1781016	468				KAA8571235.1			Bcin05g08370	Bcin05g08370	.	1	Bcin05p08370.1	5	complement(2916212..2918126)	507			APA08661.1	sscle_04g034310
																			KAB8290055.1	EYC80_010381	scaffold_019	528445..528903	152				RAL67073.1	DID88_007853	QKRW01000004.1	complement(291533..292878)	352				KAA8572489.1			Bcin01g09200	Bcin01g09200	.	1	Bcin01p09200.1	1	complement(3201769..3204270)	312			APA14332.1	sscle_12g091020
																			KAB8290057.1	EYC80_010383	scaffold_019	complement(534991..535506)	171				RAL65843.1	DID88_005506	QKRW01000008.1	complement(112965..114723)	337				KAA8570091.1			Bcin09g04440	Bcin09g04440	.	1	Bcin09p04440.1	9	complement(1557233..1560525)	637			APA06949.1	sscle_02g017190
																			KAB8290058.1	EYC80_010384	scaffold_019	536572..539326	899				RAL60808.1	DID88_009912	QKRW01000037.1	complement(409251..410499)	322				KAA8572205.1			Bcin16g03020	Bcin16g03020	.	1	Bcin16p03020.1	16	1164719..1166704	379			APA12281.1	sscle_09g070510
																			KAB8290060.1	EYC80_010386	scaffold_019	543728..544780	350				RAL62869.1	DID88_004710	QKRW01000022.1	442907..444806	399				KAA8566671.1			Bcin13g02540	Bcin13g02540	.	1	Bcin13p02540.1	13	873374..874184	159			APA05513.1	sscle_01g002830
																			KAB8290062.1	EYC80_010388	scaffold_019	547782..549222	423				RAL64462.1	DID88_001938	QKRW01000014.1	533013..534330	379				KAA8566672.1			Bcin12g05620	Bcin12g05620	.	1	Bcin12p05620.1	12	1933149..1934766	387			APA05997.1	sscle_01g007670
																			KAB8290063.1	EYC80_010389	scaffold_019	complement(549871..552010)	639				RAL62698.1	DID88_004541	QKRW01000023.1	complement(507913..509307)	446				KAA8572275.1			Bcin06g07050	Bcin06g07050	.	1	Bcin06p07050.1	6	2512392..2513674	246			APA10317.1	sscle_06g050870
																			KAB8290064.1	EYC80_010390	scaffold_019	complement(563771..564908)	349				RAL59000.1	DID88_009029	QKRW01000062.1	complement(88758..90756)	543				KAA8569723.1			Bcin08g03570	Bcin08g03570	.	1	Bcin08p03570.1	8	1379498..1381519	495			APA11531.1	sscle_08g063010
																			KAB8290066.1	EYC80_010392	scaffold_019	572907..574974	654				RAL64982.1	DID88_001572	QKRW01000012.1	complement(829005..831608)	786				KAA8572382.1			Bcin14g03310	Bcin14g03310	.	1	Bcin14p03310.1	14	1275306..1276439	147			APA15462.1	sscle_15g102320
																			KAB8290068.1	EYC80_010394	scaffold_019	complement(587301..588363)	67				RAL67886.1	DID88_008611	QKRW01000002.1	complement(374217..375372)	336				KAA8564023.1			Bcin14g03310	Bcin14g03310	.	1	Bcin14p03310.1	14	1275306..1276439	147			APA14166.1	sscle_12g089360
																			KAB8290069.1	EYC80_010395	scaffold_019	complement(594654..595527)	253				RAL62629.1	DID88_004475	QKRW01000023.1	261671..263146	399				KAA8565978.1			Bcin09g01800	Bcin09g01800	.	1	Bcin09p01800.1	9	672397..674467	329			APA06574.1	sscle_02g013440
																			KAB8290070.1	EYC80_010396	scaffold_019	complement(596199..597130)	288				RAL64263.1	DID88_002155	QKRW01000015.1	complement(596262..598147)	375				KAA8568541.1			Bcin05g07100	Bcin05g07100	.	1	Bcin05p07100.1	5	complement(2467787..2469965)	365			APA08151.1	sscle_03g029210
																			KAB8290071.1	EYC80_010397	scaffold_019	597356..600292	899				RAL58759.1	DID88_009174	QKRW01000069.1	30120..32359	582				KAA8564311.1			Bcin04g00460	Bcin04g00460	.	1	Bcin04p00460.1	4	175230..176501	189			APA11718.1	sscle_08g064880
																			KAB8290078.1	EYC80_010404	scaffold_019	627062..628507	368				RAL59529.1	DID88_006523	QKRW01000051.1	complement(57110..61338)	1218				KAA8565479.1			Bcin03g05800	Bcin03g05800	.	1	Bcin03p05800.1	3	1948376..1950324	566			APA05235.1	sscle_01g000050
																			KAB8290133.1	EYC80_011003	scaffold_018	complement(19138..20725)	489				RAL59680.1	DID88_000313	QKRW01000049.1	118396..120076	542				KAA8564886.1			Bcin08g07050	Bcin08g07050	.	1	Bcin08p07050.1	8	complement(2584955..2588687)	429			APA13122.1	sscle_10g078920
																			KAB8290134.1	EYC80_011004	scaffold_018	complement(23501..23847)	66				RAL59811.1	DID88_000440	QKRW01000047.1	complement(19515..20797)	350				KAA8569301.1			Bcin15g04250	Bcin15g04250	.	1	Bcin15p04250.1	15	complement(1471816..1473215)	124			APA15220.1	sscle_14g099900
																			KAB8290135.1	EYC80_011005	scaffold_018	26643..27767	352				RAL61057.1	DID88_010398	QKRW01000034.1	complement(28948..31104)	410				KAA8575058.1			Bcin16g01590	Bcin16g01590	.	1	Bcin16p01590.1	16	663353..665062	421			APA11431.1	sscle_07g062010
																			KAB8290138.1	EYC80_011008	scaffold_018	37066..37941	244				RAL61286.1	DID88_010365	QKRW01000033.1	444745..445793	312				KAA8575162.1			Bcin05g00100	Bcin05g00100	.	1	Bcin05p00100.1	5	complement(54504..55836)	112			APA14063.1	sscle_12g088330
																			KAB8290139.1	EYC80_011009	scaffold_018	complement(37960..38579)	70				RAL61717.1	DID88_002785	QKRW01000029.1	complement(376498..378382)	609				KAA8564215.1			Bcin15g01600	Bcin15g01600	.	1	Bcin15p01600.1	15	complement(578186..579383)	222			APA12710.1	sscle_09g074800
																			KAB8290145.1	EYC80_011015	scaffold_018	complement(63387..63890)	167				RAL62414.1	DID88_004980	QKRW01000024.1	complement(151552..155261)	1133				KAA8564219.1			Bcin15g01400	Bcin15g01400	.	1	Bcin15p01400.1	15	524677..526202	246			APA10173.1	sscle_06g049430
																			KAB8290148.1	EYC80_011018	scaffold_018	71371..73812	813				RAL62632.1	DID88_004478	QKRW01000023.1	288821..291778	750				KAA8575026.1			Bcin16g04020	Bcin16g04020	.	1	Bcin16p04020.1	16	1473545..1476186	312			APA14064.1	sscle_12g088340
																			KAB8290151.1	EYC80_011020	scaffold_018	complement(86535..87863)	354				RAL63867.1	DID88_003510	QKRW01000017.1	614372..615792	450				KAA8563886.1			Bcin08g03900	Bcin08g03900	.	1	Bcin08p03900.1	8	complement(1502029..1504381)	515			APA12608.1	sscle_09g073780
																			KAB8290153.1	EYC80_011022	scaffold_018	91768..93825	685				RAL63981.1	DID88_003169	QKRW01000016.1	complement(324112..325764)	397				KAA8569507.1			Bcin10g03450	Bcin10g03450	.	1	Bcin10p03450.1	10	complement(1315844..1317619)	265			APA08104.1	sscle_03g028740
																			KAB8290154.1	EYC80_011023	scaffold_018	complement(94596..96961)	730				RAL64861.1	DID88_001457	QKRW01000012.1	326576..330035	760				KAA8569747.1			Bcin08g03990	Bcin08g03990	.	1	Bcin08p03990.1	8	complement(1538614..1541126)	377			APA08807.1	sscle_04g035770
																			KAB8290155.1	EYC80_011024	scaffold_018	98468..100019	465				RAL65324.1	DID88_000892	QKRW01000010.1	166769..168065	374				KAA8571462.1			Bcin01g06860	Bcin01g06860	.	1	Bcin01p06860.1	1	complement(2399236..2402091)	686			APA07886.1	sscle_03g026560
																			KAB8290157.1	EYC80_011026	scaffold_018	complement(105508..106816)	336				RAL65549.1	DID88_005223	QKRW01000009.1	complement(9138..10476)	348				KAA8564752.1			Bcin15g04100	Bcin15g04100	.	1	Bcin15p04100.1	15	1429095..1429919	52			APA12701.1	sscle_09g074710
																			KAB8290159.1	EYC80_011028	scaffold_018	111318..112993	490				RAL65938.1	DID88_005599	QKRW01000008.1	complement(497185..500069)	840				KAA8576902.1			Bcin02g04290	Bcin02g04290	.	1	Bcin02p04290.1	2	complement(1529366..1530662)	286			APA11822.1	sscle_08g065920
																			KAB8290160.1	EYC80_011029	scaffold_018	complement(116222..117588)	353				RAL66496.1	DID88_006186	QKRW01000006.1	443568..445309	562				KAA8568681.1			Bcin08g00950	Bcin08g00950	.	1	Bcin08p00950.1	8	389035..390597	303			APA15997.1	sscle_16g107670
																			KAB8290161.1	EYC80_011030	scaffold_018	122036..124369	463				RAL66707.1	DID88_007491	QKRW01000005.1	complement(32575..34431)	558				KAA8567867.1			Bcin02g00430	Bcin02g00430	.	1	Bcin02p00430.1	2	complement(248404..251605)	754			APA13167.1	sscle_10g079370
																			KAB8290162.1	EYC80_011031	scaffold_018	125028..126002	299				RAL67085.1	DID88_007865	QKRW01000004.1	complement(328777..331110)	645				KAA8569929.1			Bcin02g00430	Bcin02g00430	.	1	Bcin02p00430.1	2	complement(248404..251605)	753			APA07620.1	sscle_03g023900
																			KAB8290164.1	EYC80_011033	scaffold_018	complement(133668..135586)	346				RAL67876.1	DID88_008601	QKRW01000002.1	complement(338743..340198)	432				KAA8570011.1			Bcin12g06590	Bcin12g06590	.	1	Bcin12p06590.1	12	complement(2289747..2291593)	463			APA13990.1	sscle_12g087600
																			KAB8290165.1	EYC80_011034	scaffold_018	complement(137786..138653)	176				RAL67993.1	DID88_008717	QKRW01000002.1	complement(835908..837552)	379				KAA8569930.1			Bcin03g05610	Bcin03g05610	.	1	Bcin03p05610.1	3	1884074..1886304	409			APA15282.1	sscle_14g100520
																			KAB8290167.1	EYC80_011036	scaffold_018	140413..142751	494				RAL68487.1	DID88_007215	QKRW01000001.1	complement(865290..866730)	242				KAA8576187.1			Bcin08g00910	Bcin08g00910	.	1	Bcin08p00910.1	8	367863..369617	303			APA05867.1	sscle_01g006370
																			KAB8290171.1	EYC80_011040	scaffold_018	145451..149370	1265				RAL65613.1	DID88_005285	QKRW01000009.1	complement(288237..289045)	184				KAA8564332.1			Bcin01g01760	Bcin01g01760	.	1	Bcin01p01760.1	1	complement(684425..688479)	1198			APA13747.1	sscle_11g085170
																			KAB8290174.1	EYC80_011043	scaffold_018	155131..156584	207				RAL64689.1	DID88_001721	QKRW01000013.1	complement(546067..547348)	402				KAA8566428.1			Bcin04g06000	Bcin04g06000	.	1	Bcin04p06000.1	4	complement(2058376..2059803)	171			APA06741.1	sscle_02g015110
																			KAB8290178.1	EYC80_011047	scaffold_018	complement(167767..170457)	861				RAL59143.1	DID88_006699	QKRW01000058.1	complement(37764..38522)	252				KAA8571581.1			Bcin11g03930	Bcin11g03930	.	1	Bcin11p03930.1	11	complement(1465875..1467075)	85			APA14795.1	sscle_13g095650
																			KAB8290179.1	EYC80_011048	scaffold_018	complement(171640..173124)	494				RAL58151.1	DID88_002355	QKRW01000097.1	32374..33764	302				KAA8564216.1			Bcin07g06590	Bcin07g06590	.	1	Bcin07p06590.1	7	2427666..2429556	291			APA09458.1	sscle_05g042280
																			KAB8290180.1	EYC80_011049	scaffold_018	173609..175469	475				RAL63536.1	DID88_003580	QKRW01000018.1	complement(83606..85008)	389				KAA8575069.1			Bcin13g05140	Bcin13g05140	.	1	Bcin13p05140.1	13	complement(1933875..1936272)	501			APA15259.1	sscle_14g100290
																			KAB8290181.1	EYC80_011050	scaffold_018	177761..178961	335				RAL67714.1	DID88_008452	QKRW01000003.1	1342914..1343453	160				KAA8568615.1			Bcin09g06750	Bcin09g06750	.	1	Bcin09p06750.1	9	2384496..2386748	325			APA07112.1	sscle_02g018820
																			KAB8290182.1	EYC80_011051	scaffold_018	183062..186808	1105				RAL63484.1	DID88_003904	QKRW01000019.1	complement(599949..601334)	333				KAA8567533.1			Bcin08g03820	Bcin08g03820	.	1	Bcin08p03820.1	8	complement(1470038..1471779)	388			APA11048.1	sscle_07g058180
																			KAB8290184.1	EYC80_011053	scaffold_018	complement(192954..197614)	1507				RAL65420.1	DID88_000988	QKRW01000010.1	578505..579349	241				KAA8573388.1			Bcin12g01100	Bcin12g01100	.	1	Bcin12p01100.1	12	complement(370462..372443)	444			APA15980.1	sscle_16g107500
																			KAB8290185.1	EYC80_011054	scaffold_018	199454..200311	285				RAL62973.1	DID88_004060	QKRW01000021.1	complement(118945..119868)	236				KAA8571064.1			Bcin03g03470	Bcin03g03470	.	1	Bcin03p03470.1	3	complement(1174016..1174913)	187			APA11901.1	sscle_08g066710
																			KAB8290191.1	EYC80_011060	scaffold_018	complement(222639..224203)	502				RAL62809.1	DID88_004651	QKRW01000022.1	190242..191193	214				KAA8575500.1			Bcin10g01510	Bcin10g01510	.	1	Bcin10p01510.1	10	complement(577663..579624)	372			APA14741.1	sscle_13g095110
																			KAB8290193.1	EYC80_011062	scaffold_018	complement(227845..229165)	328				RAL62779.1	DID88_004621	QKRW01000022.1	97973..98800	201				KAA8564164.1			Bcin07g04030	Bcin07g04030	.	1	Bcin07p04030.1	7	complement(1454196..1456450)	251			APA11160.1	sscle_07g059300
																			KAB8290196.1	EYC80_011065	scaffold_018	complement(236868..237671)	267				RAL65107.1	DID88_001213	QKRW01000011.1	complement(428422..430011)	367				KAA8567868.1			Bcin02g05360	Bcin02g05360	.	1	Bcin02p05360.1	2	complement(1916627..1918003)	351			APA16047.1	sscle_16g108170
																			KAB8290199.1	EYC80_011068	scaffold_018	248569..250776	735				RAL58632.1	DID88_003552	QKRW01000074.1	complement(78823..79996)	251				KAA8564165.1			Bcin01g05310	Bcin01g05310	.	1	Bcin01p05310.1	1	complement(1883364..1884922)	274			APA13752.1	sscle_11g085220
																			KAB8290200.1	EYC80_011069	scaffold_018	251490..253370	507				RAL64851.1	DID88_001447	QKRW01000012.1	complement(294848..295713)	269				KAA8564399.1			Bcin07g02670	Bcin07g02670	.	1	Bcin07p02670.1	7	complement(988615..991080)	600			APA12682.1	sscle_09g074520
																			KAB8290201.1	EYC80_011070	scaffold_018	259618..261203	368				RAL68037.1	DID88_008760	QKRW01000002.1	1004781..1005993	312				KAA8572926.1			Bcin08g02130	Bcin08g02130	.	1	Bcin08p02130.1	8	complement(805892..809253)	561			APA05416.1	sscle_01g001860
																			KAB8290203.1	EYC80_011072	scaffold_018	264630..267085	764				RAL63514.1	DID88_003934	QKRW01000019.1	746227..753863	2492				KAA8568205.1			Bcin02g01070	Bcin02g01070	.	1	Bcin02p01070.1	2	461101..464506	965			APA13886.1	sscle_11g086560
																			KAB8290204.1	EYC80_011073	scaffold_018	complement(268928..269703)	188				RAL58557.1	DID88_003333	QKRW01000077.1	27582..29093	399				KAA8565480.1			Bcin07g07080	Bcin07g07080	.	1	Bcin07p07080.1	7	2614324..2616372	509			APA16182.1	sscle_16g109520
																			KAB8290206.1	EYC80_011075	scaffold_018	complement(272775..273453)	202				RAL66581.1	DID88_006271	QKRW01000006.1	808914..810005	216				KAA8575501.1			Bcin11g04450	Bcin11g04450	.	1	Bcin11p04450.1	11	1642548..1644165	200			APA15238.1	sscle_14g100080
																			KAB8290208.1	EYC80_011077	scaffold_018	complement(282424..288705)	1794				RAL68031.1	DID88_008754	QKRW01000002.1	complement(983039..984950)	572				KAA8569682.1			Bcin08g05370	Bcin08g05370	.	1	Bcin08p05370.1	8	complement(2023170..2024766)	353			APA10184.1	sscle_06g049540
																			KAB8290210.1	EYC80_011079	scaffold_018	complement(294782..299361)	1505				RAL68033.1	DID88_008756	QKRW01000002.1	complement(994162..995093)	214				KAA8567349.1			Bcin03g05290	Bcin03g05290	.	1	Bcin03p05290.1	3	complement(1789093..1793254)	1021			APA11018.1	sscle_07g057880
																			KAB8290214.1	EYC80_011083	scaffold_018	306350..307517	317				RAL61190.1	DID88_010269	QKRW01000033.1	complement(69797..71195)	282				KAA8566826.1			Bcin08g05280	Bcin08g05280	.	1	Bcin08p05280.1	8	complement(1994636..1996181)	330			APA05368.1	sscle_01g001380
																			KAB8290215.1	EYC80_011084	scaffold_018	309424..310772	362				RAL58512.1	DID88_004016	QKRW01000079.1	50885..51849	244				KAA8564174.1			Bcin07g02730	Bcin07g02730	.	1	Bcin07p02730.1	7	complement(1001388..1004998)	783			APA10793.1	sscle_07g055630
																			KAB8290216.1	EYC80_011085	scaffold_018	complement(316273..318086)	509				RAL66691.1	DID88_006373	QKRW01000006.1	1145836..1147479	439				KAA8573019.1			Bcin01g05310	Bcin01g05310	.	1	Bcin01p05310.1	1	complement(1883364..1884922)	301			APA05399.1	sscle_01g001690
																			KAB8290217.1	EYC80_011086	scaffold_018	complement(322136..322925)	201				RAL60398.1	DID88_000173	QKRW01000041.1	complement(351643..353520)	333				KAA8567745.1			Bcin01g06790	Bcin01g06790	.	1	Bcin01p06790.1	1	2380512..2382290	327			APA06402.1	sscle_02g011720
																			KAB8290221.1	EYC80_011090	scaffold_018	complement(335818..336360)	180				RAL63314.1	DID88_004390	QKRW01000020.1	complement(725866..727247)	290				KAA8571683.1			Bcin02g06940	Bcin02g06940	.	1	Bcin02p06940.1	2	2458010..2460944	540			APA07916.1	sscle_03g026860
																			KAB8290222.1	EYC80_011091	scaffold_018	complement(337893..340688)	931				RAL68146.1	DID88_008858	QKRW01000002.1	complement(1362521..1364455)	594				KAA8572568.1			Bcin08g05450	Bcin08g05450	.	1	Bcin08p05450.1	8	2052863..2054017	294			APA06280.1	sscle_01g010500
																			KAB8290231.1	EYC80_011099	scaffold_018	complement(360245..361528)	406				RAL66455.1	DID88_006145	QKRW01000006.1	complement(313765..314954)	342				KAA8576387.1			Bcin14g04260	Bcin14g04260	.	1	Bcin14p04260.1	14	1674306..1675743	285			APA11636.1	sscle_08g064060
																			KAB8290232.1	EYC80_011100	scaffold_018	363259..364091	179				RAL67080.1	DID88_007860	QKRW01000004.1	312642..313968	324				KAA8571684.1			Bcin01g07190	Bcin01g07190	.	1	Bcin01p07190.1	1	2506945..2509587	593			APA14267.1	sscle_12g090370
																			KAB8290238.1	EYC80_011106	scaffold_018	complement(388271..390711)	754				RAL68231.1	DID88_008934	QKRW01000002.1	complement(1626511..1627925)	379				KAA8569941.1			Bcin02g07100	Bcin02g07100	.	1	Bcin02p07100.1	2	complement(2511449..2512622)	256			APA15930.1	sscle_15g107000
																			KAB8290239.1	EYC80_011107	scaffold_018	399361..400784	332				RAL67067.1	DID88_007847	QKRW01000004.1	complement(271343..272272)	309				KAA8567484.1			Bcin08g00570	Bcin08g00570	.	1	Bcin08p00570.1	8	complement(265784..266817)	172			APA12319.1	sscle_09g070890
																			KAB8290240.1	EYC80_011108	scaffold_018	404125..406519	708				RAL60212.1	DID88_000832	QKRW01000043.1	345939..346723	244				KAA8567332.1			Bcin08g00570	Bcin08g00570	.	1	Bcin08p00570.1	8	complement(265784..266817)	172			APA14102.1	sscle_12g088720
																			KAB8290241.1	EYC80_011109	scaffold_018	complement(409152..411151)	470				RAL65697.1	DID88_005365	QKRW01000009.1	623799..628848	1313				KAA8567982.1			Bcin12g00580	Bcin12g00580	.	1	Bcin12p00580.1	12	complement(203202..204616)	313			APA13672.1	sscle_11g084420
																			KAB8290243.1	EYC80_011111	scaffold_018	complement(414246..419243)	1457				RAL65483.1	DID88_001049	QKRW01000010.1	complement(804842..805693)	266				KAA8568042.1			Bcin13g03950	Bcin13g03950	.	1	Bcin13p03950.1	13	complement(1382623..1384586)	506			APA14815.1	sscle_13g095850
																			KAB8290245.1	EYC80_011112	scaffold_018	complement(420107..422443)	675				RAL64249.1	DID88_002141	QKRW01000015.1	546214..548103	339				KAA8569744.1			Bcin08g05540	Bcin08g05540	.	1	Bcin08p05540.1	8	complement(2095245..2096678)	246			APA13664.1	sscle_11g084340
																			KAB8290246.1	EYC80_011113	scaffold_018	complement(428571..430218)	480				RAL58755.1	DID88_009170	QKRW01000069.1	complement(11817..12918)	303				KAA8569096.1			Bcin07g01090	Bcin07g01090	.	1	Bcin07p01090.1	7	399779..402585	739			APA06979.1	sscle_02g017490
																			KAB8290248.1	EYC80_011114	scaffold_018	439856..441584	208				RAL62826.1	DID88_004668	QKRW01000022.1	251724..253970	503				KAA8574203.1			Bcin05g04190	Bcin05g04190	.	1	Bcin05p04190.1	5	1505412..1507045	403			APA11201.1	sscle_07g059710
																			KAB8290249.1	EYC80_011115	scaffold_018	449208..450214	178				RAL67643.1	DID88_008392	QKRW01000003.1	complement(1098099..1099034)	252				KAA8567729.1			Bcin05g00590	Bcin05g00590	.	1	Bcin05p00590.1	5	complement(223653..225647)	436			APA05518.1	sscle_01g002880
																			KAB8290251.1	EYC80_011117	scaffold_018	472172..482329	2215				RAL65776.1	DID88_005441	QKRW01000009.1	917649..919561	509				KAA8570852.1			Bcin04g05090	Bcin04g05090	.	1	Bcin04p05090.1	4	1766916..1768041	245			APA07314.1	sscle_02g020840
																			KAB8290252.1	EYC80_011118	scaffold_018	complement(483676..484135)	131				RAL60131.1	DID88_000756	QKRW01000043.1	39903..41551	225				KAA8565829.1			Bcin06g01780	Bcin06g01780	.	1	Bcin06p01780.1	6	complement(623630..626172)	602			APA11492.1	sscle_08g062620
																			KAB8290253.1	EYC80_011119	scaffold_018	complement(485017..487965)	851				RAL59845.1	DID88_000474	QKRW01000047.1	161525..163032	301				KAA8574672.1			Bcin08g03970	Bcin08g03970	.	1	Bcin08p03970.1	8	1531332..1534419	566			APA11945.1	sscle_08g067150
																			KAB8290254.1	EYC80_011120	scaffold_018	complement(490072..491870)	517				RAL63134.1	DID88_004216	QKRW01000020.1	24365..27826	602				KAA8575875.1			Bcin04g05430	Bcin04g05430	.	1	Bcin04p05430.1	4	1883094..1885314	541			APA10037.1	sscle_05g048070
																			KAB8290257.1	EYC80_011123	scaffold_018	complement(509040..509441)	98				RAL64764.1	DID88_001795	QKRW01000013.1	851588..852520	291				KAA8567299.1			Bcin06g01580	Bcin06g01580	.	1	Bcin06p01580.1	6	complement(568780..571020)	479			APA13730.1	sscle_11g085000
																			KAB8290258.1	EYC80_011124	scaffold_018	complement(510404..511903)	419				RAL63748.1	DID88_003395	QKRW01000017.1	163481..164633	275				KAA8576749.1			Bcin06g00480	Bcin06g00480	.	1	Bcin06p00480.1	6	217817..219112	321			APA07165.1	sscle_02g019350
																			KAB8290259.1	EYC80_011125	scaffold_018	515825..516363	104				RAL59984.1	DID88_000610	QKRW01000045.1	complement(39289..41417)	642				KAA8574357.1			Bcin08g02380	Bcin08g02380	.	1	Bcin08p02380.1	8	complement(933400..934834)	366			APA13241.1	sscle_10g080110
																			KAB8290261.1	EYC80_011127	scaffold_018	complement(539237..542316)	845				RAL63394.1	DID88_003818	QKRW01000019.1	complement(289364..290873)	456				KAA8576103.1			Bcin06g03070	Bcin06g03070	.	1	Bcin06p03070.1	6	1059879..1062587	686			APA15545.1	sscle_15g103150
																			KAB8290262.1	EYC80_011128	scaffold_018	544364..545791	440				RAL60446.1	DID88_000221	QKRW01000040.1	complement(185100..186321)	329				KAA8569518.1			Bcin09g04150	Bcin09g04150	.	1	Bcin09p04150.1	9	complement(1464638..1467118)	437			APA11647.1	sscle_08g064170
																			KAB8290267.1	EYC80_011132	scaffold_018	complement(552607..554952)	757				RAL64073.1	DID88_003261	QKRW01000016.1	619297..620617	351				KAA8572202.1			Bcin06g05050	Bcin06g05050	.	1	Bcin06p05050.1	6	complement(1721098..1722666)	403			APA06944.1	sscle_02g017140
																			KAB8290269.1	EYC80_011134	scaffold_018	complement(565209..569346)	1183				RAL62808.1	DID88_004650	QKRW01000022.1	188675..190127	297				KAA8563834.1			Bcin10g00670	Bcin10g00670	.	1	Bcin10p00670.1	10	290349..293093	652			APA10365.1	sscle_06g051350
																			KAB8290270.1	EYC80_011135	scaffold_018	complement(570323..571417)	297				RAL65502.1	DID88_001068	QKRW01000010.1	899400..900458	352				KAA8565398.1			Bcin02g04090	Bcin02g04090	.	1	Bcin02p04090.1	2	complement(1430869..1433181)	322			APA08984.1	sscle_04g037540
																			KAB8290273.1	EYC80_011138	scaffold_018	582945..584493	493				RAL59060.1	DID88_008978	QKRW01000060.1	36869..38716	615				KAA8570438.1			Bcin03g00480	Bcin03g00480	.	1	Bcin03p00480.1	3	174216..175202	227			APA13208.1	sscle_10g079780
																			KAB8290274.1	EYC80_011139	scaffold_018	complement(585568..586756)	375				RAL61422.1	DID88_009352	QKRW01000031.1	109309..110239	293				KAA8565397.1			Bcin09g05740	Bcin09g05740	.	1	Bcin09p05740.1	9	complement(2013911..2016132)	540			APA10118.1	sscle_06g048880
																			KAB8290276.1	EYC80_011141	scaffold_018	589825..590891	306				RAL58860.1	DID88_009280	QKRW01000066.1	40445..42315	503				KAA8573421.1			Bcin15g02380	Bcin15g02380	.	1	Bcin15p02380.1	15	838740..839928	257			APA11084.1	sscle_07g058540
																			KAB8290278.1	EYC80_011143	scaffold_018	600829..603753	641				RAL66201.1	DID88_005873	QKRW01000007.1	383234..384449	387				KAA8569517.1			Bcin10g05630	Bcin10g05630	.	1	Bcin10p05630.1	10	complement(2140215..2144314)	888			APA11453.1	sscle_08g062230
																			KAB8290279.1	EYC80_011144	scaffold_018	612259..615741	1014				RAL63919.1	DID88_003107	QKRW01000016.1	110189..111965	364				KAA8567653.1			Bcin12g02910	Bcin12g02910	.	1	Bcin12p02910.1	12	998565..1001221	796			APA10947.1	sscle_07g057170
																			KAB8290280.1	EYC80_011145	scaffold_018	623273..624023	215				RAL68207.1	DID88_008911	QKRW01000002.1	1532807..1534955	307				KAA8576893.1			Bcin05g08330	Bcin05g08330	.	1	Bcin05p08330.1	5	2907389..2908849	272			APA10351.1	sscle_06g051210
																			KAB8290282.1	EYC80_011147	scaffold_018	complement(628792..630044)	335				RAL63287.1	DID88_004363	QKRW01000020.1	589777..593557	1107				KAA8565422.1			Bcin04g05650	Bcin04g05650	.	1	Bcin04p05650.1	4	complement(1971826..1973751)	504			APA13507.1	sscle_11g082770
																			KAB8290285.1	EYC80_011150	scaffold_018	638688..640870	425				RAL68510.1	DID88_007238	QKRW01000001.1	complement(957779..958834)	304				KAA8563979.1			Bcin06g02510	Bcin06g02510	.	1	Bcin06p02510.1	6	867884..870306	553			APA15492.1	sscle_15g102620
																			KAB8290286.1	EYC80_011151	scaffold_018	complement(644531..647958)	895				RAL61357.1	DID88_009493	QKRW01000032.1	complement(303183..305510)	331				KAA8564894.1			Bcin01g01240	Bcin01g01240	.	1	Bcin01p01240.1	1	502805..504065	261			APA07926.1	sscle_03g026960
																			KAB8290287.1	EYC80_011152	scaffold_018	652120..653090	304				RAL63307.1	DID88_004383	QKRW01000020.1	698737..700150	235				KAA8568534.1			Bcin15g01030	Bcin15g01030	.	1	Bcin15p01030.1	15	complement(389033..390376)	354			APA12064.1	sscle_08g068340
																			KAB8290288.1	EYC80_011153	scaffold_018	complement(653424..654203)	241				RAL60262.1	DID88_000042	QKRW01000042.1	complement(186712..188057)	353				KAA8570617.1			Bcin10g01610	Bcin10g01610	.	1	Bcin10p01610.1	10	615374..618703	560			APA13673.1	sscle_11g084430
																			KAB8290289.1	EYC80_011154	scaffold_018	654996..655808	251				RAL60175.1	DID88_000799	QKRW01000043.1	213324..217997	1058				KAA8570918.1			Bcin03g03870	Bcin03g03870	.	1	Bcin03p03870.1	3	1300915..1302853	232			APA11828.1	sscle_08g065980
																			KAB8290290.1	EYC80_011155	scaffold_018	662780..665517	860				RAL59794.1	DID88_000423	QKRW01000048.1	complement(265111..268417)	738				KAA8572257.1			Bcin16g02160	Bcin16g02160	.	1	Bcin16p02160.1	16	complement(850696..852151)	263			APA08808.1	sscle_04g035780
																			KAB8290291.1	EYC80_011155	scaffold_018	662780..665517	861				RAL60846.1	DID88_010171	QKRW01000036.1	106466..108470	609				KAA8564417.1			Bcin03g00340	Bcin03g00340	.	1	Bcin03p00340.1	3	113969..114896	124			APA11781.1	sscle_08g065510
																			KAB8290292.1	EYC80_011156	scaffold_018	667525..670263	509				RAL58705.1	DID88_003062	QKRW01000071.1	complement(32015..33593)	406				KAA8569836.1			Bcin06g07020	Bcin06g07020	.	1	Bcin06p07020.1	6	2506494..2508563	513			APA13571.1	sscle_11g083410
																			KAB8290293.1	EYC80_011157	scaffold_018	671669..675471	1234				RAL61386.1	DID88_009520	QKRW01000032.1	429706..431763	463				KAA8563836.1			Bcin06g00660	Bcin06g00660	.	1	Bcin06p00660.1	6	complement(276551..277784)	360			APA10671.1	sscle_06g054410
																			KAB8290297.1	EYC80_011161	scaffold_018	681436..683928	830				RAL62088.1	DID88_002574	QKRW01000026.1	complement(71490..72878)	462				KAA8574091.1			Bcin04g04760	Bcin04g04760	.	1	Bcin04p04760.1	4	1647064..1648112	125			APA08823.1	sscle_04g035930
																			KAB8290298.1	EYC80_011162	scaffold_018	complement(684245..685004)	222				RAL62605.1	DID88_004452	QKRW01000023.1	175598..178337	686				KAA8567674.1			Bcin01g02690	Bcin01g02690	.	1	Bcin01p02690.1	1	complement(1004578..1007028)	530			APA10258.1	sscle_06g050280
																			KAB8290299.1	EYC80_011163	scaffold_018	complement(685689..686407)	106				RAL59559.1	DID88_006552	QKRW01000051.1	complement(177261..179474)	611				KAA8573750.1			Bcin12g06330	Bcin12g06330	.	1	Bcin12p06330.1	12	2191864..2193705	521			APA09457.1	sscle_05g042270
																			KAB8290358.1	EYC80_010791	scaffold_017	15372..17862	774				RAL60258.1	DID88_000038	QKRW01000042.1	complement(167629..169671)	492				KAA8564901.1			Bcin13g02480	Bcin13g02480	.	1	Bcin13p02480.1	13	complement(857486..860282)	649			APA07792.1	sscle_03g025620
																			KAB8290360.1	EYC80_010793	scaffold_017	25050..26238	379				RAL60548.1	DID88_009744	QKRW01000039.1	complement(201562..205989)	1162				KAA8567913.1			Bcin02g04030	Bcin02g04030	.	1	Bcin02p04030.1	2	complement(1414024..1416156)	423			APA11332.1	sscle_07g061020
																			KAB8290364.1	EYC80_010797	scaffold_017	complement(35755..36612)	199				RAL60574.1	DID88_009770	QKRW01000039.1	294539..296941	800				KAA8564333.1			Bcin04g06770	Bcin04g06770	.	1	Bcin04p06770.1	4	complement(2365863..2368814)	582			APA10723.1	sscle_06g054930
																			KAB8290365.1	EYC80_010798	scaffold_017	37105..38382	367				RAL60814.1	DID88_009918	QKRW01000037.1	431560..437189	1428				KAA8569213.1			Bcin02g07470	Bcin02g07470	.	1	Bcin02p07470.1	2	complement(2655866..2657037)	201			APA13836.1	sscle_11g086060
																			KAB8290366.1	EYC80_010799	scaffold_017	41443..44146	866				RAL61318.1	DID88_009454	QKRW01000032.1	complement(105297..107512)	433				KAA8569548.1			Bcin07g02950	Bcin07g02950	.	1	Bcin07p02950.1	7	complement(1074112..1074912)	139			APA15870.1	sscle_15g106400
																			KAB8290367.1	EYC80_010800	scaffold_017	complement(44329..46389)	686				RAL61438.1	DID88_009368	QKRW01000031.1	complement(174793..176176)	302				KAA8572297.1			Bcin11g03930	Bcin11g03930	.	1	Bcin11p03930.1	11	complement(1465875..1467075)	277			APA10927.1	sscle_07g056970
																			KAB8290368.1	EYC80_010801	scaffold_017	47320..51776	1414				RAL61448.1	DID88_009377	QKRW01000031.1	214279..215428	299				KAA8574829.1			Bcin06g07000	Bcin06g07000	.	1	Bcin06p07000.1	6	complement(2454756..2457005)	539			APA14842.1	sscle_13g096120
																			KAB8290370.1	EYC80_010803	scaffold_017	complement(56351..57499)	382				RAL61929.1	DID88_002418	QKRW01000027.1	complement(56947..61369)	927				KAA8576838.1			Bcin08g07090	Bcin08g07090	.	1	Bcin08p07090.1	8	complement(2593721..2594836)	144			APA11133.1	sscle_07g059030
																			KAB8290372.1	EYC80_010805	scaffold_017	62907..65846	954				RAL62256.1	DID88_004826	QKRW01000025.1	205784..209747	881				KAA8563819.1			Bcin15g04520	Bcin15g04520	.	1	Bcin15p04520.1	15	1553445..1557204	903			APA11468.1	sscle_08g062380
																			KAB8290374.1	EYC80_010807	scaffold_017	complement(72211..75581)	1072				RAL62324.1	DID88_004890	QKRW01000025.1	422342..423820	492				KAA8568283.1			Bcin07g02280	Bcin07g02280	.	1	Bcin07p02280.1	7	complement(853679..854858)	249			APA08732.1	sscle_04g035020
																			KAB8290376.1	EYC80_010809	scaffold_017	complement(78254..80097)	568				RAL62381.1	DID88_004947	QKRW01000024.1	34892..36166	424				KAA8574094.1			Bcin05g04770	Bcin05g04770	.	1	Bcin05p04770.1	5	complement(1688939..1691775)	377			APA15155.1	sscle_14g099250
																			KAB8290377.1	EYC80_010810	scaffold_017	complement(84835..87074)	576				RAL62485.1	DID88_005050	QKRW01000024.1	423856..425490	476				KAA8566771.1			Bcin05g04770	Bcin05g04770	.	1	Bcin05p04770.1	5	complement(1688939..1691775)	429			APA08241.1	sscle_03g030110
																			KAB8290379.1	EYC80_010812	scaffold_017	complement(105754..106593)	259				RAL62858.1	DID88_004699	QKRW01000022.1	399309..400809	458				KAA8565396.1			Bcin13g04440	Bcin13g04440	.	1	Bcin13p04440.1	13	complement(1639098..1642136)	855			APA10281.1	sscle_06g050510
																			KAB8290380.1	EYC80_010813	scaffold_017	108299..110223	623				RAL62862.1	DID88_004703	QKRW01000022.1	418036..421413	931				KAA8563908.1			Bcin01g11300	Bcin01g11300	.	1	Bcin01p11300.1	1	complement(3952662..3954596)	343			APA13668.1	sscle_11g084380
																			KAB8290382.1	EYC80_010815	scaffold_017	124476..125918	456				RAL63436.1	DID88_003857	QKRW01000019.1	415425..417168	549				KAA8568818.1			Bcin16g02720	Bcin16g02720	.	1	Bcin16p02720.1	16	1056964..1058460	182			APA07190.1	sscle_02g019600
																			KAB8290384.1	EYC80_010817	scaffold_017	complement(135344..138089)	897				RAL64855.1	DID88_001451	QKRW01000012.1	complement(309895..312114)	721				KAA8575272.1			Bcin09g01060	Bcin09g01060	.	1	Bcin09p01060.1	9	395637..396911	242			APA08852.1	sscle_04g036220
																			KAB8290385.1	EYC80_010818	scaffold_017	complement(139023..139735)	192				RAL65829.1	DID88_005492	QKRW01000008.1	54909..56039	324				KAA8574598.1			Bcin11g04730	Bcin11g04730	.	1	Bcin11p04730.1	11	1723739..1725716	249			APA12830.1	sscle_10g076000
																			KAB8290388.1	EYC80_010821	scaffold_017	145655..148248	625				RAL66320.1	DID88_005990	QKRW01000007.1	940047..941396	398				KAA8576636.1			Bcin11g02180	Bcin11g02180	.	1	Bcin11p02180.1	11	722674..726345	1010			APA13982.1	sscle_12g087520
																			KAB8290391.1	EYC80_010824	scaffold_017	complement(152887..153811)	262				RAL67692.1	DID88_008433	QKRW01000003.1	complement(1262029..1264862)	847				KAA8569814.1			Bcin06g01010	Bcin06g01010	.	1	Bcin06p01010.1	6	complement(379215..381925)	732			APA12094.1	sscle_09g068640
																			KAB8290392.1	EYC80_010825	scaffold_017	complement(154975..156766)	563				RAL67860.1	DID88_008586	QKRW01000002.1	262632..266345	1066				KAA8563987.1			Bcin01g07330	Bcin01g07330	.	1	Bcin01p07330.1	1	2558813..2560437	380			APA13123.1	sscle_10g078930
																			KAB8290393.1	EYC80_010826	scaffold_017	complement(159196..160185)	329				RAL67941.1	DID88_008665	QKRW01000002.1	complement(615111..616929)	263				KAA8576172.1			Bcin09g04490	Bcin09g04490	.	1	Bcin09p04490.1	9	1571012..1574573	1004			APA09140.1	sscle_04g039100
																			KAB8290394.1	EYC80_010827	scaffold_017	complement(164349..164728)	103				RAL68028.1	DID88_008751	QKRW01000002.1	969072..970250	269				KAA8576896.1			Bcin12g03040	Bcin12g03040	.	1	Bcin12p03040.1	12	complement(1038393..1039606)	223			APA11530.1	sscle_08g063000
																			KAB8290396.1	EYC80_010829	scaffold_017	complement(175607..176635)	316				RAL68524.1	DID88_007252	QKRW01000001.1	complement(999531..1003995)	1263				KAA8567539.1			Bcin08g05480	Bcin08g05480	.	1	Bcin08p05480.1	8	2067794..2068669	291			APA13546.1	sscle_11g083160
																			KAB8290397.1	EYC80_010830	scaffold_017	190636..191477	255				RAL68585.1	DID88_007304	QKRW01000001.1	complement(1184445..1186033)	425				KAA8568592.1			Bcin01g04970	Bcin01g04970	.	1	Bcin01p04970.1	1	complement(1788204..1789554)	204			APA12096.1	sscle_09g068660
																			KAB8290398.1	EYC80_010831	scaffold_017	complement(206042..206500)	96				RAL64086.1	DID88_003274	QKRW01000016.1	672241..673082	145				KAA8569792.1			Bcin13g01130	Bcin13g01130	.	1	Bcin13p01130.1	13	complement(424013..425683)	238			APA05793.1	sscle_01g005630
																			KAB8290399.1	EYC80_010832	scaffold_017	207140..208214	340				RAL65595.1	DID88_005267	QKRW01000009.1	231533..232673	130				KAA8563727.1			Bcin03g00500	Bcin03g00500	.	1	Bcin03p00500.1	3	184966..186400	137			APA14755.1	sscle_13g095250
																			KAB8290400.1	EYC80_010833	scaffold_017	complement(211529..213700)	687				RAL63388.1	DID88_003812	QKRW01000019.1	258256..260927	655				KAA8570188.1			Bcin05g03990	Bcin05g03990	.	1	Bcin05p03990.1	5	1433621..1436673	627			APA05999.1	sscle_01g007690
																			KAB8290403.1	EYC80_010836	scaffold_017	225575..226241	95				RAL62483.1	DID88_005048	QKRW01000024.1	complement(415192..416181)	239				KAA8572847.1			Bcin11g01910	Bcin11g01910	.	1	Bcin11p01910.1	11	618205..619896	318			APA09519.1	sscle_05g042890
																			KAB8290405.1	EYC80_010838	scaffold_017	230258..232065	180				RAL63772.1	DID88_003417	QKRW01000017.1	complement(246075..246811)	148				KAA8573769.1			Bcin06g01300	Bcin06g01300	.	1	Bcin06p01300.1	6	complement(470288..472878)	631			APA07388.1	sscle_02g021580
																			KAB8290407.1	EYC80_010840	scaffold_017	complement(242406..243719)	437				RAL64510.1	DID88_001985	QKRW01000014.1	701202..701803	135				KAA8564262.1			Bcin12g00180	Bcin12g00180	.	1	Bcin12p00180.1	12	79704..81796	432			APA11777.1	sscle_08g065470
																			KAB8290408.1	EYC80_010841	scaffold_017	244300..245267	286				RAL67863.1	DID88_008589	QKRW01000002.1	complement(291209..292501)	205				KAA8570627.1			Bcin16g02460	Bcin16g02460	.	1	Bcin16p02460.1	16	complement(958445..962084)	253			APA15273.1	sscle_14g100430
																			KAB8290410.1	EYC80_010843	scaffold_017	250257..253206	894				RAL60531.1	DID88_009727	QKRW01000039.1	128434..129772	427				KAA8573603.1			Bcin10g05010	Bcin10g05010	.	1	Bcin10p05010.1	10	complement(1885660..1887757)	447			APA05541.1	sscle_01g003110
																			KAB8290413.1	EYC80_010845	scaffold_017	complement(256005..258493)	805				RAL60282.1	DID88_000062	QKRW01000042.1	247694..248400	139				KAA8569467.1			Bcin12g04930	Bcin12g04930	.	1	Bcin12p04930.1	12	complement(1672469..1673264)	221			APA07236.1	sscle_02g020060
																			KAB8290416.1	EYC80_010848	scaffold_017	270778..273250	689				RAL64694.1	DID88_001726	QKRW01000013.1	563854..564621	165				KAA8568289.1			Bcin01g00900	Bcin01g00900	.	1	Bcin01p00900.1	1	341427..343782	113			APA16051.1	sscle_16g108210
																			KAB8290417.1	EYC80_010849	scaffold_017	274340..277651	1103				RAL61760.1	DID88_002824	QKRW01000029.1	517617..518213	160				KAA8575095.1			Bcin01g06900	Bcin01g06900	.	1	Bcin01p06900.1	1	complement(2410285..2412410)	453			APA06881.1	sscle_02g016510
																			KAB8290419.1	EYC80_010851	scaffold_017	278617..280988	717				RAL67244.1	DID88_008013	QKRW01000004.1	1054347..1056191	126				KAA8570826.1			Bcin09g00220	Bcin09g00220	.	1	Bcin09p00220.1	9	complement(88863..90117)	139			APA08952.1	sscle_04g037220
																			KAB8290423.1	EYC80_010855	scaffold_017	complement(296327..297430)	310				RAL58316.1	DID88_006428	QKRW01000088.1	complement(34680..35442)	222				KAA8566674.1			Bcin06g00630	Bcin06g00630	.	1	Bcin06p00630.1	6	266216..268530	546			APA15858.1	sscle_15g106280
																			KAB8290427.1	EYC80_010859	scaffold_017	313223..314344	256				RAL62540.1	DID88_005105	QKRW01000024.1	complement(621963..622614)	160				KAA8567036.1			Bcin03g01580	Bcin03g01580	.	1	Bcin03p01580.1	3	complement(532004..534046)	523			APA05802.1	sscle_01g005720
																			KAB8290428.1	EYC80_010860	scaffold_017	complement(314780..316087)	337				RAL63248.1	DID88_004326	QKRW01000020.1	complement(447079..447915)	190				KAA8575396.1			Bcin04g02460	Bcin04g02460	.	1	Bcin04p02460.1	4	893136..894999	460			APA07533.1	sscle_03g023030
																			KAB8290429.1	EYC80_010861	scaffold_017	complement(317230..319613)	733				RAL61440.1	DID88_009369	QKRW01000031.1	178050..178695	156				KAA8575397.1			Bcin12g04630	Bcin12g04630	.	1	Bcin12p04630.1	12	complement(1574467..1575871)	453			APA08637.1	sscle_04g034070
																			KAB8290430.1	EYC80_010862	scaffold_017	320438..321642	367				RAL66963.1	DID88_007745	QKRW01000005.1	complement(1038607..1039831)	313				KAA8571127.1			Bcin06g06090	Bcin06g06090	.	1	Bcin06p06090.1	6	2133938..2135542	351			APA09762.1	sscle_05g045320
																			KAB8290434.1	EYC80_010866	scaffold_017	337382..338907	280				RAL58375.1	DID88_006055	QKRW01000085.1	50449..51929	318				KAA8574359.1			Bcin13g03750	Bcin13g03750	.	1	Bcin13p03750.1	13	complement(1307234..1308185)	206			APA15987.1	sscle_16g107570
																			KAB8290435.1	EYC80_010867	scaffold_017	complement(339836..343347)	844				RAL64261.1	DID88_002153	QKRW01000015.1	complement(589058..590438)	338				KAA8576159.1			Bcin07g03980	Bcin07g03980	.	1	Bcin07p03980.1	7	1437777..1440367	412			APA08876.1	sscle_04g036460
																			KAB8290436.1	EYC80_010868	scaffold_017	343424..343993	189				RAL60772.1	DID88_009877	QKRW01000037.1	287957..288751	221				KAA8570829.1			Bcin15g02540	Bcin15g02540	.	1	Bcin15p02540.1	15	900473..902506	105			APA15633.1	sscle_15g104030
																			KAB8290438.1	EYC80_010870	scaffold_017	complement(345670..346879)	229				RAL60724.1	DID88_009830	QKRW01000037.1	complement(64876..66821)	425				KAA8566853.1			Bcin16g05195	Bcin16g05195	.	1	Bcin16p05195.1	16	complement(1934894..1935843)	207			APA13962.1	sscle_12g087320
																			KAB8290439.1	EYC80_010871	scaffold_017	347183..353239	2018				RAL58223.1	DID88_002272	QKRW01000092.1	complement(8819..9437)	168				KAA8573601.1			Bcin13g03160	Bcin13g03160	.	1	Bcin13p03160.1	13	complement(1120786..1121643)	160			APA09411.1	sscle_05g041810
																			KAB8290440.1	EYC80_010872	scaffold_017	complement(354585..357901)	1012				RAL59159.1	DID88_006715	QKRW01000058.1	complement(101090..102001)	208				KAA8572293.1			Bcin03g05200	Bcin03g05200	.	1	Bcin03p05200.1	3	complement(1754791..1758224)	866			APA14269.1	sscle_12g090390
																			KAB8290442.1	EYC80_010874	scaffold_017	367503..374953	2098				RAL62287.1	DID88_004854	QKRW01000025.1	complement(301692..302692)	307				KAA8575189.1			Bcin08g00890	Bcin08g00890	.	1	Bcin08p00890.1	8	362616..365757	654			APA12103.1	sscle_09g068730
																			KAB8290443.1	EYC80_010875	scaffold_017	376061..377691	480				RAL58951.1	DID88_009242	QKRW01000063.1	917..1473	150				KAA8572357.1			Bcin01g07500	Bcin01g07500	.	1	Bcin01p07500.1	1	complement(2613005..2614700)	392			APA13235.1	sscle_10g080050
																			KAB8290445.1	EYC80_010877	scaffold_017	complement(381310..384993)	960				RAL61387.1	DID88_009521	QKRW01000032.1	complement(435114..435641)	158				KAA8564263.1			Bcin05g01970	Bcin05g01970	.	1	Bcin05p01970.1	5	complement(741962..743177)	228			APA15201.1	sscle_14g099710
																			KAB8290446.1	EYC80_010878	scaffold_017	390003..390907	281				RAL62340.1	DID88_004906	QKRW01000025.1	496648..497893	259				KAA8564509.1			Bcin13g03080	Bcin13g03080	.	1	Bcin13p03080.1	13	1084683..1086606	493			APA15461.1	sscle_15g102310
																			KAB8290452.1	EYC80_010883	scaffold_017	404432..406209	497				RAL68428.1	DID88_007157	QKRW01000001.1	complement(614725..616617)	531				KAA8574044.1			Bcin02g04550	Bcin02g04550	.	1	Bcin02p04550.1	2	1621503..1624703	307			APA14442.1	sscle_13g092120
																			KAB8290454.1	EYC80_010885	scaffold_017	complement(412950..414012)	130				RAL59006.1	DID88_009035	QKRW01000062.1	complement(126501..128100)	389				KAA8572375.1			Bcin02g04550	Bcin02g04550	.	1	Bcin02p04550.1	2	1621503..1624703	883			APA07530.1	sscle_03g023000
																			KAB8290455.1	EYC80_010886	scaffold_017	418946..421791	931				RAL67803.1	DID88_008530	QKRW01000002.1	complement(15211..15793)	153				KAA8564400.1			Bcin05g01970	Bcin05g01970	.	1	Bcin05p01970.1	5	complement(741962..743177)	236			APA14455.1	sscle_13g092250
																			KAB8290457.1	EYC80_010888	scaffold_017	complement(432513..434266)	566				RAL68606.1	DID88_007321	QKRW01000001.1	complement(1238441..1239216)	162				KAA8575800.1			Bcin11g06120	Bcin11g06120	.	1	Bcin11p06120.1	11	complement(2166563..2168749)	599			APA12148.1	sscle_09g069180
																			KAB8290459.1	EYC80_010890	scaffold_017	complement(435833..437756)	596				RAL62723.1	DID88_004566	QKRW01000023.1	complement(598754..599495)	161				KAA8576077.1			Bcin15g03320	Bcin15g03320	.	1	Bcin15p03320.1	15	complement(1160921..1163258)	438			APA13320.1	sscle_11g080900
																			KAB8290463.1	EYC80_010894	scaffold_017	complement(453659..461371)	1786				RAL61086.1	DID88_010427	QKRW01000034.1	complement(134905..136059)	324				KAA8576690.1			Bcin06g01600	Bcin06g01600	.	1	Bcin06p01600.1	6	575789..577914	450			APA06385.1	sscle_01g011550
																			KAB8290464.1	EYC80_010895	scaffold_017	complement(468704..470319)	350				RAL68155.1	DID88_008865	QKRW01000002.1	1381740..1382379	168				KAA8572162.1			Bcin11g01840	Bcin11g01840	.	1	Bcin11p01840.1	11	complement(597301..599340)	611			APA09476.1	sscle_05g042460
																			KAB8290465.1	EYC80_010896	scaffold_017	complement(471098..472980)	542				RAL68698.1	DID88_007404	QKRW01000001.1	complement(1545682..1546737)	351				KAA8572790.1			Bcin05g02430	Bcin05g02430	.	1	Bcin05p02430.1	5	896444..898576	442			APA06265.1	sscle_01g010350
																			KAB8290466.1	EYC80_010897	scaffold_017	complement(476976..478262)	428				RAL64276.1	DID88_002168	QKRW01000015.1	637200..638424	295				KAA8565505.1			Bcin05g01970	Bcin05g01970	.	1	Bcin05p01970.1	5	complement(741962..743177)	249			APA14939.1	sscle_14g097090
																			KAB8290468.1	EYC80_010899	scaffold_017	complement(480864..482441)	525				RAL62424.1	DID88_004990	QKRW01000024.1	complement(194970..195653)	176				KAA8566567.1			Bcin05g01970	Bcin05g01970	.	1	Bcin05p01970.1	5	complement(741962..743177)	249			APA13718.1	sscle_11g084880
																			KAB8290470.1	EYC80_010901	scaffold_017	complement(485183..486763)	390				RAL63984.1	DID88_003172	QKRW01000016.1	complement(332979..334013)	321				KAA8569505.1			Bcin07g00710	Bcin07g00710	.	1	Bcin07p00710.1	7	251208..253649	638			APA09176.1	sscle_04g039460
																			KAB8290472.1	EYC80_010903	scaffold_017	complement(490332..490687)	95				RAL59341.1	DID88_006832	QKRW01000054.1	4311..5106	135				KAA8568280.1			Bcin03g07730	Bcin03g07730	.	1	Bcin03p07730.1	3	2648997..2652468	653			APA06266.1	sscle_01g010360
																			KAB8290479.1	EYC80_010909	scaffold_017	517312..518655	357				RAL65507.1	DID88_001073	QKRW01000010.1	complement(922617..923581)	177				KAA8573098.1			Bcin06g03960	Bcin06g03960	.	1	Bcin06p03960.1	6	complement(1361898..1364264)	570			APA06753.1	sscle_02g015230
																			KAB8290481.1	EYC80_010911	scaffold_017	complement(528256..530601)	261				RAL60909.1	DID88_010234	QKRW01000036.1	391529..392453	244				KAA8574515.1			Bcin08g04590	Bcin08g04590	.	1	Bcin08p04590.1	8	1770237..1773286	706			APA08416.1	sscle_03g031860
																			KAB8290484.1	EYC80_010914	scaffold_017	complement(533683..535618)	585				RAL60897.1	DID88_010222	QKRW01000036.1	346714..347465	232				KAA8569149.1			Bcin03g00380	Bcin03g00380	.	1	Bcin03p00380.1	3	124528..126295	507			APA09280.1	sscle_05g040500
																			KAB8290486.1	EYC80_010916	scaffold_017	546474..548713	712				RAL68609.1	DID88_007323	QKRW01000001.1	complement(1244857..1245646)	225				KAA8569148.1			Bcin13g00380	Bcin13g00380	.	1	Bcin13p00380.1	13	complement(164828..165672)	142			APA10761.1	sscle_06g055310
																			KAB8290490.1	EYC80_010920	scaffold_017	577576..580072	749				RAL60634.1	DID88_009952	QKRW01000038.1	102644..103616	290				KAA8569688.1			Bcin13g00300	Bcin13g00300	.	1	Bcin13p00300.1	13	complement(146551..147164)	160			APA15786.1	sscle_15g105560
																			KAB8290491.1	EYC80_010921	scaffold_017	582817..583323	168				RAL61853.1	DID88_002916	QKRW01000028.1	376707..377747	346				KAA8569689.1			Bcin01g04250	Bcin01g04250	.	1	Bcin01p04250.1	1	1546767..1551372	1156			APA05481.1	sscle_01g002510
																			KAB8290493.1	EYC80_010923	scaffold_017	complement(589967..591128)	357				RAL68526.1	DID88_007254	QKRW01000001.1	complement(1011038..1012577)	496				KAA8574477.1			Bcin09g01150	Bcin09g01150	.	1	Bcin09p01150.1	9	complement(423630..425744)	574			APA13103.1	sscle_10g078730
																			KAB8290494.1	EYC80_010924	scaffold_017	591744..592595	244				RAL61624.1	DID88_009661	QKRW01000030.1	475528..476392	260				KAA8565531.1			Bcin09g01150	Bcin09g01150	.	1	Bcin09p01150.1	9	complement(423630..425744)	346			APA13045.1	sscle_10g078150
																			KAB8290495.1	EYC80_010925	scaffold_017	complement(593454..595366)	466				RAL68223.1	DID88_008926	QKRW01000002.1	complement(1593244..1594353)	299				KAA8568521.1			Bcin15g04670	Bcin15g04670	.	1	Bcin15p04670.1	15	1588884..1591254	615			APA16337.1	sscle_16g111070
																			KAB8290496.1	EYC80_010926	scaffold_017	complement(598405..599604)	212				RAL62019.1	DID88_002508	QKRW01000027.1	402651..403399	230				KAA8571344.1			Bcin15g04670	Bcin15g04670	.	1	Bcin15p04670.1	15	1588884..1591254	615			APA10830.1	sscle_07g056000
																			KAB8290497.1	EYC80_010927	scaffold_017	601933..606321	1368				RAL62690.1	DID88_004533	QKRW01000023.1	461661..462878	282				KAA8574128.1			Bcin05g06830	Bcin05g06830	.	1	Bcin05p06830.1	5	2348301..2349514	297			APA15869.1	sscle_15g106390
																			KAB8290499.1	EYC80_010929	scaffold_017	complement(608918..609527)	162				RAL66481.1	DID88_006171	QKRW01000006.1	complement(390585..391293)	197				KAA8574665.1			Bcin03g06330	Bcin03g06330	.	1	Bcin03p06330.1	3	2114902..2117186	351			APA08818.1	sscle_04g035880
																			KAB8290501.1	EYC80_010931	scaffold_017	612333..613871	512				RAL58953.1	DID88_009244	QKRW01000063.1	11477..13165	235				KAA8571394.1			Bcin11g06400	Bcin11g06400	.	1	Bcin11p06400.1	11	complement(2268737..2269548)	160			APA10271.1	sscle_06g050410
																			KAB8290502.1	EYC80_010932	scaffold_017	614573..615088	136				RAL65174.1	DID88_001280	QKRW01000011.1	697443..702707	909				KAA8572653.1			Bcin03g07340	Bcin03g07340	.	1	Bcin03p07340.1	3	2478716..2480076	272			APA15886.1	sscle_15g106560
																			KAB8290507.1	EYC80_010937	scaffold_017	complement(626478..628159)	514				RAL68304.1	DID88_007034	QKRW01000001.1	complement(106180..107040)	190				KAA8565953.1			Bcin04g02950	Bcin04g02950	.	1	Bcin04p02950.1	4	complement(1061066..1062377)	271			APA11915.1	sscle_08g066850
																			KAB8290508.1	EYC80_010938	scaffold_017	629511..630444	150				RAL61908.1	DID88_002971	QKRW01000028.1	complement(551809..552794)	264				KAA8564223.1			Bcin10g01640	Bcin10g01640	.	1	Bcin10p01640.1	10	623426..625107	210			APA08792.1	sscle_04g035620
																			KAB8290509.1	EYC80_010938	scaffold_017	629511..630444	68				RAL66692.1	DID88_006373	QKRW01000006.1	1145836..1147479	421				KAA8565415.1			Bcin07g04370	Bcin07g04370	.	1	Bcin07p04370.1	7	complement(1577164..1580246)	756			APA11179.1	sscle_07g059490
																			KAB8290511.1	EYC80_010940	scaffold_017	complement(636178..638261)	460				RAL62584.1	DID88_004432	QKRW01000023.1	complement(104917..105789)	242				KAA8572999.1			Bcin16g02560	Bcin16g02560	.	1	Bcin16p02560.1	16	complement(996205..999858)	742			APA11333.1	sscle_07g061030
																			KAB8290513.1	EYC80_010942	scaffold_017	complement(639969..641559)	495				RAL68252.1	DID88_008952	QKRW01000002.1	complement(1686666..1687847)	323				KAA8569946.1			Bcin10g03860	Bcin10g03860	.	1	Bcin10p03860.1	10	1476438..1479211	406			APA11025.1	sscle_07g057950
																			KAB8290515.1	EYC80_010944	scaffold_017	644942..646122	325				RAL65706.1	DID88_005374	QKRW01000009.1	657221..658077	208				KAA8566981.1			Bcin16g02560	Bcin16g02560	.	1	Bcin16p02560.1	16	complement(996205..999858)	738			APA08636.1	sscle_04g034060
																			KAB8290516.1	EYC80_010944	scaffold_017	644942..646122	324				RAL63143.1	DID88_004225	QKRW01000020.1	64820..65831	273				KAA8569403.1			Bcin05g04010	Bcin05g04010	.	1	Bcin05p04010.1	5	complement(1440394..1441424)	188			APA12777.1	sscle_10g075470
																			KAB8290518.1	EYC80_010946	scaffold_017	complement(647564..648486)	70				RAL58423.1	DID88_005128	QKRW01000083.1	complement(80903..84264)	555				KAA8565872.1			Bcin14g02470	Bcin14g02470	.	1	Bcin14p02470.1	14	complement(969497..972748)	499			APA13100.1	sscle_10g078700
																			KAB8290519.1	EYC80_010946	scaffold_017	complement(647564..648486)	72				RAL59761.1	DID88_000390	QKRW01000048.1	127587..128419	243				KAA8570026.1			Bcin01g00800	Bcin01g00800	.	1	Bcin01p00800.1	1	304243..307216	710			APA15020.1	sscle_14g097900
																			KAB8290520.1	EYC80_010946	scaffold_017	complement(647564..648486)	77				RAL63196.1	DID88_004275	QKRW01000020.1	complement(252054..253050)	191				KAA8572155.1			Bcin10g00310	Bcin10g00310	.	1	Bcin10p00310.1	10	113840..118125	781			APA10977.1	sscle_07g057470
																			KAB8290521.1	EYC80_010947	scaffold_017	752517..754955	698				RAL67737.1	DID88_008470	QKRW01000003.1	complement(1409365..1411730)	734				KAA8564777.1			Bcin02g06610	Bcin02g06610	.	1	Bcin02p06610.1	2	2313770..2315989	530			APA11622.1	sscle_08g063920
																			KAB8290522.1	EYC80_010947	scaffold_017	752517..754955	654				RAL65842.1	DID88_005505	QKRW01000008.1	111132..112118	220				KAA8569224.1			Bcin02g05610	Bcin02g05610	.	1	Bcin02p05610.1	2	2022917..2026280	770			APA12781.1	sscle_10g075510
																			KAB8290523.1	EYC80_010948	scaffold_017	complement(755448..760163)	1513				RAL58543.1	DID88_003991	QKRW01000078.1	74092..74840	230				KAA8569521.1			Bcin02g08380	Bcin02g08380	.	1	Bcin02p08380.1	2	2998077..2999493	384			APA13751.1	sscle_11g085210
																			KAB8290525.1	EYC80_010950	scaffold_017	762619..763593	169				RAL59161.1	DID88_006717	QKRW01000058.1	complement(114543..115955)	307				KAA8564818.1			Bcin03g00280	Bcin03g00280	.	1	Bcin03p00280.1	3	complement(91237..92648)	384			APA07091.1	sscle_02g018610
																			KAB8290528.1	EYC80_010953	scaffold_017	complement(768380..771212)	668				RAL64642.1	DID88_001675	QKRW01000013.1	complement(371968..373223)	338				KAA8564620.1			Bcin03g05720	Bcin03g05720	.	1	Bcin03p05720.1	3	complement(1916045..1916967)	155			APA08036.1	sscle_03g028060
																			KAB8290529.1	EYC80_010954	scaffold_017	772981..773845	269				RAL63109.1	DID88_004193	QKRW01000021.1	654892..656889	561				KAA8568683.1			Bcin03g07360	Bcin03g07360	.	1	Bcin03p07360.1	3	2487434..2489053	385			APA12156.1	sscle_09g069260
																			KAB8290532.1	EYC80_010957	scaffold_017	778130..780146	571				RAL63110.1	DID88_004193	QKRW01000021.1	654892..656889	525				KAA8564130.1			Bcin13g02640	Bcin13g02640	.	1	Bcin13p02640.1	13	complement(907643..909766)	572			APA06094.1	sscle_01g008640
																			KAB8290534.1	EYC80_010959	scaffold_017	782790..783651	227				RAL66025.1	DID88_005686	QKRW01000008.1	complement(870588..873389)	715				KAA8570204.1			Bcin16g03050	Bcin16g03050	.	1	Bcin16p03050.1	16	complement(1173894..1175202)	181			APA05670.1	sscle_01g004400
																			KAB8290535.1	EYC80_010960	scaffold_017	784010..785176	354				RAL62700.1	DID88_004543	QKRW01000023.1	510783..511499	238				KAA8576791.1			Bcin15g03870	Bcin15g03870	.	1	Bcin15p03870.1	15	complement(1359133..1360369)	257			APA12680.1	sscle_09g074500
																			KAB8290538.1	EYC80_010963	scaffold_017	complement(795207..799835)	1542				RAL58314.1	DID88_006426	QKRW01000088.1	complement(29429..31102)	362				KAA8566204.1			Bcin03g00290	Bcin03g00290	.	1	Bcin03p00290.1	3	100016..102415	692			APA07595.1	sscle_03g023650
																			KAB8290539.1	EYC80_010964	scaffold_017	800742..802160	472				RAL63496.1	DID88_003916	QKRW01000019.1	644916..645875	215				KAA8574210.1			Bcin15g05320	Bcin15g05320	.	1	Bcin15p05320.1	15	complement(1858769..1860822)	417			APA09046.1	sscle_04g038160
																			KAB8290540.1	EYC80_010965	scaffold_017	complement(802643..803550)	191				RAL66587.1	DID88_006277	QKRW01000006.1	816808..818321	464				KAA8572224.1			Bcin01g07320	Bcin01g07320	.	1	Bcin01p07320.1	1	2548051..2554067	1867			APA11918.1	sscle_08g066880
																			KAB8290542.1	EYC80_010967	scaffold_017	809440..812270	804				RAL68485.1	DID88_007213	QKRW01000001.1	complement(858348..859950)	304				KAA8565608.1			Bcin06g05730	Bcin06g05730	.	1	Bcin06p05730.1	6	complement(1961717..1964119)	531			APA13291.1	sscle_10g080610
																			KAB8290543.1	EYC80_010968	scaffold_017	complement(813171..814144)	307				RAL68089.1	DID88_008807	QKRW01000002.1	1191360..1192911	404				KAA8569026.1			Bcin10g01060	Bcin10g01060	.	1	Bcin10p01060.1	10	complement(428878..432295)	821			APA05563.1	sscle_01g003330
																			KAB8290544.1	EYC80_010969	scaffold_017	814517..816449	429				RAL60605.1	DID88_009800	QKRW01000039.1	387894..389405	293				KAA8574461.1			Bcin01g04530	Bcin01g04530	.	1	Bcin01p04530.1	1	complement(1650801..1652086)	341			APA08189.1	sscle_03g029590
																			KAB8290545.1	EYC80_010970	scaffold_017	820953..823377	771				RAL60074.1	DID88_000700	QKRW01000044.1	complement(136937..138476)	455				KAA8572094.1			Bcin08g04700	Bcin08g04700	.	1	Bcin08p04700.1	8	1798700..1800721	477			APA14047.1	sscle_12g088170
																			KAB8290547.1	EYC80_010972	scaffold_017	complement(825885..826664)	171				RAL66566.1	DID88_006256	QKRW01000006.1	complement(755393..756805)	386				KAA8572095.1			Bcin11g05360	Bcin11g05360	.	1	Bcin11p05360.1	11	1905132..1906335	250			APA15424.1	sscle_14g101940
																			KAB8290549.1	EYC80_010974	scaffold_017	830817..834230	933				RAL65952.1	DID88_005613	QKRW01000008.1	560605..561858	378				KAA8574755.1			Bcin06g01760	Bcin06g01760	.	1	Bcin06p01760.1	6	complement(619138..620567)	348			APA16355.1	sscle_16g111250
																			KAB8290555.1	EYC80_010980	scaffold_017	complement(858696..859208)	107				RAL66774.1	DID88_007557	QKRW01000005.1	301677..302637	297				KAA8575343.1			Bcin08g03110	Bcin08g03110	.	1	Bcin08p03110.1	8	complement(1186578..1190129)	933			APA06919.1	sscle_02g016890
																			KAB8290556.1	EYC80_010981	scaffold_017	859792..860773	207				RAL67841.1	DID88_008567	QKRW01000002.1	complement(178253..180815)	663				KAA8564328.1			Bcin10g00960	Bcin10g00960	.	1	Bcin10p00960.1	10	complement(394637..398355)	836			APA14909.1	sscle_13g096790
																			KAB8290557.1	EYC80_010982	scaffold_017	complement(861161..861825)	182				RAL64567.1	DID88_001602	QKRW01000013.1	complement(35265..36748)	362				KAA8575557.1			Bcin15g03140	Bcin15g03140	.	1	Bcin15p03140.1	15	1093140..1094987	323			APA07769.1	sscle_03g025390
																			KAB8290559.1	EYC80_010984	scaffold_017	complement(868071..869829)	566				RAL64207.1	DID88_002099	QKRW01000015.1	complement(345383..346273)	278				KAA8572858.1			Bcin09g04430	Bcin09g04430	.	1	Bcin09p04430.1	9	1555024..1557204	573			APA08384.1	sscle_03g031540
																			KAB8290561.1	EYC80_010986	scaffold_017	873165..874953	563				RAL61014.1	DID88_010110	QKRW01000035.1	294440..297978	933				KAA8574103.1			Bcin01g00900	Bcin01g00900	.	1	Bcin01p00900.1	1	341427..343782	394			APA11763.1	sscle_08g065330
																			KAB8290563.1	EYC80_010988	scaffold_017	complement(882877..884685)	602				RAL62295.1	DID88_004861	QKRW01000025.1	322375..323865	305				KAA8574832.1			Bcin08g05020	Bcin08g05020	.	1	Bcin08p05020.1	8	complement(1909419..1910448)	204			APA14394.1	sscle_12g091640
																			KAB8290564.1	EYC80_010989	scaffold_017	885566..886372	268				RAL63978.1	DID88_003166	QKRW01000016.1	314408..317157	667				KAA8569945.1			Bcin02g00700	Bcin02g00700	.	1	Bcin02p00700.1	2	complement(337227..339077)	276			APA15442.1	sscle_14g102120
																			KAB8290566.1	EYC80_010991	scaffold_017	888375..890530	680				RAL60343.1	DID88_000119	QKRW01000041.1	complement(110666..112584)	504				KAA8570411.1			Bcin02g05860	Bcin02g05860	.	1	Bcin02p05860.1	2	2088201..2089633	370			APA06533.1	sscle_02g013030
																			KAB8290568.1	EYC80_010993	scaffold_017	complement(895780..896466)	228				RAL67915.1	DID88_008640	QKRW01000002.1	532282..534388	603				KAA8575497.1			Bcin06g05370	Bcin06g05370	.	1	Bcin06p05370.1	6	complement(1835543..1837102)	323			APA12643.1	sscle_09g074130
																			KAB8290569.1	EYC80_010994	scaffold_017	complement(898049..898675)	208				RAL59145.1	DID88_006701	QKRW01000058.1	45403..46356	317				KAA8572281.1			Bcin14g01490	Bcin14g01490	.	1	Bcin14p01490.1	14	656938..658701	295			APA06271.1	sscle_01g010410
																			KAB8290570.1	EYC80_010995	scaffold_017	complement(899198..900215)	302				RAL59465.1	DID88_006581	QKRW01000052.1	complement(34882..36118)	336				KAA8568986.1			Bcin09g00380	Bcin09g00380	.	1	Bcin09p00380.1	9	154316..155856	329			APA07147.1	sscle_02g019170
																			KAB8290571.1	EYC80_010996	scaffold_017	complement(900756..901799)	347				RAL63939.1	DID88_003127	QKRW01000016.1	complement(176438..181955)	1282				KAA8563707.1			Bcin10g00380	Bcin10g00380	.	1	Bcin10p00380.1	10	complement(137975..140579)	346			APA14273.1	sscle_12g090430
																			KAB8290572.1	EYC80_010997	scaffold_017	905627..907212	492				RAL65395.1	DID88_000963	QKRW01000010.1	complement(470111..471273)	343				KAA8576573.1			Bcin08g01930	Bcin08g01930	.	1	Bcin08p01930.1	8	737295..739704	436			APA08446.1	sscle_04g032160
																			KAB8290573.1	EYC80_010998	scaffold_017	907757..909131	390				RAL59028.1	DID88_009057	QKRW01000061.1	complement(40759..43659)	781				KAA8567629.1			Bcin02g00700	Bcin02g00700	.	1	Bcin02p00700.1	2	complement(337227..339077)	269			APA09439.1	sscle_05g042090
																			KAB8290574.1	EYC80_010999	scaffold_017	complement(914280..915563)	408				RAL59265.1	DID88_006979	QKRW01000056.1	complement(122938..123989)	331				KAA8567704.1			Bcin16g00950	Bcin16g00950	.	1	Bcin16p00950.1	16	complement(393573..398876)	1236			APA10066.1	sscle_05g048360
																			KAB8290576.1	EYC80_011001	scaffold_017	932982..933668	211				RAL59732.1	DID88_000364	QKRW01000048.1	complement(33237..34434)	374				KAA8568345.1			Bcin12g00350	Bcin12g00350	.	1	Bcin12p00350.1	12	123795..125541	414			APA13089.1	sscle_10g078590
																			KAB8290650.1	EYC80_008291	scaffold_016	18891..20091	376				RAL60301.1	DID88_000078	QKRW01000042.1	complement(303230..305899)	589				KAA8570287.1			Bcin09g04020	Bcin09g04020	.	1	Bcin09p04020.1	9	complement(1426456..1428325)	430			APA10163.1	sscle_06g049330
																			KAB8290652.1	EYC80_008293	scaffold_016	21559..22586	108				RAL60302.1	DID88_000078	QKRW01000042.1	complement(303230..305899)	580				KAA8571463.1			Bcin02g07310	Bcin02g07310	.	1	Bcin02p07310.1	2	complement(2589236..2590879)	435			APA15893.1	sscle_15g106630
																			KAB8290653.1	EYC80_008294	scaffold_016	complement(23222..25021)	531				RAL60385.1	DID88_000161	QKRW01000041.1	297482..299300	304				KAA8572823.1			Bcin09g02720	Bcin09g02720	.	1	Bcin09p02720.1	9	980005..982823	830			APA11350.1	sscle_07g061200
																			KAB8290654.1	EYC80_008295	scaffold_016	25470..26423	265				RAL60644.1	DID88_009962	QKRW01000038.1	complement(143862..145995)	491				KAA8566058.1			Bcin14g02510	Bcin14g02510	.	1	Bcin14p02510.1	14	complement(987192..989737)	581			APA11680.1	sscle_08g064500
																			KAB8290655.1	EYC80_008296	scaffold_016	complement(28699..30666)	540				RAL61280.1	DID88_010359	QKRW01000033.1	415244..416352	221				KAA8566951.1			Bcin07g01110	Bcin07g01110	.	1	Bcin07p01110.1	7	405897..407342	259			APA12299.1	sscle_09g070690
																			KAB8290656.1	EYC80_008297	scaffold_016	32515..34213	548				RAL61399.1	DID88_009532	QKRW01000032.1	463393..464040	215				KAA8567801.1			Bcin08g01140	Bcin08g01140	.	1	Bcin08p01140.1	8	457410..458486	172			APA12687.1	sscle_09g074570
																			KAB8290657.1	EYC80_008298	scaffold_016	complement(53439..54574)	338				RAL61439.1	DID88_009368	QKRW01000031.1	complement(174793..176176)	315				KAA8563863.1			Bcin07g06770	Bcin07g06770	.	1	Bcin07p06770.1	7	2510876..2512166	184			APA14057.1	sscle_12g088270
																			KAB8290658.1	EYC80_008299	scaffold_016	complement(59696..62660)	693				RAL62667.1	DID88_004510	QKRW01000023.1	382264..384388	490				KAA8566312.1			Bcin05g05830	Bcin05g05830	.	1	Bcin05p05830.1	5	complement(2014081..2017059)	649			APA05458.1	sscle_01g002280
																			KAB8290659.1	EYC80_008300	scaffold_016	complement(64541..65584)	302				RAL63070.1	DID88_004155	QKRW01000021.1	complement(506209..507840)	462				KAA8571341.1			Bcin10g01340	Bcin10g01340	.	1	Bcin10p01340.1	10	516656..518236	423			APA07961.1	sscle_03g027310
																			KAB8290660.1	EYC80_008301	scaffold_016	68850..75485	1463				RAL63169.1	DID88_004248	QKRW01000020.1	complement(131336..134043)	503				KAA8564114.1			Bcin04g01980	Bcin04g01980	.	1	Bcin04p01980.1	4	776295..778744	634			APA09589.1	sscle_05g043590
																			KAB8290665.1	EYC80_008306	scaffold_016	complement(80749..81476)	218				RAL64024.1	DID88_003212	QKRW01000016.1	complement(435646..440789)	1352				KAA8569779.1			Bcin08g02970	Bcin08g02970	.	1	Bcin08p02970.1	8	1124541..1126540	346			APA10926.1	sscle_07g056960
																			KAB8290666.1	EYC80_008307	scaffold_016	complement(82045..85063)	988				RAL65157.1	DID88_001263	QKRW01000011.1	complement(626415..630703)	782				KAA8575991.1			Bcin14g05530	Bcin14g05530	.	1	Bcin14p05530.1	14	complement(2099475..2100796)	316			APA06123.1	sscle_01g008930
																			KAB8290667.1	EYC80_008308	scaffold_016	85487..86328	263				RAL65957.1	DID88_005618	QKRW01000008.1	576974..578324	427				KAA8567673.1			Bcin01g00790	Bcin01g00790	.	1	Bcin01p00790.1	1	complement(300531..301831)	198			APA12997.1	sscle_10g077670
																			KAB8290669.1	EYC80_008310	scaffold_016	complement(87850..90037)	504				RAL67057.1	DID88_007837	QKRW01000004.1	215653..219823	1122				KAA8568966.1			Bcin06g00680	Bcin06g00680	.	1	Bcin06p00680.1	6	283571..286452	812			APA09950.1	sscle_05g047200
																			KAB8290673.1	EYC80_008314	scaffold_016	94458..97404	905				RAL67655.1	DID88_008402	QKRW01000003.1	1138716..1141836	923				KAA8568967.1			Bcin06g01930	Bcin06g01930	.	1	Bcin06p01930.1	6	complement(680852..684881)	817			APA11454.1	sscle_08g062240
																			KAB8290674.1	EYC80_008315	scaffold_016	complement(97862..98613)	214				RAL67670.1	DID88_008414	QKRW01000003.1	complement(1175087..1178178)	586				KAA8573861.1			Bcin02g04660	Bcin02g04660	.	1	Bcin02p04660.1	2	complement(1665715..1667151)	221			APA11621.1	sscle_08g063910
																			KAB8290675.1	EYC80_008316	scaffold_016	98858..101150	727				RAL67956.1	DID88_008680	QKRW01000002.1	complement(683889..685061)	372				KAA8569551.1			Bcin11g06440	Bcin11g06440	.	1	Bcin11p06440.1	11	complement(2281736..2285019)	997			APA05255.1	sscle_01g000250
																			KAB8290677.1	EYC80_008318	scaffold_016	complement(103783..105153)	456				RAL68043.1	DID88_008766	QKRW01000002.1	1044717..1053535	1695				KAA8570342.1			Bcin09g02160	Bcin09g02160	.	1	Bcin09p02160.1	9	801793..803205	251			APA09854.1	sscle_05g046240
																			KAB8290678.1	EYC80_008319	scaffold_016	complement(105234..107842)	850				RAL68531.1	DID88_007258	QKRW01000001.1	complement(1033518..1035476)	393				KAA8571378.1			Bcin05g05420	Bcin05g05420	.	1	Bcin05p05420.1	5	complement(1911974..1913603)	226			APA05898.1	sscle_01g006680
																			KAB8290679.1	EYC80_008320	scaffold_016	complement(114502..115213)	205				RAL68391.1	DID88_007122	QKRW01000001.1	477484..478149	139				KAA8572254.1			Bcin13g00600	Bcin13g00600	.	1	Bcin13p00600.1	13	complement(234020..235143)	193			APA06865.1	sscle_02g016350
																			KAB8290680.1	EYC80_008321	scaffold_016	complement(116404..117449)	156				RAL67154.1	DID88_007932	QKRW01000004.1	complement(666114..666524)	105				KAA8573558.1			Bcin07g06380	Bcin07g06380	.	1	Bcin07p06380.1	7	2354546..2355261	95			APA12083.1	sscle_08g068530
																			KAB8290681.1	EYC80_008322	scaffold_016	complement(119363..120654)	129				RAL58719.1	DID88_003076	QKRW01000071.1	complement(97121..98515)	464				KAA8576353.1			Bcin11g04960	Bcin11g04960	.	1	Bcin11p04960.1	11	1789653..1791282	279			APA06566.1	sscle_02g013360
																			KAB8290684.1	EYC80_008325	scaffold_016	complement(127722..128603)	293				RAL68446.1	DID88_007175	QKRW01000001.1	718353..718748	100				KAA8576937.1			Bcin11g04960	Bcin11g04960	.	1	Bcin11p04960.1	11	1789653..1791282	279			APA14279.1	sscle_12g090490
																			KAB8290687.1	EYC80_008328	scaffold_016	141010..143155	446				RAL61127.1	DID88_010466	QKRW01000034.1	complement(279149..280230)	163				KAA8573368.1			Bcin01g10830	Bcin01g10830	.	1	Bcin01p10830.1	1	complement(3774400..3775727)	206			APA14980.1	sscle_14g097500
																			KAB8290688.1	EYC80_008328	scaffold_016	141010..143155	698				RAL67494.1	DID88_008249	QKRW01000003.1	600861..601484	123				KAA8563700.1			Bcin03g01940	Bcin03g01940	.	1	Bcin03p01940.1	3	complement(651271..652743)	208			APA15263.1	sscle_14g100330
																			KAB8290691.1	EYC80_008331	scaffold_016	147011..147850	199				RAL62210.1	DID88_002694	QKRW01000026.1	610804..611952	158				KAA8565464.1			Bcin03g08710	Bcin03g08710	.	1	Bcin03p08710.1	3	2980302..2983573	845			APA05662.1	sscle_01g004320
																			KAB8290692.1	EYC80_008332	scaffold_016	152384..154138	257				RAL66870.1	DID88_007652	QKRW01000005.1	complement(658344..658986)	170				KAA8567774.1			Bcin13g05780	Bcin13g05780	.	1	Bcin13p05780.1	13	complement(2181164..2183262)	518			APA10747.1	sscle_06g055170
																			KAB8290693.1	EYC80_008333	scaffold_016	complement(154453..155539)	80				RAL65462.1	DID88_001028	QKRW01000010.1	complement(724924..725344)	102				KAA8569166.1			Bcin03g01250	Bcin03g01250	.	1	Bcin03p01250.1	3	complement(441435..442403)	162			APA11911.1	sscle_08g066810
																			KAB8290695.1	EYC80_008335	scaffold_016	161919..163983	609				RAL68183.1	DID88_008890	QKRW01000002.1	complement(1462941..1463595)	176				KAA8569847.1			Bcin12g03520	Bcin12g03520	.	1	Bcin12p03520.1	12	1214281..1215756	355			APA15118.1	sscle_14g098880
																			KAB8290698.1	EYC80_008338	scaffold_016	170460..171286	155				RAL64608.1	DID88_001641	QKRW01000013.1	176657..177492	158				KAA8569947.1			Bcin09g06730	Bcin09g06730	.	1	Bcin09p06730.1	9	complement(2377452..2379537)	376			APA15146.1	sscle_14g099160
																			KAB8290699.1	EYC80_008339	scaffold_016	172973..173953	326				RAL58427.1	DID88_005132	QKRW01000082.1	17074..18350	272				KAA8575828.1			Bcin01g04580	Bcin01g04580	.	1	Bcin01p04580.1	1	1664667..1666964	621			APA08027.1	sscle_03g027970
																			KAB8290702.1	EYC80_008342	scaffold_016	181376..182584	402				RAL64867.1	DID88_001463	QKRW01000012.1	351256..351821	138				KAA8576298.1			Bcin01g04580	Bcin01g04580	.	1	Bcin01p04580.1	1	1664667..1666964	595			APA11485.1	sscle_08g062550
																			KAB8290708.1	EYC80_008347	scaffold_016	201629..202373	91				RAL62288.1	DID88_004855	QKRW01000025.1	complement(304714..305214)	137				KAA8563896.1			Bcin07g04350	Bcin07g04350	.	1	Bcin07p04350.1	7	1570919..1573893	630			APA06073.1	sscle_01g008430
																			KAB8290709.1	EYC80_008348	scaffold_016	complement(207358..208578)	280				RAL59019.1	DID88_009048	QKRW01000061.1	16514..17116	183				KAA8572440.1			Bcin11g06220	Bcin11g06220	.	1	Bcin11p06220.1	11	2216596..2217915	195			APA10350.1	sscle_06g051200
																			KAB8290711.1	EYC80_008350	scaffold_016	complement(215429..216667)	355				RAL66627.1	DID88_006316	QKRW01000006.1	964275..964755	108				KAA8569702.1			Bcin15g01990	Bcin15g01990	.	1	Bcin15p01990.1	15	complement(685843..686978)	230			APA12887.1	sscle_10g076570
																			KAB8290717.1	EYC80_008355	scaffold_016	complement(230318..234212)	1215				RAL66473.1	DID88_006163	QKRW01000006.1	365181..365618	145				KAA8575888.1			Bcin15g01710	Bcin15g01710	.	1	Bcin15p01710.1	15	complement(607488..612526)	708			APA15689.1	sscle_15g104590
																			KAB8290718.1	EYC80_008356	scaffold_016	237941..241099	979				RAL65863.1	DID88_005526	QKRW01000008.1	192089..192741	179				KAA8569733.1			Bcin05g02440	Bcin05g02440	.	1	Bcin05p02440.1	5	899639..900160	122			APA15774.1	sscle_15g105440
																			KAB8290721.1	EYC80_008358	scaffold_016	247389..248915	492				RAL59595.1	DID88_006454	QKRW01000050.1	75641..76594	150				KAA8571540.1			Bcin01g05720	Bcin01g05720	.	1	Bcin01p05720.1	1	1990862..1994746	762			APA07053.1	sscle_02g018230
																			KAB8290722.1	EYC80_008359	scaffold_016	complement(250446..251959)	458				RAL64235.1	DID88_002127	QKRW01000015.1	complement(476571..477056)	161				KAA8572711.1			Bcin01g05720	Bcin01g05720	.	1	Bcin01p05720.1	1	1990862..1994746	762			APA07504.1	sscle_03g022740
																			KAB8290723.1	EYC80_008360	scaffold_016	254989..256609	494				RAL63147.1	DID88_004229	QKRW01000020.1	70128..70563	104				KAA8576008.1			Bcin03g01600	Bcin03g01600	.	1	Bcin03p01600.1	3	complement(539542..540734)	266			APA09914.1	sscle_05g046840
																			KAB8290724.1	EYC80_008361	scaffold_016	complement(259791..260418)	135				RAL60653.1	DID88_009971	QKRW01000038.1	complement(185480..186176)	151				KAA8574163.1			Bcin02g07700	Bcin02g07700	.	1	Bcin02p07700.1	2	2735391..2737069	319			APA12072.1	sscle_08g068420
																			KAB8290725.1	EYC80_008362	scaffold_016	260832..262165	391				RAL64040.1	DID88_003228	QKRW01000016.1	499591..500319	170				KAA8564642.1			Bcin03g01680	Bcin03g01680	.	1	Bcin03p01680.1	3	complement(556735..558894)	397			APA13322.1	sscle_11g080920
																			KAB8290726.1	EYC80_008363	scaffold_016	complement(263271..264139)	271				RAL65094.1	DID88_001201	QKRW01000011.1	complement(367960..368517)	152				KAA8572822.1			Bcin14g01390	Bcin14g01390	.	1	Bcin14p01390.1	14	complement(621724..623417)	410			APA07659.1	sscle_03g024290
																			KAB8290727.1	EYC80_008364	scaffold_016	264716..266578	587				RAL66606.1	DID88_006296	QKRW01000006.1	883860..885199	251				KAA8574552.1			Bcin15g01110	Bcin15g01110	.	1	Bcin15p01110.1	15	complement(408287..410475)	385			APA07786.1	sscle_03g025560
																			KAB8290729.1	EYC80_008366	scaffold_016	complement(269329..274036)	1465				RAL65996.1	DID88_005657	QKRW01000008.1	complement(743941..744624)	186				KAA8574938.1			Bcin07g03770	Bcin07g03770	.	1	Bcin07p03770.1	7	complement(1349608..1352013)	287			APA08328.1	sscle_03g030980
																			KAB8290730.1	EYC80_008367	scaffold_016	complement(274569..275521)	301				RAL61106.1	DID88_010445	QKRW01000034.1	204704..206142	254				KAA8564041.1			Bcin09g05470	Bcin09g05470	.	1	Bcin09p05470.1	9	1916563..1919409	605			APA10644.1	sscle_06g054140
																			KAB8290732.1	EYC80_008369	scaffold_016	complement(279561..281364)	515				RAL60600.1	DID88_009795	QKRW01000039.1	complement(377639..378833)	312				KAA8568554.1			Bcin14g00610	Bcin14g00610	.	1	Bcin14p00610.1	14	complement(247554..249640)	374			APA14560.1	sscle_13g093300
																			KAB8290733.1	EYC80_008370	scaffold_016	282379..283809	436				RAL59033.1	DID88_009062	QKRW01000061.1	complement(63106..63687)	193				KAA8574675.1			Bcin14g00610	Bcin14g00610	.	1	Bcin14p00610.1	14	complement(247554..249640)	374			APA06883.1	sscle_02g016530
																			KAB8290734.1	EYC80_008371	scaffold_016	complement(286213..287571)	452				RAL64122.1	DID88_003310	QKRW01000016.1	804774..805908	359				KAA8575329.1			Bcin14g00610	Bcin14g00610	.	1	Bcin14p00610.1	14	complement(247554..249640)	374			APA06410.1	sscle_02g011800
																			KAB8290737.1	EYC80_008374	scaffold_016	complement(300388..300952)	161				RAL64103.1	DID88_003291	QKRW01000016.1	complement(716026..717926)	390				KAA8575890.1			Bcin05g01450	Bcin05g01450	.	1	Bcin05p01450.1	5	complement(573177..575869)	433			APA11944.1	sscle_08g067140
																			KAB8290738.1	EYC80_008375	scaffold_016	complement(301165..301611)	148				RAL60484.1	DID88_000259	QKRW01000040.1	complement(339236..339991)	207				KAA8566769.1			Bcin06g07340	Bcin06g07340	.	1	Bcin06p07340.1	6	2604251..2606923	550			APA12263.1	sscle_09g070330
																			KAB8290742.1	EYC80_008379	scaffold_016	318886..321099	511				RAL63347.1	DID88_003771	QKRW01000019.1	91051..93275	361				KAA8576888.1			Bcin02g05630	Bcin02g05630	.	1	Bcin02p05630.1	2	2032777..2034188	239			APA06074.1	sscle_01g008440
																			KAB8290744.1	EYC80_008381	scaffold_016	324551..325415	66				RAL59942.1	DID88_000568	QKRW01000046.1	complement(193943..195174)	391				KAA8564696.1			Bcin13g00080	Bcin13g00080	.	1	Bcin13p00080.1	13	complement(34334..36624)	413			APA08043.1	sscle_03g028130
																			KAB8290745.1	EYC80_008382	scaffold_016	327960..328434	71				RAL64202.1	DID88_002094	QKRW01000015.1	complement(321745..322249)	149				KAA8566045.1			Bcin14g01200	Bcin14g01200	.	1	Bcin14p01200.1	14	complement(538491..539299)	151			APA11171.1	sscle_07g059410
																			KAB8290747.1	EYC80_008384	scaffold_016	330067..333454	1061				RAL59083.1	DID88_009001	QKRW01000060.1	complement(123849..125034)	376				KAA8567630.1			Bcin05g00310	Bcin05g00310	.	1	Bcin05p00310.1	5	complement(131890..135057)	715			APA13767.1	sscle_11g085370
																			KAB8290749.1	EYC80_008386	scaffold_016	338038..340057	525				RAL67256.1	DID88_008022	QKRW01000004.1	1078997..1079802	227				KAA8571331.1			Bcin15g01960	Bcin15g01960	.	1	Bcin15p01960.1	15	complement(681763..682742)	212			APA14361.1	sscle_12g091310
																			KAB8290751.1	EYC80_008388	scaffold_016	345187..348236	878				RAL62721.1	DID88_004564	QKRW01000023.1	587251..587751	166				KAA8573274.1			Bcin16g02850	Bcin16g02850	.	1	Bcin16p02850.1	16	1107709..1110268	647			APA16046.1	sscle_16g108160
																			KAB8290752.1	EYC80_008389	scaffold_016	complement(348499..348865)	94				RAL59027.1	DID88_009056	QKRW01000061.1	39102..39606	148				KAA8576108.1			Bcin02g06340	Bcin02g06340	.	1	Bcin02p06340.1	2	2228343..2229971	316			APA16250.1	sscle_16g110200
																			KAB8290753.1	EYC80_008390	scaffold_016	348949..349752	231				RAL66507.1	DID88_006197	QKRW01000006.1	498238..500118	626				KAA8565058.1			Bcin14g01690	Bcin14g01690	.	1	Bcin14p01690.1	14	complement(732293..734424)	411			APA07596.1	sscle_03g023660
																			KAB8290754.1	EYC80_008391	scaffold_016	351332..352377	330				RAL59453.1	DID88_006826	QKRW01000053.1	216028..216865	244				KAA8566647.1			Bcin06g03160	Bcin06g03160	.	1	Bcin06p03160.1	6	1098745..1100113	254			APA11519.1	sscle_08g062890
																			KAB8290755.1	EYC80_008392	scaffold_016	complement(352721..354385)	554				RAL65720.1	DID88_005388	QKRW01000009.1	709482..711388	430				KAA8572611.1			Bcin02g04400	Bcin02g04400	.	1	Bcin02p04400.1	2	complement(1560639..1563080)	511			APA12190.1	sscle_09g069600
																			KAB8290756.1	EYC80_008393	scaffold_016	complement(354764..356010)	316				RAL64552.1	DID88_002026	QKRW01000014.1	complement(868794..870866)	530				KAA8573660.1			Bcin08g04440	Bcin08g04440	.	1	Bcin08p04440.1	8	complement(1729538..1732356)	624			APA13211.1	sscle_10g079810
																			KAB8290757.1	EYC80_008394	scaffold_016	complement(356662..357407)	199				RAL64733.1	DID88_001764	QKRW01000013.1	complement(711437..712524)	304				KAA8575438.1			Bcin15g03150	Bcin15g03150	.	1	Bcin15p03150.1	15	complement(1095016..1097435)	587			APA14467.1	sscle_13g092370
																			KAB8290758.1	EYC80_008395	scaffold_016	complement(358813..361433)	584				RAL61201.1	DID88_010280	QKRW01000033.1	complement(123350..124121)	229				KAA8566169.1			Bcin15g00100	Bcin15g00100	.	1	Bcin15p00100.1	15	complement(77944..78871)	187			APA07712.1	sscle_03g024820
																			KAB8290759.1	EYC80_008396	scaffold_016	361770..365092	1088				RAL62416.1	DID88_004982	QKRW01000024.1	complement(165693..166154)	153				KAA8570229.1			Bcin03g05590	Bcin03g05590	.	1	Bcin03p05590.1	3	complement(1876028..1878778)	624			APA15830.1	sscle_15g106000
																			KAB8290763.1	EYC80_008400	scaffold_016	complement(374057..375396)	429				RAL59536.1	DID88_006530	QKRW01000051.1	complement(82854..83983)	213				KAA8577037.1			Bcin02g00210	Bcin02g00210	.	1	Bcin02p00210.1	2	182943..186304	590			APA09473.1	sscle_05g042430
																			KAB8290768.1	EYC80_008405	scaffold_016	complement(390377..391089)	119				RAL67142.1	DID88_007920	QKRW01000004.1	611391..613919	683				KAA8563853.1			Bcin08g04320	Bcin08g04320	.	1	Bcin08p04320.1	8	1662260..1663682	307			APA12557.1	sscle_09g073270
																			KAB8290770.1	EYC80_008407	scaffold_016	complement(392398..396291)	1260				RAL60452.1	DID88_000227	QKRW01000040.1	206732..207976	241				KAA8568560.1			Bcin13g02010	Bcin13g02010	.	1	Bcin13p02010.1	13	712178..713406	240			APA07881.1	sscle_03g026510
																			KAB8290771.1	EYC80_008408	scaffold_016	complement(397274..398533)	400				RAL64446.1	DID88_001922	QKRW01000014.1	459983..460913	214				KAA8569821.1			Bcin13g02330	Bcin13g02330	.	1	Bcin13p02330.1	13	complement(811704..814145)	492			APA09132.1	sscle_04g039020
																			KAB8290775.1	EYC80_008412	scaffold_016	405877..410216	1113				RAL66458.1	DID88_006148	QKRW01000006.1	323935..324827	228				KAA8573661.1			Bcin08g01020	Bcin08g01020	.	1	Bcin08p01020.1	8	complement(404909..407675)	673			APA06154.1	sscle_01g009240
																			KAB8290776.1	EYC80_008413	scaffold_016	411359..417980	2155				RAL66791.1	DID88_007574	QKRW01000005.1	complement(379759..380310)	155				KAA8574912.1			Bcin02g01190	Bcin02g01190	.	1	Bcin02p01190.1	2	503465..504889	377			APA05712.1	sscle_01g004820
																			KAB8290778.1	EYC80_008415	scaffold_016	422742..423485	169				RAL65780.1	DID88_005445	QKRW01000009.1	932875..933873	213				KAA8573859.1			Bcin02g01420	Bcin02g01420	.	1	Bcin02p01420.1	2	571961..575124	500			APA06419.1	sscle_02g011890
																			KAB8290779.1	EYC80_008416	scaffold_016	complement(426489..430893)	1340				RAL61380.1	DID88_009514	QKRW01000032.1	complement(399314..399763)	114				KAA8564430.1			Bcin07g03770	Bcin07g03770	.	1	Bcin07p03770.1	7	complement(1349608..1352013)	321			APA07678.1	sscle_03g024480
																			KAB8290783.1	EYC80_008420	scaffold_016	454181..454969	262				RAL62866.1	DID88_004707	QKRW01000022.1	complement(437256..438898)	459				KAA8566067.1			Bcin06g07500	Bcin06g07500	.	1	Bcin06p07500.1	6	complement(2649735..2651207)	388			APA07701.1	sscle_03g024710
																			KAB8290785.1	EYC80_008422	scaffold_016	complement(459731..461044)	437				RAL58596.1	DID88_003956	QKRW01000075.1	61840..62694	169				KAA8567221.1			Bcin13g03680	Bcin13g03680	.	1	Bcin13p03680.1	13	complement(1279863..1281886)	537			APA14225.1	sscle_12g089950
																			KAB8290786.1	EYC80_008423	scaffold_016	467426..470038	686				RAL65548.1	DID88_005222	QKRW01000009.1	2585..4001	274				KAA8568288.1			Bcin08g06830	Bcin08g06830	.	1	Bcin08p06830.1	8	complement(2508336..2511660)	827			APA15047.1	sscle_14g098170
																			KAB8290789.1	EYC80_008426	scaffold_016	483076..484889	486				RAL59158.1	DID88_006714	QKRW01000058.1	97802..98657	218				KAA8568495.1			Bcin06g03770	Bcin06g03770	.	1	Bcin06p03770.1	6	1309082..1312198	782			APA15180.1	sscle_14g099500
																			KAB8290791.1	EYC80_008428	scaffold_016	487391..490850	1094				RAL60845.1	DID88_010170	QKRW01000036.1	105052..106383	385				KAA8570503.1			Bcin06g04290	Bcin06g04290	.	1	Bcin06p04290.1	6	1468079..1469514	241			APA06164.1	sscle_01g009340
																			KAB8290792.1	EYC80_008429	scaffold_016	492610..494313	473				RAL67636.1	DID88_008385	QKRW01000003.1	1085714..1086944	329				KAA8575883.1			Bcin08g06100	Bcin08g06100	.	1	Bcin08p06100.1	8	2279366..2281093	428			APA07608.1	sscle_03g023780
																			KAB8290793.1	EYC80_008430	scaffold_016	complement(495229..495814)	145				RAL63227.1	DID88_004305	QKRW01000020.1	complement(380462..381826)	415				KAA8577135.1			Bcin01g02320	Bcin01g02320	.	1	Bcin01p02320.1	1	878535..881410	539			APA07746.1	sscle_03g025160
																			KAB8290794.1	EYC80_008431	scaffold_016	499164..500724	404				RAL65868.1	DID88_005531	QKRW01000008.1	complement(204696..205421)	166				KAA8567490.1			Bcin01g09020	Bcin01g09020	.	1	Bcin01p09020.1	1	complement(3141219..3143338)	581			APA09232.1	sscle_04g040020
																			KAB8290797.1	EYC80_008434	scaffold_016	508811..509355	133				RAL67755.1	DID88_008487	QKRW01000003.1	complement(1462488..1463641)	251				KAA8569568.1			Bcin02g03430	Bcin02g03430	.	1	Bcin02p03430.1	2	complement(1240536..1241849)	399			APA06403.1	sscle_02g011730
																			KAB8290803.1	EYC80_008440	scaffold_016	524114..525227	346				RAL66975.1	DID88_007755	QKRW01000005.1	1081711..1082559	195				KAA8570219.1			Bcin03g04010	Bcin03g04010	.	1	Bcin03p04010.1	3	complement(1336633..1338516)	424			APA16044.1	sscle_16g108140
																			KAB8290804.1	EYC80_008441	scaffold_016	complement(525678..526953)	401				RAL67747.1	DID88_008480	QKRW01000003.1	complement(1441456..1441989)	177				KAA8575629.1			Bcin03g06930	Bcin03g06930	.	1	Bcin03p06930.1	3	complement(2339141..2341187)	162			APA07044.1	sscle_02g018140
																			KAB8290805.1	EYC80_008442	scaffold_016	528015..529504	479				RAL64699.1	DID88_001731	QKRW01000013.1	579014..580172	264				KAA8569802.1			Bcin07g01720	Bcin07g01720	.	1	Bcin07p01720.1	7	626863..629601	735			APA07883.1	sscle_03g026530
																			KAB8290811.1	EYC80_008448	scaffold_016	complement(575329..577583)	689				RAL59360.1	DID88_006850	QKRW01000054.1	complement(65276..66399)	330				KAA8566580.1			Bcin01g03150	Bcin01g03150	.	1	Bcin01p03150.1	1	complement(1132572..1133989)	180			APA09395.1	sscle_05g041650
																			KAB8290812.1	EYC80_008449	scaffold_016	580557..582316	529				RAL63139.1	DID88_004221	QKRW01000020.1	46416..47858	185				KAA8571528.1			Bcin12g02040	Bcin12g02040	.	1	Bcin12p02040.1	12	705548..707243	389			APA12107.1	sscle_09g068770
																			KAB8290813.1	EYC80_008450	scaffold_016	complement(582936..585656)	906				RAL61182.1	DID88_010261	QKRW01000033.1	complement(37862..39933)	312				KAA8572343.1			Bcin14g05510	Bcin14g05510	.	1	Bcin14p05510.1	14	complement(2092866..2094611)	320			APA14993.1	sscle_14g097630
																			KAB8290815.1	EYC80_008452	scaffold_016	complement(589232..591871)	806				RAL63702.1	DID88_003744	QKRW01000018.1	766333..766903	149				KAA8574864.1			Bcin02g08230	Bcin02g08230	.	1	Bcin02p08230.1	2	2944355..2946475	567			APA06273.1	sscle_01g010430
																			KAB8290816.1	EYC80_008453	scaffold_016	complement(593741..595481)	539				RAL63055.1	DID88_004140	QKRW01000021.1	441555..443678	590				KAA8568601.1			Bcin14g00240	Bcin14g00240	.	1	Bcin14p00240.1	14	complement(91026..93336)	579			APA10419.1	sscle_06g051890
																			KAB8290817.1	EYC80_008454	scaffold_016	595791..598571	880				RAL68357.1	DID88_007088	QKRW01000001.1	324053..324975	181				KAA8563654.1			Bcin16g02470	Bcin16g02470	.	1	Bcin16p02470.1	16	962295..965976	739			APA14067.1	sscle_12g088370
																			KAB8290820.1	EYC80_008457	scaffold_016	complement(608337..611027)	896				RAL64064.1	DID88_003252	QKRW01000016.1	complement(603580..604150)	164				KAA8564325.1			Bcin13g02200	Bcin13g02200	.	1	Bcin13p02200.1	13	complement(771573..772502)	132			APA15824.1	sscle_15g105940
																			KAB8290823.1	EYC80_008460	scaffold_016	624607..626047	424				RAL67423.1	DID88_008178	QKRW01000003.1	258032..258526	164				KAA8567116.1			Bcin16g01950	Bcin16g01950	.	1	Bcin16p01950.1	16	complement(788329..791421)	829			APA15860.1	sscle_15g106300
																			KAB8290824.1	EYC80_008461	scaffold_016	complement(628094..630361)	713				RAL63428.1	DID88_003849	QKRW01000019.1	392214..393285	339				KAA8569019.1			Bcin16g00410	Bcin16g00410	.	1	Bcin16p00410.1	16	221371..223927	561			APA06425.1	sscle_02g011950
																			KAB8290828.1	EYC80_008465	scaffold_016	648430..650411	523				RAL58552.1	DID88_004000	QKRW01000078.1	105007..107248	656				KAA8569156.1			Bcin12g00630	Bcin12g00630	.	1	Bcin12p00630.1	12	complement(221026..222214)	178			APA06847.1	sscle_02g016170
																			KAB8290833.1	EYC80_008470	scaffold_016	678594..680806	671				RAL63382.1	DID88_003806	QKRW01000019.1	complement(220301..222094)	380				KAA8576131.1			Bcin14g00850	Bcin14g00850	.	1	Bcin14p00850.1	14	complement(371158..372670)	382			APA16055.1	sscle_16g108250
																			KAB8290834.1	EYC80_008471	scaffold_016	684529..688006	673				RAL61722.1	DID88_002790	QKRW01000029.1	complement(392481..393416)	311				KAA8569422.1			Bcin01g09180	Bcin01g09180	.	1	Bcin01p09180.1	1	3198701..3200177	241			APA16117.1	sscle_16g108870
																			KAB8290835.1	EYC80_008472	scaffold_016	692679..693604	261				RAL67642.1	DID88_008391	QKRW01000003.1	complement(1097169..1098045)	274				KAA8569479.1			Bcin11g00310	Bcin11g00310	.	1	Bcin11p00310.1	11	108911..110540	514			APA08736.1	sscle_04g035060
																			KAB8290836.1	EYC80_008473	scaffold_016	complement(694141..696501)	745				RAL67362.1	DID88_008117	QKRW01000003.1	21685..23307	313				KAA8565776.1			Bcin11g00400	Bcin11g00400	.	1	Bcin11p00400.1	11	139933..142332	545			APA09400.1	sscle_05g041700
																			KAB8290837.1	EYC80_008474	scaffold_016	696937..697425	145				RAL65363.1	DID88_000931	QKRW01000010.1	346543..348886	664				KAA8567675.1			Bcin03g03830	Bcin03g03830	.	1	Bcin03p03830.1	3	1287116..1288838	348			APA09480.1	sscle_05g042500
																			KAB8290838.1	EYC80_008475	scaffold_016	698249..700486	678				RAL59153.1	DID88_006709	QKRW01000058.1	75405..76421	287				KAA8568426.1			Bcin15g03080	Bcin15g03080	.	1	Bcin15p03080.1	15	1078188..1079809	202			APA11688.1	sscle_08g064580
																			KAB8290840.1	EYC80_008477	scaffold_016	728443..729594	383				RAL60694.1	DID88_010012	QKRW01000038.1	complement(356754..357729)	261				KAA8569015.1			Bcin06g06670	Bcin06g06670	.	1	Bcin06p06670.1	6	2336618..2337955	190			APA12226.1	sscle_09g069960
																			KAB8290842.1	EYC80_008479	scaffold_016	complement(732426..736290)	1070				RAL61623.1	DID88_009660	QKRW01000030.1	474216..475412	264				KAA8571390.1			Bcin02g09380	Bcin02g09380	.	1	Bcin02p09380.1	2	3328811..3330310	400			APA06398.1	sscle_02g011680
																			KAB8290843.1	EYC80_008480	scaffold_016	complement(738680..739975)	389				RAL61423.1	DID88_009353	QKRW01000031.1	112545..113584	194				KAA8572581.1			Bcin09g02940	Bcin09g02940	.	1	Bcin09p02940.1	9	complement(1058564..1059597)	213			APA08244.1	sscle_03g030140
																			KAB8290848.1	EYC80_008485	scaffold_016	complement(758302..761482)	1029				RAL67390.1	DID88_008146	QKRW01000003.1	complement(149091..150192)	307				KAA8572831.1			Bcin11g04800	Bcin11g04800	.	1	Bcin11p04800.1	11	1739351..1741282	465			APA08878.1	sscle_04g036480
																			KAB8290850.1	EYC80_008487	scaffold_016	complement(771102..771985)	148				RAL60485.1	DID88_000260	QKRW01000040.1	complement(342453..343567)	204				KAA8575340.1			Bcin12g03920	Bcin12g03920	.	1	Bcin12p03920.1	12	complement(1334900..1337236)	437			APA09281.1	sscle_05g040510
																			KAB8290852.1	EYC80_008489	scaffold_016	777520..779762	400				RAL59356.1	DID88_006846	QKRW01000054.1	47673..48868	294				KAA8576625.1			Bcin01g05020	Bcin01g05020	.	1	Bcin01p05020.1	1	1801193..1802258	178			APA12284.1	sscle_09g070540
																			KAB8290853.1	EYC80_008490	scaffold_016	complement(781125..781532)	135				RAL63793.1	DID88_003437	QKRW01000017.1	complement(322182..323373)	281				KAA8564842.1			Bcin01g07200	Bcin01g07200	.	1	Bcin01p07200.1	1	2512448..2513718	181			APA13522.1	sscle_11g082920
																			KAB8290854.1	EYC80_008491	scaffold_016	782738..783604	270				RAL66050.1	DID88_005711	QKRW01000008.1	complement(963762..965975)	677				KAA8566652.1			Bcin14g05330	Bcin14g05330	.	1	Bcin14p05330.1	14	complement(2035239..2036776)	386			APA14051.1	sscle_12g088210
																			KAB8290855.1	EYC80_008492	scaffold_016	785186..785877	177				RAL61804.1	DID88_002867	QKRW01000028.1	156418..157683	332				KAA8566971.1			Bcin12g04410	Bcin12g04410	.	1	Bcin12p04410.1	12	complement(1502239..1504108)	291			APA14961.1	sscle_14g097310
																			KAB8290856.1	EYC80_008493	scaffold_016	complement(786995..788742)	565				RAL63286.1	DID88_004362	QKRW01000020.1	589020..589714	215				KAA8567312.1			Bcin01g00320	Bcin01g00320	.	1	Bcin01p00320.1	1	complement(141725..143864)	331			APA15366.1	sscle_14g101360
																			KAB8290858.1	EYC80_008495	scaffold_016	801752..803620	458				RAL66590.1	DID88_006280	QKRW01000006.1	complement(827981..828784)	172				KAA8569312.1			Bcin02g02210	Bcin02g02210	.	1	Bcin02p02210.1	2	complement(812104..813827)	241			APA08075.1	sscle_03g028450
																			KAB8290860.1	EYC80_008497	scaffold_016	complement(808954..810666)	570				RAL58184.1	DID88_002320	QKRW01000095.1	28362..30795	313				KAA8569577.1			Bcin02g02210	Bcin02g02210	.	1	Bcin02p02210.1	2	complement(812104..813827)	241			APA09917.1	sscle_05g046870
																			KAB8290861.1	EYC80_008498	scaffold_016	811877..812296	139				RAL58537.1	DID88_003985	QKRW01000078.1	38871..40283	415				KAA8569741.1			Bcin02g03840	Bcin02g03840	.	1	Bcin02p03840.1	2	complement(1345443..1348062)	669			APA10087.1	sscle_05g048570
																			KAB8290862.1	EYC80_008499	scaffold_016	complement(813293..814379)	331				RAL58575.1	DID88_003351	QKRW01000077.1	93073..94475	322				KAA8573426.1			Bcin06g06520	Bcin06g06520	.	1	Bcin06p06520.1	6	2288866..2290968	516			APA10116.1	sscle_06g048860
																			KAB8290863.1	EYC80_008500	scaffold_016	817404..818081	225				RAL58631.1	DID88_003551	QKRW01000074.1	73917..76484	449				KAA8576388.1			Bcin10g05020	Bcin10g05020	.	1	Bcin10p05020.1	10	1889534..1891391	343			APA10288.1	sscle_06g050580
																			KAB8290867.1	EYC80_008504	scaffold_016	842261..847913	1170				RAL58784.1	DID88_009197	QKRW01000069.1	complement(99873..100699)	256				KAA8574092.1			Bcin01g03150	Bcin01g03150	.	1	Bcin01p03150.1	1	complement(1132572..1133989)	224			APA11111.1	sscle_07g058810
																			KAB8290871.1	EYC80_008508	scaffold_016	862152..862373	73				RAL59154.1	DID88_006710	QKRW01000058.1	complement(77508..78301)	189				KAA8574614.1			Bcin01g03150	Bcin01g03150	.	1	Bcin01p03150.1	1	complement(1132572..1133989)	224			APA13257.1	sscle_10g080270
																			KAB8290875.1	EYC80_008512	scaffold_016	complement(882411..884509)	664				RAL59165.1	DID88_006721	QKRW01000058.1	124776..128557	786				KAA8575457.1			Bcin10g01020	Bcin10g01020	.	1	Bcin10p01020.1	10	complement(417619..419125)	147			APA15467.1	sscle_15g102370
																			KAB8290877.1	EYC80_008514	scaffold_016	924537..926486	594				RAL60381.1	DID88_000157	QKRW01000041.1	285996..289198	821				KAA8568510.1			Bcin01g08110	Bcin01g08110	.	1	Bcin01p08110.1	1	complement(2839101..2841076)	537			APA10126.1	sscle_06g048960
																			KAB8290878.1	EYC80_008515	scaffold_016	complement(927414..928387)	132				RAL60658.1	DID88_009976	QKRW01000038.1	complement(217257..219320)	561				KAA8567117.1			Bcin08g03410	Bcin08g03410	.	1	Bcin08p03410.1	8	complement(1317525..1319720)	542			APA12177.1	sscle_09g069470
																			KAB8290879.1	EYC80_008516	scaffold_016	complement(931187..932424)	395				RAL60755.1	DID88_009860	QKRW01000037.1	complement(199900..203186)	949				KAA8567978.1			Bcin02g07640	Bcin02g07640	.	1	Bcin02p07640.1	2	2716773..2719282	663			APA14000.1	sscle_12g087700
																			KAB8290880.1	EYC80_008517	scaffold_016	934048..934996	289				RAL60800.1	DID88_009905	QKRW01000037.1	complement(392099..393601)	362				KAA8568536.1			Bcin07g04810	Bcin07g04810	.	1	Bcin07p04810.1	7	complement(1741785..1744326)	579			APA14200.1	sscle_12g089700
																			KAB8290882.1	EYC80_008519	scaffold_016	complement(939098..940492)	344				RAL60817.1	DID88_009921	QKRW01000037.1	453089..456045	924				KAA8570161.1			Bcin02g01960	Bcin02g01960	.	1	Bcin02p01960.1	2	complement(738595..740188)	330			APA14910.1	sscle_13g096800
																			KAB8290885.1	EYC80_008522	scaffold_016	952450..953421	323				RAL61070.1	DID88_010411	QKRW01000034.1	73824..77671	1198				KAA8571565.1			Bcin07g04810	Bcin07g04810	.	1	Bcin07p04810.1	7	complement(1741785..1744326)	599			APA15397.1	sscle_14g101670
																			KAB8290886.1	EYC80_008523	scaffold_016	complement(954694..956098)	443				RAL61747.1	DID88_002813	QKRW01000029.1	complement(472385..475411)	650				KAA8573427.1			Bcin02g02430	Bcin02g02430	.	1	Bcin02p02430.1	2	complement(896072..898080)	524			APA06357.1	sscle_01g011270
																			KAB8290887.1	EYC80_008524	scaffold_016	complement(956988..958262)	404				RAL62167.1	DID88_002651	QKRW01000026.1	424702..426251	499				KAA8563865.1			Bcin05g05320	Bcin05g05320	.	1	Bcin05p05320.1	5	complement(1882867..1884969)	348			APA06386.1	sscle_01g011560
																			KAB8290889.1	EYC80_008526	scaffold_016	complement(962149..963570)	453				RAL62184.1	DID88_002668	QKRW01000026.1	complement(492260..493584)	245				KAA8568472.1			Bcin09g00300	Bcin09g00300	.	1	Bcin09p00300.1	9	complement(123411..125834)	311			APA07134.1	sscle_02g019040
																			KAB8290890.1	EYC80_008527	scaffold_016	964428..966901	392				RAL62368.1	DID88_004934	QKRW01000025.1	631126..633212	663				KAA8569865.1			Bcin12g00380	Bcin12g00380	.	1	Bcin12p00380.1	12	131672..133319	204			APA07372.1	sscle_02g021420
																			KAB8290892.1	EYC80_008529	scaffold_016	complement(971122..972051)	309				RAL62557.1	DID88_004407	QKRW01000023.1	30481..32778	320				KAA8563907.1			Bcin05g05950	Bcin05g05950	.	1	Bcin05p05950.1	5	2046575..2048879	612			APA08076.1	sscle_03g028460
																			KAB8290893.1	EYC80_008530	scaffold_016	complement(972647..974388)	418				RAL63490.1	DID88_003910	QKRW01000019.1	619869..623418	645				KAA8564844.1			Bcin06g05120	Bcin06g05120	.	1	Bcin06p05120.1	6	complement(1737240..1739426)	460			APA08622.1	sscle_04g033920
																			KAB8290894.1	EYC80_008530	scaffold_016	complement(972647..974388)	436				RAL63628.1	DID88_003672	QKRW01000018.1	467156..469834	361				KAA8565125.1			Bcin06g05120	Bcin06g05120	.	1	Bcin06p05120.1	6	complement(1737240..1739426)	430			APA09967.1	sscle_05g047370
																			KAB8290896.1	EYC80_008532	scaffold_016	complement(979876..981236)	390				RAL63758.1	DID88_003404	QKRW01000017.1	complement(194360..196674)	519				KAA8565644.1			Bcin07g04000	Bcin07g04000	.	1	Bcin07p04000.1	7	1442993..1446332	846			APA10925.1	sscle_07g056950
																			KAB8290898.1	EYC80_008534	scaffold_016	complement(983568..983982)	95				RAL64850.1	DID88_001446	QKRW01000012.1	complement(293010..294120)	319				KAA8566121.1			Bcin16g01090	Bcin16g01090	.	1	Bcin16p01090.1	16	complement(450295..451530)	194			APA11055.1	sscle_07g058250
																			KAB8290899.1	EYC80_008535	scaffold_016	complement(984628..986029)	390				RAL64880.1	DID88_001475	QKRW01000012.1	429836..431767	603				KAA8566208.1			Bcin03g06740	Bcin03g06740	.	1	Bcin03p06740.1	3	2280767..2282037	251			APA11299.1	sscle_07g060690
																			KAB8290900.1	EYC80_008536	scaffold_016	complement(1009173..1009883)	236				RAL65150.1	DID88_001256	QKRW01000011.1	complement(598942..599915)	206				KAA8567813.1			Bcin08g03320	Bcin08g03320	.	1	Bcin08p03320.1	8	complement(1278323..1279796)	211			APA12783.1	sscle_10g075530
																			KAB8290901.1	EYC80_008537	scaffold_016	complement(1009941..1011785)	614				RAL65222.1	DID88_001328	QKRW01000011.1	854005..857159	714				KAA8567917.1			Bcin15g05580	Bcin15g05580	.	1	Bcin15p05580.1	15	1938832..1941431	657			APA05567.1	sscle_01g003370
																			KAB8290902.1	EYC80_008538	scaffold_016	complement(1013758..1015118)	350				RAL65247.1	DID88_001353	QKRW01000011.1	931816..936728	1280				KAA8568346.1			Bcin15g05580	Bcin15g05580	.	1	Bcin15p05580.1	15	1938832..1941431	657			APA07687.1	sscle_03g024570
																			KAB8290904.1	EYC80_008540	scaffold_016	1017222..1019901	806				RAL65311.1	DID88_000879	QKRW01000010.1	complement(119957..121270)	318				KAA8570831.1			Bcin12g02190	Bcin12g02190	.	1	Bcin12p02190.1	12	complement(779857..782998)	565			APA08611.1	sscle_04g033810
																			KAB8290906.1	EYC80_008542	scaffold_016	complement(1020241..1021091)	159				RAL66094.1	DID88_005753	QKRW01000008.1	complement(1083986..1085148)	263				KAA8571508.1			Bcin05g00410	Bcin05g00410	.	1	Bcin05p00410.1	5	complement(163648..167008)	308			APA11459.1	sscle_08g062290
																			KAB8290907.1	EYC80_008542	scaffold_016	complement(1020241..1021091)	183				RAL66111.1	DID88_005782	QKRW01000007.1	complement(9926..10957)	270				KAA8571982.1			Bcin03g00320	Bcin03g00320	.	1	Bcin03p00320.1	3	108776..110693	427			APA13113.1	sscle_10g078830
																			KAB8291057.1	EYC80_009746	scaffold_015	23914..24808	225				RAL66338.1	DID88_006007	QKRW01000007.1	complement(1009238..1010367)	232				KAA8572701.1			Bcin07g02860	Bcin07g02860	.	1	Bcin07p02860.1	7	1042080..1043470	332			APA13318.1	sscle_10g080880
																			KAB8291063.1	EYC80_009751	scaffold_015	complement(35211..36686)	491				RAL66545.1	DID88_006235	QKRW01000006.1	670621..671499	292				KAA8573618.1			Bcin13g03390	Bcin13g03390	.	1	Bcin13p03390.1	13	complement(1187084..1187956)	143			APA06788.1	sscle_02g015580
																			KAB8291064.1	EYC80_009752	scaffold_015	complement(38768..39875)	298				RAL67060.1	DID88_007840	QKRW01000004.1	225162..226599	423				KAA8574728.1			Bcin12g05130	Bcin12g05130	.	1	Bcin12p05130.1	12	1733235..1736147	816			APA09607.1	sscle_05g043770
																			KAB8291065.1	EYC80_009753	scaffold_015	40986..42223	355				RAL67621.1	DID88_008373	QKRW01000003.1	1043220..1044450	390				KAA8576325.1			Bcin16g02770	Bcin16g02770	.	1	Bcin16p02770.1	16	1083857..1085518	353			APA10472.1	sscle_06g052420
																			KAB8291068.1	EYC80_009756	scaffold_015	57295..60818	363				RAL67654.1	DID88_008402	QKRW01000003.1	1138716..1141836	345				KAA8573486.1			Bcin09g04570	Bcin09g04570	.	1	Bcin09p04570.1	9	complement(1606037..1608597)	623			APA13230.1	sscle_10g080000
																			KAB8291070.1	EYC80_009758	scaffold_015	complement(66759..68424)	510				RAL68001.1	DID88_008725	QKRW01000002.1	complement(861108..862718)	536				KAA8575842.1			Bcin11g02170	Bcin11g02170	.	1	Bcin11p02170.1	11	719381..721705	584			APA13567.1	sscle_11g083370
																			KAB8291074.1	EYC80_009762	scaffold_015	84866..87487	873				RAL68486.1	DID88_007214	QKRW01000001.1	complement(861827..863448)	411				KAA8575920.1			Bcin04g05270	Bcin04g05270	.	1	Bcin04p05270.1	4	1820826..1823232	499			APA15149.1	sscle_14g099190
																			KAB8291075.1	EYC80_009763	scaffold_015	88676..91313	736				RAL68726.1	DID88_007426	QKRW01000001.1	1626595..1629076	533				KAA8563943.1			Bcin05g03390	Bcin05g03390	.	1	Bcin05p03390.1	5	complement(1236387..1238325)	421			APA07902.1	sscle_03g026720
																			KAB8291077.1	EYC80_009765	scaffold_015	complement(96071..96661)	114				RAL63586.1	DID88_003630	QKRW01000018.1	330957..331949	306				KAA8564908.1			Bcin14g01700	Bcin14g01700	.	1	Bcin14p01700.1	14	complement(736664..738559)	457			APA07955.1	sscle_03g027250
																			KAB8291079.1	EYC80_009767	scaffold_015	102729..104498	552				RAL61245.1	DID88_010324	QKRW01000033.1	283661..284166	77				KAA8565407.1			Bcin06g04830	Bcin06g04830	.	1	Bcin06p04830.1	6	1638817..1641101	417			APA09099.1	sscle_04g038690
																			KAB8291080.1	EYC80_009768	scaffold_015	108417..108836	139				RAL66275.1	DID88_005946	QKRW01000007.1	725308..725751	147				KAA8567987.1			Bcin08g05010	Bcin08g05010	.	1	Bcin08p05010.1	8	1905996..1907278	230			APA10380.1	sscle_06g051500
																			KAB8291082.1	EYC80_009770	scaffold_015	113130..113893	93				RAL64327.1	DID88_002218	QKRW01000015.1	860434..860967	177				KAA8568578.1			Bcin02g08970	Bcin02g08970	.	1	Bcin02p08970.1	2	3186499..3188578	552			APA11496.1	sscle_08g062660
																			KAB8291083.1	EYC80_009771	scaffold_015	complement(114132..115814)	424				RAL63928.1	DID88_003116	QKRW01000016.1	complement(142021..142552)	92				KAA8569593.1			Bcin03g02040	Bcin03g02040	.	1	Bcin03p02040.1	3	complement(683229..686042)	642			APA11856.1	sscle_08g066260
																			KAB8291087.1	EYC80_009775	scaffold_015	122159..122890	243				RAL63456.1	DID88_003876	QKRW01000019.1	523741..524537	92				KAA8569594.1			Bcin06g01950	Bcin06g01950	.	1	Bcin06p01950.1	6	complement(688605..689851)	190			APA15351.1	sscle_14g101210
																			KAB8291088.1	EYC80_009776	scaffold_015	complement(124241..125440)	362				RAL62367.1	DID88_004933	QKRW01000025.1	complement(628959..630663)	512				KAA8569737.1			Bcin02g01640	Bcin02g01640	.	1	Bcin02p01640.1	2	complement(637636..639221)	454			APA15785.1	sscle_15g105550
																			KAB8291090.1	EYC80_009778	scaffold_015	complement(131443..136977)	1828				RAL59584.1	DID88_006443	QKRW01000050.1	complement(2423..2913)	140				KAA8570108.1			Bcin07g04440	Bcin07g04440	.	1	Bcin07p04440.1	7	1609409..1611272	294			APA16273.1	sscle_16g110430
																			KAB8291092.1	EYC80_009780	scaffold_015	complement(142992..145365)	679				RAL61062.1	DID88_010403	QKRW01000034.1	43046..43255	69				KAA8571891.1			Bcin15g02540	Bcin15g02540	.	1	Bcin15p02540.1	15	900473..902506	568			APA16345.1	sscle_16g111150
																			KAB8291096.1	EYC80_009784	scaffold_015	complement(176236..179788)	720				RAL59037.1	DID88_009066	QKRW01000061.1	79904..80622	89				KAA8575693.1			Bcin07g04770	Bcin07g04770	.	1	Bcin07p04770.1	7	complement(1728147..1730155)	565			APA06083.1	sscle_01g008530
																			KAB8291097.1	EYC80_009785	scaffold_015	184705..186409	518				RAL58574.1	DID88_003350	QKRW01000077.1	90361..91912	446				KAA8576585.1			Bcin10g03730	Bcin10g03730	.	1	Bcin10p03730.1	10	complement(1411065..1414681)	763			APA06210.1	sscle_01g009800
																			KAB8291099.1	EYC80_009787	scaffold_015	complement(191055..191581)	122				RAL65404.1	DID88_000972	QKRW01000010.1	complement(500543..501043)	147							Bcin12g04440	Bcin12g04440	.	1	Bcin12p04440.1	12	1512963..1514187	233			APA06822.1	sscle_02g015920
																			KAB8291100.1	EYC80_009788	scaffold_015	192305..193102	265				RAL61876.1	DID88_002939	QKRW01000028.1	456567..457097	85							Bcin15g03270	Bcin15g03270	.	1	Bcin15p03270.1	15	complement(1143937..1145011)	109			APA06844.1	sscle_02g016140
																			KAB8291101.1	EYC80_009789	scaffold_015	194532..196301	538				RAL59168.1	DID88_006724	QKRW01000058.1	complement(140963..141383)	66							Bcin06g07010	Bcin06g07010	.	1	Bcin06p07010.1	6	complement(2457431..2458441)	237			APA07989.1	sscle_03g027590
																			KAB8291102.1	EYC80_009790	scaffold_015	complement(196807..200899)	1306				RAL58112.1	DID88_002387	QKRW01000099.1	10083..10528	89							Bcin06g00540	Bcin06g00540	.	1	Bcin06p00540.1	6	complement(237375..238198)	140			APA08944.1	sscle_04g037140
																			KAB8291105.1	EYC80_009793	scaffold_015	complement(217406..218960)	461				RAL66957.1	DID88_007739	QKRW01000005.1	complement(1016590..1017120)	135							Bcin09g03700	Bcin09g03700	.	1	Bcin09p03700.1	9	complement(1316849..1318119)	260			APA09198.1	sscle_04g039680
																			KAB8291106.1	EYC80_009794	scaffold_015	220136..221243	350				RAL61807.1	DID88_002870	QKRW01000028.1	complement(167494..167788)	82							Bcin03g01810	Bcin03g01810	.	1	Bcin03p01810.1	3	607346..608396	108			APA10657.1	sscle_06g054270
																			KAB8291107.1	EYC80_009795	scaffold_015	222193..223406	350				RAL67661.1	DID88_008406	QKRW01000003.1	complement(1152889..1153740)	283							Bcin03g01080	Bcin03g01080	.	1	Bcin03p01080.1	3	384244..386253	584			APA11728.1	sscle_08g064980
																			KAB8291110.1	EYC80_009798	scaffold_015	complement(233736..236516)	910				RAL66749.1	DID88_007532	QKRW01000005.1	complement(196235..196659)	87							Bcin05g02550	Bcin05g02550	.	1	Bcin05p02550.1	5	complement(935012..936312)	250			APA13299.1	sscle_10g080690
																			KAB8291112.1	EYC80_009800	scaffold_015	complement(242048..250986)	2721				RAL59004.1	DID88_009033	QKRW01000062.1	complement(115794..116417)	207							Bcin07g00890	Bcin07g00890	.	1	Bcin07p00890.1	7	complement(318000..319895)	422			APA13476.1	sscle_11g082460
																			KAB8291114.1	EYC80_009802	scaffold_015	complement(260837..262294)	485				RAL66434.1	DID88_006125	QKRW01000006.1	226881..227679	188							Bcin11g02830	Bcin11g02830	.	1	Bcin11p02830.1	11	complement(972297..975384)	877			APA13974.1	sscle_12g087440
																			KAB8291116.1	EYC80_009804	scaffold_015	complement(273640..274551)	192				RAL62046.1	DID88_002533	QKRW01000027.1	507381..507715	89							Bcin12g05990	Bcin12g05990	.	1	Bcin12p05990.1	12	complement(2063899..2065620)	295			APA15889.1	sscle_15g106590
																			KAB8291117.1	EYC80_009805	scaffold_015	275679..278223	707				RAL59895.1	DID88_000522	QKRW01000046.1	60049..61366	422							Bcin14g00910	Bcin14g00910	.	1	Bcin14p00910.1	14	400917..402737	468			APA15981.1	sscle_16g107510
																			KAB8291118.1	EYC80_009806	scaffold_015	complement(278421..279929)	217				RAL62914.1	DID88_004755	QKRW01000022.1	complement(608761..610102)	303							Bcin16g02430	Bcin16g02430	.	1	Bcin16p02430.1	16	complement(945324..947964)	499			APA06076.1	sscle_01g008460
																			KAB8291119.1	EYC80_009807	scaffold_015	280290..281766	386				RAL62302.1	DID88_004868	QKRW01000025.1	342598..343082	97							Bcin10g05620	Bcin10g05620	.	1	Bcin10p05620.1	10	complement(2135657..2137547)	353			APA06840.1	sscle_02g016100
																			KAB8291122.1	EYC80_009810	scaffold_015	303573..303782	69				RAL67926.1	DID88_008651	QKRW01000002.1	complement(572239..573844)	295							Bcin08g00280	Bcin08g00280	.	1	Bcin08p00280.1	8	116436..118298	475			APA07323.1	sscle_02g020930
																			KAB8291124.1	EYC80_009812	scaffold_015	complement(309502..311068)	486				RAL63497.1	DID88_003917	QKRW01000019.1	646258..646869	203							Bcin04g04590	Bcin04g04590	.	1	Bcin04p04590.1	4	complement(1596057..1597982)	452			APA08891.1	sscle_04g036610
																			KAB8291125.1	EYC80_009813	scaffold_015	317475..319143	538				RAL63575.1	DID88_003619	QKRW01000018.1	complement(284191..284975)	200							Bcin06g00490	Bcin06g00490	.	1	Bcin06p00490.1	6	complement(220559..222659)	398			APA09275.1	sscle_05g040450
																			KAB8291126.1	EYC80_009814	scaffold_015	319943..320707	218				RAL64809.1	DID88_001406	QKRW01000012.1	129998..130348	67							Bcin11g01310	Bcin11g01310	.	1	Bcin11p01310.1	11	449537..451290	566			APA10819.1	sscle_07g055890
																			KAB8291129.1	EYC80_009817	scaffold_015	338433..338927	102				RAL66905.1	DID88_007687	QKRW01000005.1	complement(818097..819019)	151							Bcin11g00940	Bcin11g00940	.	1	Bcin11p00940.1	11	328764..329948	261			APA11012.1	sscle_07g057820
																			KAB8291130.1	EYC80_009818	scaffold_015	342019..345004	494				RAL65775.1	DID88_005440	QKRW01000009.1	914612..915853	413							Bcin13g04850	Bcin13g04850	.	1	Bcin13p04850.1	13	1811885..1815236	683			APA11300.1	sscle_07g060700
																			KAB8291131.1	EYC80_009819	scaffold_015	complement(346779..349109)	734				RAL67893.1	DID88_008618	QKRW01000002.1	416148..417119	263							Bcin03g02970	Bcin03g02970	.	1	Bcin03p02970.1	3	981749..983730	484			APA11338.1	sscle_07g061080
																			KAB8291134.1	EYC80_009822	scaffold_015	353593..354453	228				RAL59156.1	DID88_006712	QKRW01000058.1	88163..88783	187							Bcin16g02960	Bcin16g02960	.	1	Bcin16p02960.1	16	1141841..1142638	187			APA11511.1	sscle_08g062810
																			KAB8291137.1	EYC80_009825	scaffold_015	complement(360729..365306)	1424				RAL65717.1	DID88_005385	QKRW01000009.1	complement(700408..701671)	226							Bcin08g03320	Bcin08g03320	.	1	Bcin08p03320.1	8	complement(1278323..1279796)	257			APA11593.1	sscle_08g063630
																			KAB8291138.1	EYC80_009826	scaffold_015	365612..366426	238				RAL63419.1	DID88_003841	QKRW01000019.1	369606..370199	117							Bcin06g02140	Bcin06g02140	.	1	Bcin06p02140.1	6	754258..756415	413			APA11814.1	sscle_08g065840
																			KAB8291139.1	EYC80_009827	scaffold_015	368220..370364	616				RAL63420.1	DID88_003841	QKRW01000019.1	369606..370199	130							Bcin08g02390	Bcin08g02390	.	1	Bcin08p02390.1	8	complement(935028..937396)	544			APA11931.1	sscle_08g067010
																			KAB8291141.1	EYC80_009829	scaffold_015	371951..375758	1017				RAL64522.1	DID88_001996	QKRW01000014.1	complement(743619..744391)	238							Bcin09g02260	Bcin09g02260	.	1	Bcin09p02260.1	9	828283..830667	290			APA12080.1	sscle_08g068500
																			KAB8291142.1	EYC80_009830	scaffold_015	complement(379519..380734)	388				RAL60160.1	DID88_000785	QKRW01000043.1	170145..170695	148							Bcin04g02520	Bcin04g02520	.	1	Bcin04p02520.1	4	complement(913151..914980)	466			APA13134.1	sscle_10g079040
																			KAB8291143.1	EYC80_009831	scaffold_015	complement(381505..382511)	285				RAL65537.1	DID88_001102	QKRW01000010.1	complement(1039719..1041067)	161							Bcin09g02260	Bcin09g02260	.	1	Bcin09p02260.1	9	828283..830667	320			APA05441.1	sscle_01g002110
																			KAB8291145.1	EYC80_009833	scaffold_015	384645..386416	572				RAL60161.1	DID88_000785	QKRW01000043.1	170145..170695	146							Bcin02g02040	Bcin02g02040	.	1	Bcin02p02040.1	2	759916..761204	269			APA05935.1	sscle_01g007050
																			KAB8291146.1	EYC80_009834	scaffold_015	complement(386439..387354)	279				RAL63291.1	DID88_004367	QKRW01000020.1	complement(609119..609682)	112							Bcin06g00400	Bcin06g00400	.	1	Bcin06p00400.1	6	177374..179293	360			APA06246.1	sscle_01g010160
																			KAB8291147.1	EYC80_009835	scaffold_015	387765..388238	111				RAL67302.1	DID88_008065	QKRW01000004.1	1217924..1218442	172							Bcin04g06050	Bcin04g06050	.	1	Bcin04p06050.1	4	2090083..2092042	344			APA06278.1	sscle_01g010480
																			KAB8291148.1	EYC80_009836	scaffold_015	complement(389126..389686)	186				RAL68048.1	DID88_008771	QKRW01000002.1	1067706..1069639	388							Bcin09g03490	Bcin09g03490	.	1	Bcin09p03490.1	9	1265135..1269449	894			APA06636.1	sscle_02g014060
																			KAB8291149.1	EYC80_009837	scaffold_015	complement(390377..390745)	122				RAL63265.1	DID88_004342	QKRW01000020.1	complement(509012..509460)	100							Bcin04g01310	Bcin04g01310	.	1	Bcin04p01310.1	4	508736..511317	403			APA06985.1	sscle_02g017550
																			KAB8291152.1	EYC80_009840	scaffold_015	complement(404486..405473)	301				RAL64384.1	DID88_001860	QKRW01000014.1	221524..222370	105							Bcin05g00150	Bcin05g00150	.	1	Bcin05p00150.1	5	complement(72175..74977)	604			APA07096.1	sscle_02g018660
																			KAB8291157.1	EYC80_009845	scaffold_015	421704..424840	1029				RAL67938.1	DID88_008663	QKRW01000002.1	complement(609351..609740)	112							Bcin03g01810	Bcin03g01810	.	1	Bcin03p01810.1	3	607346..608396	107			APA07672.1	sscle_03g024420
																			KAB8291159.1	EYC80_009847	scaffold_015	complement(430867..433462)	782				RAL68396.1	DID88_007127	QKRW01000001.1	complement(492563..493284)	178							Bcin10g06130	Bcin10g06130	.	1	Bcin10p06130.1	10	complement(2354903..2357037)	432			APA08436.1	sscle_04g032060
																			KAB8291162.1	EYC80_009850	scaffold_015	complement(443380..443731)	100				RAL62110.1	DID88_002596	QKRW01000026.1	158318..159115	265							Bcin11g01090	Bcin11g01090	.	1	Bcin11p01090.1	11	complement(391905..395492)	828			APA09958.1	sscle_05g047280
																			KAB8291167.1	EYC80_009855	scaffold_015	460116..460979	155				RAL65442.1	DID88_001009	QKRW01000010.1	634768..635657	196							Bcin13g03410	Bcin13g03410	.	1	Bcin13p03410.1	13	complement(1191300..1192700)	383			APA10469.1	sscle_06g052390
																			KAB8291168.1	EYC80_009856	scaffold_015	complement(465859..466353)	164				RAL67313.1	DID88_008075	QKRW01000004.1	complement(1262473..1262811)	87							Bcin01g07950	Bcin01g07950	.	1	Bcin01p07950.1	1	2771031..2774287	565			APA10531.1	sscle_06g053010
																			KAB8291170.1	EYC80_009858	scaffold_015	complement(469290..470236)	263				RAL65815.1	DID88_005478	QKRW01000009.1	complement(1045614..1046210)	164							Bcin04g05140	Bcin04g05140	.	1	Bcin04p05140.1	4	complement(1781617..1783425)	372			APA10658.1	sscle_06g054280
																			KAB8291171.1	EYC80_009859	scaffold_015	474254..475339	167				RAL67374.1	DID88_008129	QKRW01000003.1	92917..93441	174							Bcin05g01510	Bcin05g01510	.	1	Bcin05p01510.1	5	complement(586343..588534)	351			APA10822.1	sscle_07g055920
																			KAB8291172.1	EYC80_009860	scaffold_015	477968..479035	355				RAL58605.1	DID88_003965	QKRW01000075.1	complement(89529..90980)	433							Bcin02g07630	Bcin02g07630	.	1	Bcin02p07630.1	2	complement(2712808..2714969)	406			APA11129.1	sscle_07g058990
																			KAB8291175.1	EYC80_009863	scaffold_015	493588..493911	107				RAL59258.1	DID88_006972	QKRW01000056.1	101811..102403	115							Bcin02g07630	Bcin02g07630	.	1	Bcin02p07630.1	2	complement(2712808..2714969)	408			APA11200.1	sscle_07g059700
																			KAB8291176.1	EYC80_009864	scaffold_015	497175..497459	94				RAL68721.1	DID88_007422	QKRW01000001.1	1615825..1616485	133							Bcin04g06150	Bcin04g06150	.	1	Bcin04p06150.1	4	2127301..2130796	407			APA11603.1	sscle_08g063730
																			KAB8291177.1	EYC80_009865	scaffold_015	complement(498614..499435)	273				RAL66453.1	DID88_006143	QKRW01000006.1	complement(303601..304589)	235							Bcin01g03210	Bcin01g03210	.	1	Bcin01p03210.1	1	1156533..1159696	437			APA11801.1	sscle_08g065710
																			KAB8291178.1	EYC80_009866	scaffold_015	500807..501322	171				RAL66668.1	DID88_006352	QKRW01000006.1	complement(1088216..1089278)	98							Bcin03g00890	Bcin03g00890	.	1	Bcin03p00890.1	3	complement(311398..312796)	272			APA12153.1	sscle_09g069230
																			KAB8291181.1	EYC80_009869	scaffold_015	complement(509627..510452)	252				RAL60156.1	DID88_000781	QKRW01000043.1	complement(162659..164817)	534							Bcin07g06600	Bcin07g06600	.	1	Bcin07p06600.1	7	complement(2430280..2433450)	530			APA12231.1	sscle_09g070010
																			KAB8291182.1	EYC80_009870	scaffold_015	complement(511199..511717)	172				RAL60563.1	DID88_009759	QKRW01000039.1	250821..252295	342							Bcin08g07120	Bcin08g07120	.	1	Bcin08p07120.1	8	complement(2602714..2604318)	353			APA12477.1	sscle_09g072470
																			KAB8291183.1	EYC80_009871	scaffold_015	complement(519183..519611)	142				RAL68451.1	DID88_007180	QKRW01000001.1	739954..740412	134							Bcin10g00480	Bcin10g00480	.	1	Bcin10p00480.1	10	177448..180319	321			APA12565.1	sscle_09g073350
																			KAB8291184.1	EYC80_009872	scaffold_015	522617..524476	619				RAL67117.1	DID88_007896	QKRW01000004.1	complement(496541..497227)	228							Bcin03g05870	Bcin03g05870	.	1	Bcin03p05870.1	3	complement(1962380..1965165)	674			APA12840.1	sscle_10g076100
																			KAB8291186.1	EYC80_009874	scaffold_015	528469..530761	729				RAL60146.1	DID88_000771	QKRW01000043.1	112813..113580	171							Bcin06g00620	Bcin06g00620	.	1	Bcin06p00620.1	6	262763..265170	596			APA13794.1	sscle_11g085640
																			KAB8291188.1	EYC80_009876	scaffold_015	534704..535471	210				RAL68615.1	DID88_007328	QKRW01000001.1	complement(1263840..1265317)	381							Bcin14g00860	Bcin14g00860	.	1	Bcin14p00860.1	14	375345..376605	327			APA13867.1	sscle_11g086370
																			KAB8291194.1	EYC80_009882	scaffold_015	complement(571205..572857)	530				RAL68614.1	DID88_007328	QKRW01000001.1	complement(1263840..1265317)	387							Bcin04g06730	Bcin04g06730	.	1	Bcin04p06730.1	4	complement(2347940..2350111)	329			APA15056.1	sscle_14g098260
																			KAB8291195.1	EYC80_009883	scaffold_015	573481..574747	239				RAL67556.1	DID88_008311	QKRW01000003.1	complement(800561..802647)	676							Bcin04g06730	Bcin04g06730	.	1	Bcin04p06730.1	4	complement(2347940..2350111)	329			APA15521.1	sscle_15g102910
																			KAB8291196.1	EYC80_009884	scaffold_015	complement(576401..578660)	669				RAL62682.1	DID88_004525	QKRW01000023.1	438082..439895	558							Bcin05g02530	Bcin05g02530	.	1	Bcin05p02530.1	5	929717..931982	586			APA15935.1	sscle_15g107050
																			KAB8291197.1	EYC80_009884	scaffold_015	complement(576401..578660)	662				RAL61605.1	DID88_009643	QKRW01000030.1	complement(412370..413842)	490							Bcin10g01080	Bcin10g01080	.	1	Bcin10p01080.1	10	complement(435207..438384)	642			APA05679.1	sscle_01g004490
																			KAB8291198.1	EYC80_009885	scaffold_015	586131..589181	998				RAL60223.1	DID88_000003	QKRW01000042.1	6857..7693	278							Bcin15g00130	Bcin15g00130	.	1	Bcin15p00130.1	15	87090..88581	239			APA07031.1	sscle_02g018010
																			KAB8291199.1	EYC80_009886	scaffold_015	complement(590605..594857)	1172				RAL66616.1	DID88_006306	QKRW01000006.1	complement(917700..918577)	275							Bcin01g08910	Bcin01g08910	.	1	Bcin01p08910.1	1	complement(3094869..3096352)	341			APA07677.1	sscle_03g024470
																			KAB8291201.1	EYC80_009888	scaffold_015	599104..600287	376				RAL64228.1	DID88_002120	QKRW01000015.1	complement(442563..443301)	157							Bcin08g01580	Bcin08g01580	.	1	Bcin08p01580.1	8	610232..612037	237			APA08348.1	sscle_03g031180
																			KAB8291203.1	EYC80_009890	scaffold_015	complement(604911..606025)	314				RAL64318.1	DID88_002209	QKRW01000015.1	complement(829105..829693)	162							Bcin08g02110	Bcin08g02110	.	1	Bcin08p02110.1	8	799710..802169	658			APA08541.1	sscle_04g033110
																			KAB8291204.1	EYC80_009891	scaffold_015	complement(607436..608171)	154				RAL62186.1	DID88_002670	QKRW01000026.1	complement(502516..502797)	93							Bcin10g01890	Bcin10g01890	.	1	Bcin10p01890.1	10	complement(748100..751421)	669			APA08612.1	sscle_04g033820
																			KAB8291206.1	EYC80_009893	scaffold_015	613070..614316	377				RAL67779.1	DID88_008507	QKRW01000003.1	complement(1524995..1525341)	96							Bcin12g00950	Bcin12g00950	.	1	Bcin12p00950.1	12	complement(333552..334983)	396			APA08774.1	sscle_04g035440
																			KAB8291208.1	EYC80_009895	scaffold_015	complement(615181..616030)	264				RAL63946.1	DID88_003134	QKRW01000016.1	complement(206639..207215)	123							Bcin12g05860	Bcin12g05860	.	1	Bcin12p05860.1	12	complement(2023022..2025206)	358			APA10647.1	sscle_06g054170
																			KAB8291209.1	EYC80_009896	scaffold_015	616528..617880	308				RAL58686.1	DID88_002992	QKRW01000072.1	76245..78276	555							Bcin06g04750	Bcin06g04750	.	1	Bcin06p04750.1	6	1618978..1621215	359			APA10746.1	sscle_06g055160
																			KAB8291211.1	EYC80_009898	scaffold_015	complement(628517..630036)	355				RAL66335.1	DID88_006005	QKRW01000007.1	1006718..1007416	172							Bcin03g02030	Bcin03g02030	.	1	Bcin03p02030.1	3	680658..683204	553			APA10902.1	sscle_07g056720
																			KAB8291212.1	EYC80_009899	scaffold_015	complement(632044..633318)	424				RAL59316.1	DID88_006921	QKRW01000055.1	96152..96861	138							Bcin04g05960	Bcin04g05960	.	1	Bcin04p05960.1	4	complement(2046041..2047794)	301			APA12174.1	sscle_09g069440
																			KAB8291213.1	EYC80_009900	scaffold_015	635097..638070	946				RAL61128.1	DID88_010467	QKRW01000034.1	complement(282628..283903)	193							Bcin08g04810	Bcin08g04810	.	1	Bcin08p04810.1	8	1836552..1840336	669			APA12288.1	sscle_09g070580
																			KAB8291214.1	EYC80_009901	scaffold_015	642304..643688	361				RAL64136.1	DID88_003324	QKRW01000016.1	complement(852480..853157)	225							Bcin09g02270	Bcin09g02270	.	1	Bcin09p02270.1	9	complement(832602..834251)	195			APA12822.1	sscle_10g075920
																			KAB8291215.1	EYC80_009902	scaffold_015	648285..649505	406				RAL68784.1	DID88_007475	QKRW01000001.1	complement(1834138..1834947)	251							Bcin09g06880	Bcin09g06880	.	1	Bcin09p06880.1	9	2430673..2432837	574			APA13097.1	sscle_10g078670
																			KAB8291216.1	EYC80_009903	scaffold_015	complement(651437..653406)	554				RAL61391.1	DID88_009525	QKRW01000032.1	complement(446790..448190)	227							Bcin01g00640	Bcin01g00640	.	1	Bcin01p00640.1	1	257330..259716	572			APA14670.1	sscle_13g094400
																			KAB8291217.1	EYC80_009904	scaffold_015	complement(654653..655398)	188				RAL68571.1	DID88_007293	QKRW01000001.1	complement(1145757..1146294)	138							Bcin02g00280	Bcin02g00280	.	1	Bcin02p00280.1	2	206638..208873	577			APA15446.1	sscle_14g102160
																			KAB8291219.1	EYC80_009906	scaffold_015	660147..662515	691				RAL61990.1	DID88_002479	QKRW01000027.1	279572..280934	415							Bcin05g05180	Bcin05g05180	.	1	Bcin05p05180.1	5	complement(1831690..1833949)	514			APA12455.1	sscle_09g072250
																			KAB8291220.1	EYC80_009907	scaffold_015	complement(662736..664130)	464				RAL61193.1	DID88_010272	QKRW01000033.1	complement(80397..80888)	137							Bcin06g03740	Bcin06g03740	.	1	Bcin06p03740.1	6	1302303..1303365	131			APA15970.1	sscle_16g107400
																			KAB8291221.1	EYC80_009908	scaffold_015	664656..674118	3103				RAL62168.1	DID88_002652	QKRW01000026.1	428309..429219	265							Bcin07g00060	Bcin07g00060	.	1	Bcin07p00060.1	7	31762..34866	872			APA15376.1	sscle_14g101460
																			KAB8291222.1	EYC80_009909	scaffold_015	complement(674600..675781)	254				RAL59783.1	DID88_000412	QKRW01000048.1	221675..222783	291							Bcin13g00050	Bcin13g00050	.	1	Bcin13p00050.1	13	complement(23285..24778)	375			APA15069.1	sscle_14g098390
																			KAB8291223.1	EYC80_009910	scaffold_015	676382..677236	284				RAL66457.1	DID88_006147	QKRW01000006.1	complement(323194..323718)	153							Bcin01g11160	Bcin01g11160	.	1	Bcin01p11160.1	1	3919175..3920816	412			APA09703.1	sscle_05g044730
																			KAB8291229.1	EYC80_009916	scaffold_015	689750..697961	2625				RAL67511.1	DID88_008266	QKRW01000003.1	complement(652439..656780)	666							Bcin08g02680	Bcin08g02680	.	1	Bcin08p02680.1	8	complement(1019306..1022966)	320			APA13809.1	sscle_11g085790
																			KAB8291232.1	EYC80_009919	scaffold_015	712601..714874	757				RAL60526.1	DID88_009722	QKRW01000039.1	98871..99411	90							Bcin08g02680	Bcin08g02680	.	1	Bcin08p02680.1	8	complement(1019306..1022966)	320			APA07630.1	sscle_03g024000
																			KAB8291234.1	EYC80_009921	scaffold_015	complement(725364..727027)	538				RAL67645.1	DID88_008394	QKRW01000003.1	complement(1102179..1104090)	529							Bcin09g05750	Bcin09g05750	.	1	Bcin09p05750.1	9	2016584..2018770	377			APA05419.1	sscle_01g001890
																			KAB8291235.1	EYC80_009922	scaffold_015	727263..728036	257				RAL64283.1	DID88_002175	QKRW01000015.1	complement(674850..675128)	92							Bcin09g05750	Bcin09g05750	.	1	Bcin09p05750.1	9	2016584..2018770	377			APA12504.1	sscle_09g072740
																			KAB8291238.1	EYC80_009925	scaffold_015	732323..733471	362				RAL60310.1	DID88_000086	QKRW01000042.1	340361..341014	178							Bcin13g02320	Bcin13g02320	.	1	Bcin13p02320.1	13	808011..809887	353			APA09797.1	sscle_05g045670
																			KAB8291239.1	EYC80_009926	scaffold_015	complement(735084..737500)	758				RAL66550.1	DID88_006240	QKRW01000006.1	complement(683461..684069)	202							Bcin01g10850	Bcin01g10850	.	1	Bcin01p10850.1	1	3784746..3789272	1280			APA05575.1	sscle_01g003450
																			KAB8291241.1	EYC80_009928	scaffold_015	complement(740225..742517)	310				RAL68497.1	DID88_007225	QKRW01000001.1	892949..893430	106							Bcin02g05270	Bcin02g05270	.	1	Bcin02p05270.1	2	1879777..1884855	1491			APA16171.1	sscle_16g109410
																			KAB8291242.1	EYC80_009929	scaffold_015	complement(750169..750768)	199				RAL68024.1	DID88_008747	QKRW01000002.1	957682..960050	371							Bcin09g02350	Bcin09g02350	.	1	Bcin09p02350.1	9	851782..854081	563			APA11402.1	sscle_07g061720
																			KAB8291244.1	EYC80_009931	scaffold_015	756244..757638	425				RAL60360.1	DID88_000136	QKRW01000041.1	complement(198312..199216)	247							Bcin12g00300	Bcin12g00300	.	1	Bcin12p00300.1	12	complement(106896..110669)	1012			APA13325.1	sscle_11g080950
																			KAB8291245.1	EYC80_009932	scaffold_015	761341..762679	346				RAL66336.1	DID88_006006	QKRW01000007.1	complement(1008432..1009068)	153							Bcin15g00170	Bcin15g00170	.	1	Bcin15p00170.1	15	complement(93202..95444)	395			APA15125.1	sscle_14g098950
																			KAB8291249.1	EYC80_009936	scaffold_015	779206..780356	231				RAL68774.1	DID88_007466	QKRW01000001.1	1809896..1810546	112							Bcin01g02430	Bcin01g02430	.	1	Bcin01p02430.1	1	complement(901755..902739)	227			APA15298.1	sscle_14g100680
																			KAB8291251.1	EYC80_009938	scaffold_015	781710..784925	966				RAL59335.1	DID88_006940	QKRW01000055.1	194299..197162	800							Bcin02g00018	Bcin02g00018	.	1	Bcin02p00018.1	2	complement(111117..112500)	360			APA13926.1	sscle_12g086960
																			KAB8291255.1	EYC80_009942	scaffold_015	complement(798272..799301)	296				RAL66337.1	DID88_006006	QKRW01000007.1	complement(1008432..1009068)	129							Bcin02g04440	Bcin02g04440	.	1	Bcin02p04440.1	2	1570286..1571646	246			APA11351.1	sscle_07g061210
																			KAB8291256.1	EYC80_009943	scaffold_015	806157..806685	120				RAL60267.1	DID88_000047	QKRW01000042.1	200332..205030	1498							Bcin05g08090	Bcin05g08090	.	1	Bcin05p08090.1	5	2834189..2835085	181			APA07187.1	sscle_02g019570
																			KAB8291258.1	EYC80_009945	scaffold_015	808572..810605	677				RAL67291.1	DID88_008055	QKRW01000004.1	1193904..1194700	192							Bcin11g04930	Bcin11g04930	.	1	Bcin11p04930.1	11	1778032..1780553	576			APA15110.1	sscle_14g098800
																			KAB8291259.1	EYC80_009946	scaffold_015	815015..817345	597				RAL62899.1	DID88_004740	QKRW01000022.1	563079..563363	94							Bcin02g02440	Bcin02g02440	.	1	Bcin02p02440.1	2	898600..900718	579			APA08839.1	sscle_04g036090
																			KAB8291260.1	EYC80_009947	scaffold_015	820659..822018	430				RAL58753.1	DID88_009168	QKRW01000069.1	complement(2854..4713)	376							Bcin09g06650	Bcin09g06650	.	1	Bcin09p06650.1	9	2354253..2355849	464			APA11192.1	sscle_07g059620
																			KAB8291266.1	EYC80_009952	scaffold_015	836618..838326	235				RAL61749.1	DID88_002815	QKRW01000029.1	complement(478349..479296)	237							Bcin13g05760	Bcin13g05760	.	1	Bcin13p05760.1	13	2176571..2177933	256			APA12063.1	sscle_08g068330
																			KAB8291267.1	EYC80_009953	scaffold_015	complement(840251..841541)	332				RAL67033.1	DID88_007813	QKRW01000004.1	complement(108181..108567)	128							Bcin02g04800	Bcin02g04800	.	1	Bcin02p04800.1	2	1710492..1712335	424			APA07322.1	sscle_02g020920
																			KAB8291268.1	EYC80_009954	scaffold_015	complement(842414..843722)	418				RAL66663.1	DID88_006348	QKRW01000006.1	complement(1076230..1077326)	231							Bcin04g06590	Bcin04g06590	.	1	Bcin04p06590.1	4	complement(2278290..2279650)	256			APA12795.1	sscle_10g075650
																			KAB8291270.1	EYC80_009956	scaffold_015	complement(845264..846730)	488				RAL68587.1	DID88_007306	QKRW01000001.1	complement(1188431..1189215)	228							Bcin09g01110	Bcin09g01110	.	1	Bcin09p01110.1	9	409026..412107	599			APA09672.1	sscle_05g044420
																			KAB8291271.1	EYC80_009957	scaffold_015	complement(848419..849079)	153				RAL67004.1	DID88_007784	QKRW01000005.1	complement(1184190..1185132)	125							Bcin01g06010	Bcin01g06010	.	1	Bcin01p06010.1	1	2105588..2107534	391			APA12104.1	sscle_09g068740
																			KAB8291272.1	EYC80_009958	scaffold_015	852729..854054	381				RAL63390.1	DID88_003814	QKRW01000019.1	272702..273653	257							Bcin03g03630	Bcin03g03630	.	1	Bcin03p03630.1	3	complement(1223963..1225580)	248			APA06217.1	sscle_01g009870
																			KAB8291274.1	EYC80_009960	scaffold_015	complement(855559..856369)	244				RAL61259.1	DID88_010338	QKRW01000033.1	complement(333420..334829)	307							Bcin04g03510	Bcin04g03510	.	1	Bcin04p03510.1	4	1278102..1280364	348			APA13955.1	sscle_12g087250
																			KAB8291275.1	EYC80_009961	scaffold_015	857161..858294	298				RAL60960.1	DID88_010056	QKRW01000035.1	105024..106137	275							Bcin06g05200	Bcin06g05200	.	1	Bcin06p05200.1	6	1762625..1764594	530			APA12004.1	sscle_08g067740
																			KAB8291276.1	EYC80_009962	scaffold_015	858773..859296	131				RAL62418.1	DID88_004984	QKRW01000024.1	complement(171759..173940)	681							Bcin10g04330	Bcin10g04330	.	1	Bcin10p04330.1	10	1662856..1665802	590			APA06052.1	sscle_01g008220
																			KAB8291278.1	EYC80_009964	scaffold_015	complement(864963..867522)	807				RAL61847.1	DID88_002910	QKRW01000028.1	335091..335998	207							Bcin15g05700	Bcin15g05700	.	1	Bcin15p05700.1	15	complement(2017521..2020068)	606			APA14895.1	sscle_13g096650
																			KAB8291279.1	EYC80_009965	scaffold_015	868292..868966	224				RAL63601.1	DID88_003645	QKRW01000018.1	384382..386555	583							Bcin02g05600	Bcin02g05600	.	1	Bcin02p05600.1	2	2019482..2021388	370			APA13082.1	sscle_10g078520
																			KAB8291280.1	EYC80_009966	scaffold_015	complement(868975..870251)	358				RAL63816.1	DID88_003459	QKRW01000017.1	complement(402066..403675)	218							Bcin03g07060	Bcin03g07060	.	1	Bcin03p07060.1	3	2400756..2402668	189			APA07763.1	sscle_03g025330
																			KAB8291281.1	EYC80_009967	scaffold_015	870718..873187	628				RAL62859.1	DID88_004700	QKRW01000022.1	404776..406627	504							Bcin04g00270	Bcin04g00270	.	1	Bcin04p00270.1	4	94971..96232	232			APA12355.1	sscle_09g071250
																			KAB8291282.1	EYC80_009968	scaffold_015	complement(874126..878147)	584				RAL68785.1	DID88_007476	QKRW01000001.1	complement(1835165..1835964)	179							Bcin06g01630	Bcin06g01630	.	1	Bcin06p01630.1	6	complement(586700..588862)	539			APA07344.1	sscle_02g021140
																			KAB8291284.1	EYC80_009970	scaffold_015	complement(883293..884897)	465				RAL66989.1	DID88_007769	QKRW01000005.1	complement(1125816..1126945)	313							Bcin09g04820	Bcin09g04820	.	1	Bcin09p04820.1	9	complement(1684592..1686377)	346			APA06183.1	sscle_01g009530
																			KAB8291285.1	EYC80_009971	scaffold_015	complement(884919..885907)	93				RAL67711.1	DID88_008449	QKRW01000003.1	complement(1328268..1329739)	388							Bcin14g00650	Bcin14g00650	.	1	Bcin14p00650.1	14	296214..299486	935			APA12483.1	sscle_09g072530
																			KAB8291286.1	EYC80_009972	scaffold_015	886716..888334	416				RAL59348.1	DID88_006839	QKRW01000054.1	28970..29502	141							Bcin03g05600	Bcin03g05600	.	1	Bcin03p05600.1	3	1879877..1881918	445			APA13891.1	sscle_11g086610
																			KAB8291287.1	EYC80_009973	scaffold_015	complement(890251..893255)	885				RAL60564.1	DID88_009760	QKRW01000039.1	252365..253374	293							Bcin04g06630	Bcin04g06630	.	1	Bcin04p06630.1	4	2288655..2289643	94			APA05494.1	sscle_01g002640
																			KAB8291288.1	EYC80_009974	scaffold_015	complement(895172..896394)	331				RAL63399.1	DID88_003823	QKRW01000019.1	complement(312649..315055)	447							Bcin05g06020	Bcin05g06020	.	1	Bcin05p06020.1	5	2069794..2071702	487			APA07917.1	sscle_03g026870
																			KAB8291289.1	EYC80_009975	scaffold_015	896795..900174	1055				RAL65063.1	DID88_001170	QKRW01000011.1	250286..251122	183							Bcin09g00460	Bcin09g00460	.	1	Bcin09p00460.1	9	complement(181005..183084)	368			APA09142.1	sscle_04g039120
																			KAB8291290.1	EYC80_009976	scaffold_015	900851..902369	468				RAL65266.1	DID88_001371	QKRW01000011.1	1011300..1013414	548							Bcin10g00290	Bcin10g00290	.	1	Bcin10p00290.1	10	complement(102769..104608)	387			APA05859.1	sscle_01g006290
																			KAB8291291.1	EYC80_009977	scaffold_015	902766..904193	475				RAL61071.1	DID88_010412	QKRW01000034.1	77875..79342	396							Bcin16g04460	Bcin16g04460	.	1	Bcin16p04460.1	16	1630987..1634754	932			APA10935.1	sscle_07g057050
																			KAB8291294.1	EYC80_009980	scaffold_015	911659..912422	103				RAL64253.1	DID88_002145	QKRW01000015.1	complement(562754..564104)	358							Bcin03g04430	Bcin03g04430	.	1	Bcin03p04430.1	3	complement(1476518..1478543)	539			APA10544.1	sscle_06g053140
																			KAB8291297.1	EYC80_009983	scaffold_015	complement(923670..924765)	312				RAL61069.1	DID88_010410	QKRW01000034.1	complement(65224..68780)	989							Bcin09g04220	Bcin09g04220	.	1	Bcin09p04220.1	9	complement(1495827..1498059)	410			APA08747.1	sscle_04g035170
																			KAB8291298.1	EYC80_009984	scaffold_015	complement(935176..935521)	90				RAL65787.1	DID88_005452	QKRW01000009.1	963273..963668	131							Bcin14g05570	Bcin14g05570	.	1	Bcin14p05570.1	14	2130426..2132169	372			APA11610.1	sscle_08g063800
																			KAB8291301.1	EYC80_009987	scaffold_015	complement(955226..957423)	691				RAL68245.1	DID88_008947	QKRW01000002.1	1670157..1671622	411							Bcin16g00930	Bcin16g00930	.	1	Bcin16p00930.1	16	387978..390001	417			APA15884.1	sscle_15g106540
																			KAB8291302.1	EYC80_009988	scaffold_015	957625..958410	232				RAL62089.1	DID88_002575	QKRW01000026.1	complement(73418..74816)	387							Bcin01g02460	Bcin01g02460	.	1	Bcin01p02460.1	1	910955..912454	339			APA15353.1	sscle_14g101230
																			KAB8291303.1	EYC80_009989	scaffold_015	complement(958721..959917)	398				RAL67018.1	DID88_007798	QKRW01000004.1	complement(48321..51906)	472							Bcin06g06580	Bcin06g06580	.	1	Bcin06p06580.1	6	2304273..2306832	688			APA06069.1	sscle_01g008390
																			KAB8291304.1	EYC80_009990	scaffold_015	complement(960648..961543)	236				RAL63925.1	DID88_003113	QKRW01000016.1	complement(128386..129009)	171							Bcin12g00050	Bcin12g00050	.	1	Bcin12p00050.1	12	41847..45650	587			APA12596.1	sscle_09g073660
																			KAB8291306.1	EYC80_009992	scaffold_015	970813..972150	445				RAL66763.1	DID88_007546	QKRW01000005.1	complement(245344..246704)	297							Bcin16g02380	Bcin16g02380	.	1	Bcin16p02380.1	16	919097..921166	464			APA08212.1	sscle_03g029820
																			KAB8291307.1	EYC80_009993	scaffold_015	complement(977073..979138)	640				RAL61802.1	DID88_002865	QKRW01000028.1	143272..144650	437							Bcin01g11220	Bcin01g11220	.	1	Bcin01p11220.1	1	complement(3936022..3937132)	294			APA10891.1	sscle_07g056610
																			KAB8291310.1	EYC80_009996	scaffold_015	complement(988316..991195)	926				RAL66398.1	DID88_006089	QKRW01000006.1	complement(96279..106001)	1953							Bcin05g08270	Bcin05g08270	.	1	Bcin05p08270.1	5	2883794..2886947	635			APA13793.1	sscle_11g085630
																			KAB8291311.1	EYC80_009997	scaffold_015	complement(995434..997004)	469				RAL59909.1	DID88_000536	QKRW01000046.1	98383..99548	291							Bcin07g06480	Bcin07g06480	.	1	Bcin07p06480.1	7	2390151..2391953	299			APA07253.1	sscle_02g020230
																			KAB8291312.1	EYC80_009997	scaffold_015	complement(995434..997004)	470				RAL61720.1	DID88_002788	QKRW01000029.1	383855..384672	185							Bcin16g00260	Bcin16g00260	.	1	Bcin16p00260.1	16	complement(169832..172959)	523			APA15780.1	sscle_15g105500
																			KAB8291313.1	EYC80_009998	scaffold_015	998029..999375	448				RAL61755.1	DID88_002821	QKRW01000029.1	508773..509579	268							Bcin02g05330	Bcin02g05330	.	1	Bcin02p05330.1	2	complement(1901479..1902973)	381			APA16341.1	sscle_16g111110
																			KAB8291314.1	EYC80_009998	scaffold_015	998029..999375	431				RAL63038.1	DID88_004123	QKRW01000021.1	complement(392162..392971)	244							Bcin05g05310	Bcin05g05310	.	1	Bcin05p05310.1	5	complement(1879664..1882783)	511			APA15652.1	sscle_15g104220
																			KAB8291315.1	EYC80_009999	scaffold_015	complement(999947..1000277)	69				RAL64186.1	DID88_002079	QKRW01000015.1	complement(261761..262744)	240							Bcin06g00420	Bcin06g00420	.	1	Bcin06p00420.1	6	193059..194634	353			APA15309.1	sscle_14g100790
																			KAB8291317.1	EYC80_010001	scaffold_015	1000883..1003667	642				RAL64854.1	DID88_001450	QKRW01000012.1	305623..306186	187							Bcin14g05500	Bcin14g05500	.	1	Bcin14p05500.1	14	complement(2089965..2092210)	590			APA08838.1	sscle_04g036080
																			KAB8291318.1	EYC80_010001	scaffold_015	1000883..1003667	833				RAL65876.1	DID88_005539	QKRW01000008.1	complement(226654..228888)	548							Bcin02g02450	Bcin02g02450	.	1	Bcin02p02450.1	2	complement(902513..903777)	234			APA11961.1	sscle_08g067310
																			KAB8291321.1	EYC80_010004	scaffold_015	1019920..1021421	478				RAL66760.1	DID88_007543	QKRW01000005.1	complement(232719..233531)	270							Bcin12g04390	Bcin12g04390	.	1	Bcin12p04390.1	12	1496799..1498992	674			APA13002.1	sscle_10g077720
																			KAB8291323.1	EYC80_010006	scaffold_015	1029948..1032113	615				RAL67035.1	DID88_007815	QKRW01000004.1	complement(109177..111871)	731							Bcin15g01050	Bcin15g01050	.	1	Bcin15p01050.1	15	complement(392799..394924)	508			APA07037.1	sscle_02g018070
																			KAB8291324.1	EYC80_010006	scaffold_015	1029948..1032113	721				RAL67975.1	DID88_008699	QKRW01000002.1	complement(770007..771070)	322							Bcin16g01460	Bcin16g01460	.	1	Bcin16p01460.1	16	587266..589040	397			APA14323.1	sscle_12g090930
																			KAB8291327.1	EYC80_010009	scaffold_015	1035991..1037092	310				RAL68773.1	DID88_007466	QKRW01000001.1	1809896..1810546	149							Bcin12g00990	Bcin12g00990	.	1	Bcin12p00990.1	12	complement(342184..345241)	768			APA15022.1	sscle_14g097920
																			KAB8291330.1	EYC80_010012	scaffold_015	complement(1047144..1049173)	656				RAL58766.1	DID88_009180	QKRW01000069.1	complement(43321..47222)	1042							Bcin04g06250	Bcin04g06250	.	1	Bcin04p06250.1	4	2153010..2154949	497			APA13827.1	sscle_11g085970
																			KAB8291331.1	EYC80_010013	scaffold_015	1050320..1052704	794				RAL59266.1	DID88_006980	QKRW01000056.1	124739..125938	354							Bcin07g02510	Bcin07g02510	.	1	Bcin07p02510.1	7	complement(933703..934755)	245			APA06269.1	sscle_01g010390
																			KAB8291332.1	EYC80_010014	scaffold_015	complement(1056154..1059301)	797				RAL59420.1	DID88_006794	QKRW01000053.1	complement(42082..43438)	237							Bcin10g04570	Bcin10g04570	.	1	Bcin10p04570.1	10	1754604..1755781	264			APA08889.1	sscle_04g036590
																			KAB8291333.1	EYC80_010015	scaffold_015	1059507..1061446	613				RAL59504.1	DID88_006617	QKRW01000052.1	complement(214823..215893)	332							Bcin13g02960	Bcin13g02960	.	1	Bcin13p02960.1	13	complement(1035098..1036665)	438			APA09001.1	sscle_04g037710
																			KAB8291334.1	EYC80_010016	scaffold_015	1070267..1071138	199				RAL59535.1	DID88_006529	QKRW01000051.1	complement(80137..81678)	402							Bcin13g04530	Bcin13g04530	.	1	Bcin13p04530.1	13	complement(1687648..1690014)	613			APA08286.1	sscle_03g030560
																			KAB8291336.1	EYC80_010018	scaffold_015	complement(1074835..1075905)	356				RAL60792.1	DID88_009897	QKRW01000037.1	complement(360118..362195)	610							Bcin15g05280	Bcin15g05280	.	1	Bcin15p05280.1	15	complement(1829830..1830945)	167			APA16091.1	sscle_16g108610
																			KAB8291339.1	EYC80_010021	scaffold_015	1096052..1097122	216				RAL61179.1	DID88_010258	QKRW01000033.1	22196..22833	166							Bcin15g05280	Bcin15g05280	.	1	Bcin15p05280.1	15	complement(1829830..1830945)	167			APA08667.1	sscle_04g034370
																			KAB8291342.1	EYC80_010024	scaffold_015	1101367..1101725	100				RAL61304.1	DID88_009440	QKRW01000032.1	41003..41790	242							Bcin15g05280	Bcin15g05280	.	1	Bcin15p05280.1	15	complement(1829830..1830945)	167			APA08215.1	sscle_03g029850
																			KAB8291346.1	EYC80_010028	scaffold_015	complement(1106670..1107162)	98				RAL61531.1	DID88_009570	QKRW01000030.1	complement(131056..131925)	289							Bcin15g05510	Bcin15g05510	.	1	Bcin15p05510.1	15	complement(1918147..1921155)	535			APA09374.1	sscle_05g041440
																			KAB8291347.1	EYC80_010029	scaffold_015	1107377..1109204	539				RAL61754.1	DID88_002820	QKRW01000029.1	506874..508488	341							Bcin15g05510	Bcin15g05510	.	1	Bcin15p05510.1	15	complement(1918147..1921155)	535			APA09629.1	sscle_05g043990
																			KAB8291349.1	EYC80_010031	scaffold_015	complement(1110005..1113746)	1211				RAL61756.1	DID88_002821	QKRW01000029.1	508773..509579	200							Bcin02g07770	Bcin02g07770	.	1	Bcin02p07770.1	2	2793226..2794492	244			APA11481.1	sscle_08g062510
																			KAB8291350.1	EYC80_010032	scaffold_015	complement(1114167..1115327)	264				RAL61774.1	DID88_002837	QKRW01000028.1	complement(20166..21767)	514							Bcin04g00420	Bcin04g00420	.	1	Bcin04p00420.1	4	complement(163007..165858)	672			APA10681.1	sscle_06g054510
																			KAB8291351.1	EYC80_010032	scaffold_015	complement(1114167..1115327)	349				RAL62062.1	DID88_002549	QKRW01000027.1	complement(599618..601141)	353							Bcin08g00720	Bcin08g00720	.	1	Bcin08p00720.1	8	319398..320839	399			APA05256.1	sscle_01g000260
																			KAB8291354.1	EYC80_010035	scaffold_015	complement(1119542..1121361)	558				RAL62063.1	DID88_002549	QKRW01000027.1	complement(599618..601141)	321							Bcin09g00510	Bcin09g00510	.	1	Bcin09p00510.1	9	196668..198624	416			APA10774.1	sscle_07g055440
																			KAB8291357.1	EYC80_010038	scaffold_015	1128216..1130333	705				RAL62301.1	DID88_004867	QKRW01000025.1	complement(335324..338336)	809							Bcin12g00090	Bcin12g00090	.	1	Bcin12p00090.1	12	complement(54805..56598)	281			APA07585.1	sscle_03g023550
																			KAB8291360.1	EYC80_010041	scaffold_015	complement(1134632..1136379)	536				RAL62828.1	DID88_004670	QKRW01000022.1	complement(273276..274506)	350							Bcin12g02120	Bcin12g02120	.	1	Bcin12p02120.1	12	749510..751837	582			APA11500.1	sscle_08g062700
																			KAB8291362.1	EYC80_010043	scaffold_015	1141912..1145490	1175				RAL63146.1	DID88_004228	QKRW01000020.1	complement(69161..69796)	155							Bcin16g03950	Bcin16g03950	.	1	Bcin16p03950.1	16	1446491..1448278	450			APA16308.1	sscle_16g110780
																			KAB8291365.1	EYC80_010046	scaffold_015	complement(1151078..1153599)	821				RAL63251.1	DID88_004328	QKRW01000020.1	complement(451372..452769)	443							Bcin01g11330	Bcin01g11330	.	1	Bcin01p11330.1	1	complement(3959604..3962179)	565			APA07228.1	sscle_02g019980
																			KAB8291366.1	EYC80_010046	scaffold_015	complement(1151078..1153599)	643				RAL63296.1	DID88_004372	QKRW01000020.1	complement(631296..639815)	2205							Bcin02g06910	Bcin02g06910	.	1	Bcin02p06910.1	2	complement(2438234..2441180)	468			APA08265.1	sscle_03g030350
																			KAB8291367.1	EYC80_010047	scaffold_015	complement(1155513..1156997)	494				RAL63590.1	DID88_003634	QKRW01000018.1	346099..347233	319							Bcin02g06910	Bcin02g06910	.	1	Bcin02p06910.1	2	complement(2438234..2441180)	468			APA14422.1	sscle_12g091920
																			KAB8291371.1	EYC80_010051	scaffold_015	complement(1167348..1168478)	222				RAL64001.1	DID88_003189	QKRW01000016.1	371487..372118	181							Bcin03g03480	Bcin03g03480	.	1	Bcin03p03480.1	3	1181738..1183809	388			APA09012.1	sscle_04g037820
																			KAB8291372.1	EYC80_010052	scaffold_015	1169415..1181791	523				RAL64429.1	DID88_001905	QKRW01000014.1	complement(391429..393056)	416							Bcin12g06630	Bcin12g06630	.	1	Bcin12p06630.1	12	2301882..2303387	355			APA06049.1	sscle_01g008190
																			KAB8291373.1	EYC80_010052	scaffold_015	1169415..1181791	4031				RAL65272.1	DID88_000842	QKRW01000010.1	complement(3548..4345)	167							Bcin03g08030	Bcin03g08030	.	1	Bcin03p08030.1	3	2755780..2757211	229			APA07415.1	sscle_02g021850
																			KAB8291376.1	EYC80_010055	scaffold_015	complement(1188431..1189786)	435				RAL65351.1	DID88_000919	QKRW01000010.1	297779..298854	319							Bcin05g05110	Bcin05g05110	.	1	Bcin05p05110.1	5	1816972..1818062	227			APA16147.1	sscle_16g109170
																			KAB8291377.1	EYC80_010056	scaffold_015	1190476..1192433	368				RAL65636.1	DID88_005308	QKRW01000009.1	383126..383984	152							Bcin09g03430	Bcin09g03430	.	1	Bcin09p03430.1	9	complement(1250403..1252781)	594			APA14555.1	sscle_13g093250
																			KAB8291378.1	EYC80_010056	scaffold_015	1190476..1192433	415				RAL65715.1	DID88_005383	QKRW01000009.1	complement(696201..696751)	151							Bcin11g00300	Bcin11g00300	.	1	Bcin11p00300.1	11	complement(106966..108168)	328			APA14772.1	sscle_13g095420
																			KAB8291380.1	EYC80_010058	scaffold_015	complement(1193816..1194923)	350				RAL65719.1	DID88_005387	QKRW01000009.1	708052..708626	164							Bcin12g03420	Bcin12g03420	.	1	Bcin12p03420.1	12	1188077..1189181	208			APA06734.1	sscle_02g015040
																			KAB8291381.1	EYC80_010059	scaffold_015	1195403..1197336	462				RAL65877.1	DID88_005540	QKRW01000008.1	complement(229104..230262)	210							Bcin14g05390	Bcin14g05390	.	1	Bcin14p05390.1	14	2057254..2058759	239			APA11584.1	sscle_08g063540
																			KAB8291382.1	EYC80_010059	scaffold_015	1195403..1197336	513				RAL65943.1	DID88_005604	QKRW01000008.1	516781..521132	802							Bcin16g00006	Bcin16g00006	.	1	Bcin16p00006.1	16	26929..29297	611			APA11349.1	sscle_07g061190
																			KAB8291386.1	EYC80_010063	scaffold_015	complement(1204847..1205229)	109				RAL66179.1	DID88_005851	QKRW01000007.1	complement(256736..261779)	951							Bcin16g03240	Bcin16g03240	.	1	Bcin16p03240.1	16	1227444..1229350	244			APA07986.1	sscle_03g027560
																			KAB8291387.1	EYC80_010064	scaffold_015	1205571..1206658	319				RAL66394.1	DID88_006085	QKRW01000006.1	70738..73444	841							Bcin02g08590	Bcin02g08590	.	1	Bcin02p08590.1	2	complement(3051048..3052992)	398			APA08960.1	sscle_04g037300
																			KAB8291393.1	EYC80_010070	scaffold_015	complement(1219781..1220038)	85				RAL66441.1	DID88_006132	QKRW01000006.1	complement(261598..263954)	746							Bcin04g04830	Bcin04g04830	.	1	Bcin04p04830.1	4	1665234..1667119	426			APA13853.1	sscle_11g086230
																			KAB8291394.1	EYC80_010071	scaffold_015	complement(1221023..1222407)	437				RAL66509.1	DID88_006199	QKRW01000006.1	510341..512061	138							Bcin04g04830	Bcin04g04830	.	1	Bcin04p04830.1	4	1665234..1667119	426			APA14155.1	sscle_12g089250
																			KAB8291395.1	EYC80_010072	scaffold_015	1222721..1225903	789				RAL66624.1	DID88_006313	QKRW01000006.1	complement(945582..950606)	1063							Bcin15g01170	Bcin15g01170	.	1	Bcin15p01170.1	15	complement(447848..451625)	845			APA15095.1	sscle_14g098650
																			KAB8291396.1	EYC80_010073	scaffold_015	1226197..1227565	272				RAL66845.1	DID88_007628	QKRW01000005.1	complement(573595..575374)	390							Bcin16g03240	Bcin16g03240	.	1	Bcin16p03240.1	16	1227444..1229350	455			APA09686.1	sscle_05g044560
																			KAB8291404.1	EYC80_010080	scaffold_015	1250830..1252612	576				RAL67376.1	DID88_008131	QKRW01000003.1	96337..98742	419							Bcin03g05060	Bcin03g05060	.	1	Bcin03p05060.1	3	1707688..1709461	389			APA06904.1	sscle_02g016740
																			KAB8291406.1	EYC80_010082	scaffold_015	1280361..1281245	294				RAL67555.1	DID88_008310	QKRW01000003.1	complement(797005..799810)	893							Bcin03g05820	Bcin03g05820	.	1	Bcin03p05820.1	3	complement(1951728..1953113)	329			APA15883.1	sscle_15g106530
																			KAB8291412.1	EYC80_010087	scaffold_015	1307831..1308524	150				RAL67604.1	DID88_008357	QKRW01000003.1	complement(989111..990571)	427							Bcin04g06020	Bcin04g06020	.	1	Bcin04p06020.1	4	complement(2069547..2073312)	987			APA08419.1	sscle_03g031890
																			KAB8291417.1	EYC80_010091	scaffold_015	complement(1314711..1316183)	471				RAL67676.1	DID88_008418	QKRW01000003.1	complement(1188275..1194044)	1626							Bcin04g06650	Bcin04g06650	.	1	Bcin04p06650.1	4	2303388..2306101	536			APA15795.1	sscle_15g105650
																			KAB8291418.1	EYC80_010092	scaffold_015	1316965..1317730	237				RAL67801.1	DID88_008528	QKRW01000002.1	complement(10836..11977)	301							Bcin04g06650	Bcin04g06650	.	1	Bcin04p06650.1	4	2303388..2306101	536			APA05480.1	sscle_01g002500
																			KAB8291419.1	EYC80_010093	scaffold_015	complement(1317870..1319249)	459				RAL68195.1	DID88_008902	QKRW01000002.1	complement(1500896..1503390)	671							Bcin05g05900	Bcin05g05900	.	1	Bcin05p05900.1	5	2035056..2036892	441			APA05913.1	sscle_01g006830
																			KAB8291420.1	EYC80_010094	scaffold_015	1320108..1322758	866				RAL68196.1	DID88_008902	QKRW01000002.1	complement(1500896..1503390)	653							Bcin05g06640	Bcin05g06640	.	1	Bcin05p06640.1	5	complement(2278677..2279648)	239			APA06309.1	sscle_01g010790
																			KAB8291428.1	EYC80_010101	scaffold_015	1351442..1353732	709				RAL68377.1	DID88_007108	QKRW01000001.1	complement(407726..409087)	386							Bcin06g03920	Bcin06g03920	.	1	Bcin06p03920.1	6	1350398..1352717	399			APA12727.1	sscle_10g074970
																			KAB8291527.1	EYC80_006329	scaffold_014	complement(31323..33043)	545				RAL68455.1	DID88_007184	QKRW01000001.1	complement(751514..753336)	293							Bcin06g06040	Bcin06g06040	.	1	Bcin06p06040.1	6	complement(2108351..2111681)	471			APA05841.1	sscle_01g006110
																			KAB8291530.1	EYC80_006332	scaffold_014	37044..38212	195				RAL66605.1	DID88_006295	QKRW01000006.1	complement(881789..883324)	477							Bcin06g06040	Bcin06g06040	.	1	Bcin06p06040.1	6	complement(2108351..2111681)	471			APA09286.1	sscle_05g040560
																			KAB8291537.1	EYC80_006338	scaffold_014	complement(56972..59056)	694				RAL61801.1	DID88_002864	QKRW01000028.1	complement(138691..142071)	1126							Bcin06g06410	Bcin06g06410	.	1	Bcin06p06410.1	6	complement(2218257..2219806)	366			APA14765.1	sscle_13g095350
																			KAB8291538.1	EYC80_006339	scaffold_014	84353..85745	321				RAL64964.1	DID88_001554	QKRW01000012.1	758552..766117	2399							Bcin11g04120	Bcin11g04120	.	1	Bcin11p04120.1	11	1549767..1552740	746			APA07094.1	sscle_02g018640
																			KAB8291540.1	EYC80_006341	scaffold_014	complement(104116..107378)	837				RAL64252.1	DID88_002144	QKRW01000015.1	558657..560485	445							Bcin16g04210	Bcin16g04210	.	1	Bcin16p04210.1	16	1533460..1535179	344			APA09811.1	sscle_05g045810
																			KAB8291542.1	EYC80_006343	scaffold_014	complement(111234..112741)	384				RAL59319.1	DID88_006924	QKRW01000055.1	complement(104962..106682)	459							Bcin16g04630	Bcin16g04630	.	1	Bcin16p04630.1	16	1694215..1695266	261			APA13470.1	sscle_11g082400
																			KAB8291545.1	EYC80_006346	scaffold_014	129605..131153	477				RAL65904.1	DID88_005566	QKRW01000008.1	372512..374174	521							Bcin05g01660	Bcin05g01660	.	1	Bcin05p01660.1	5	complement(637749..640091)	415			APA12944.1	sscle_10g077140
																			KAB8291546.1	EYC80_006347	scaffold_014	complement(132016..132871)	244				RAL61993.1	DID88_002482	QKRW01000027.1	294678..296607	421							Bcin10g01980	Bcin10g01980	.	1	Bcin10p01980.1	10	complement(773769..775450)	475			APA10338.1	sscle_06g051080
																			KAB8291547.1	EYC80_006348	scaffold_014	134485..135686	303				RAL61871.1	DID88_002934	QKRW01000028.1	complement(439176..442536)	901							Bcin12g04740	Bcin12g04740	.	1	Bcin12p04740.1	12	complement(1608003..1609520)	316			APA11450.1	sscle_08g062200
																			KAB8291548.1	EYC80_006349	scaffold_014	complement(136977..137978)	333				RAL66044.1	DID88_005705	QKRW01000008.1	948457..949596	275							Bcin13g03170	Bcin13g03170	.	1	Bcin13p03170.1	13	1123089..1125373	642			APA10242.1	sscle_06g050120
																			KAB8291550.1	EYC80_006351	scaffold_014	141583..144780	993				RAL59436.1	DID88_006810	QKRW01000053.1	126892..127749	285							Bcin13g03640	Bcin13g03640	.	1	Bcin13p03640.1	13	complement(1263463..1265974)	444			APA11134.1	sscle_07g059040
																			KAB8291551.1	EYC80_006352	scaffold_014	complement(148185..148850)	181				RAL66440.1	DID88_006131	QKRW01000006.1	complement(254365..255694)	336							Bcin01g05330	Bcin01g05330	.	1	Bcin01p05330.1	1	complement(1889413..1890551)	197			APA08334.1	sscle_03g031040
																			KAB8291555.1	EYC80_006356	scaffold_014	complement(177104..178068)	295				RAL65139.1	DID88_001245	QKRW01000011.1	complement(560971..562129)	298							Bcin01g05940	Bcin01g05940	.	1	Bcin01p05940.1	1	2080529..2082521	465			APA09106.1	sscle_04g038760
																			KAB8291556.1	EYC80_006357	scaffold_014	178684..180482	547				RAL59177.1	DID88_006733	QKRW01000058.1	complement(157281..163096)	1392							Bcin01g07530	Bcin01g07530	.	1	Bcin01p07530.1	1	complement(2620972..2623145)	516			APA08545.1	sscle_04g033150
																			KAB8291558.1	EYC80_006359	scaffold_014	complement(186628..187035)	135				RAL59005.1	DID88_009034	QKRW01000062.1	121852..125330	741							Bcin02g02120	Bcin02g02120	.	1	Bcin02p02120.1	2	complement(785060..787172)	379			APA08579.1	sscle_04g033490
																			KAB8291561.1	EYC80_006362	scaffold_014	complement(197095..199635)	680				RAL61153.1	DID88_010492	QKRW01000034.1	complement(398562..399939)	404							Bcin03g02760	Bcin03g02760	.	1	Bcin03p02760.1	3	complement(908258..910794)	482			APA12761.1	sscle_10g075310
																			KAB8291562.1	EYC80_006363	scaffold_014	complement(201801..205480)	914				RAL63351.1	DID88_003775	QKRW01000019.1	101092..104647	954							Bcin04g04900	Bcin04g04900	.	1	Bcin04p04900.1	4	complement(1685651..1688994)	964			APA07311.1	sscle_02g020810
																			KAB8291563.1	EYC80_006364	scaffold_014	215450..219267	1122				RAL65726.1	DID88_005394	QKRW01000009.1	730060..731257	304							Bcin05g04950	Bcin05g04950	.	1	Bcin05p04950.1	5	complement(1765016..1767362)	503			APA14073.1	sscle_12g088430
																			KAB8291564.1	EYC80_006364	scaffold_014	215450..219267	1119				RAL65833.1	DID88_005496	QKRW01000008.1	complement(76683..78413)	424							Bcin06g00280	Bcin06g00280	.	1	Bcin06p00280.1	6	128533..130068	200			APA15141.1	sscle_14g099110
																			KAB8291565.1	EYC80_006365	scaffold_014	225851..226263	115				RAL60833.1	DID88_010158	QKRW01000036.1	complement(41195..42681)	202							Bcin09g00470	Bcin09g00470	.	1	Bcin09p00470.1	9	187370..188609	319			APA12368.1	sscle_09g071380
																			KAB8291566.1	EYC80_006366	scaffold_014	227278..228306	324				RAL58967.1	DID88_009258	QKRW01000063.1	88796..89792	284							Bcin12g03130	Bcin12g03130	.	1	Bcin12p03130.1	12	1064038..1068340	965			APA09002.1	sscle_04g037720
																			KAB8291567.1	EYC80_006367	scaffold_014	231141..232726	492				RAL66958.1	DID88_007740	QKRW01000005.1	complement(1017152..1018842)	466							Bcin14g03170	Bcin14g03170	.	1	Bcin14p03170.1	14	1202050..1204346	386			APA11049.1	sscle_07g058190
																			KAB8291568.1	EYC80_006368	scaffold_014	complement(235840..240307)	1450				RAL59452.1	DID88_006825	QKRW01000053.1	200136..207247	1555							Bcin03g07320	Bcin03g07320	.	1	Bcin03p07320.1	3	complement(2473528..2475473)	392			APA16197.1	sscle_16g109670
																			KAB8291571.1	EYC80_006371	scaffold_014	complement(249434..250518)	293				RAL63374.1	DID88_003798	QKRW01000019.1	complement(190098..192181)	676							Bcin05g04210	Bcin05g04210	.	1	Bcin05p04210.1	5	complement(1513461..1514809)	313			APA14366.1	sscle_12g091360
																			KAB8291574.1	EYC80_006374	scaffold_014	261096..262844	537				RAL60812.1	DID88_009916	QKRW01000037.1	425166..427117	596							Bcin06g03730	Bcin06g03730	.	1	Bcin06p03730.1	6	1301395..1302038	89			APA06167.1	sscle_01g009370
																			KAB8291578.1	EYC80_006378	scaffold_014	275101..275748	215				RAL67318.1	DID88_008080	QKRW01000004.1	complement(1299914..1301039)	350							Bcin06g04910	Bcin06g04910	.	1	Bcin06p04910.1	6	complement(1667591..1669210)	361			APA08613.1	sscle_04g033830
																			KAB8291579.1	EYC80_006379	scaffold_014	complement(275911..276792)	119				RAL59574.1	DID88_006567	QKRW01000051.1	214678..215598	254							Bcin08g02120	Bcin08g02120	.	1	Bcin08p02120.1	8	complement(802178..804918)	666			APA06645.1	sscle_02g014150
																			KAB8291580.1	EYC80_006380	scaffold_014	278794..280675	413				RAL65864.1	DID88_005527	QKRW01000008.1	complement(195963..196736)	200							Bcin09g04790	Bcin09g04790	.	1	Bcin09p04790.1	9	1678852..1681395	464			APA15039.1	sscle_14g098090
																			KAB8291581.1	EYC80_006381	scaffold_014	complement(281634..282124)	141				RAL59419.1	DID88_006793	QKRW01000053.1	complement(39276..40133)	238							Bcin12g06300	Bcin12g06300	.	1	Bcin12p06300.1	12	complement(2184223..2185912)	354			APA12359.1	sscle_09g071290
																			KAB8291582.1	EYC80_006382	scaffold_014	282382..285769	1110				RAL67367.1	DID88_008122	QKRW01000003.1	54985..56619	311							Bcin13g00470	Bcin13g00470	.	1	Bcin13p00470.1	13	complement(189679..192408)	660			APA07947.1	sscle_03g027170
																			KAB8291583.1	EYC80_006383	scaffold_014	286428..287789	354				RAL63872.1	DID88_003515	QKRW01000017.1	643872..644239	104							Bcin16g00010	Bcin16g00010	.	1	Bcin16p00010.1	16	83836..85302	362			APA12396.1	sscle_09g071660
																			KAB8291584.1	EYC80_006384	scaffold_014	complement(289218..289955)	245				RAL63108.1	DID88_004192	QKRW01000021.1	complement(651513..652530)	188							Bcin16g05050	Bcin16g05050	.	1	Bcin16p05050.1	16	1860110..1861995	510			APA06360.1	sscle_01g011300
																			KAB8291585.1	EYC80_006385	scaffold_014	complement(291916..292554)	196				RAL64528.1	DID88_002002	QKRW01000014.1	complement(762273..763174)	250							Bcin01g05680	Bcin01g05680	.	1	Bcin01p05680.1	1	complement(1970987..1974032)	530			APA15952.1	sscle_15g107220
																			KAB8291590.1	EYC80_006390	scaffold_014	complement(304367..306991)	806				RAL62059.1	DID88_002546	QKRW01000027.1	complement(586711..587358)	196							Bcin03g01440	Bcin03g01440	.	1	Bcin03p01440.1	3	480346..482113	444			APA11619.1	sscle_08g063890
																			KAB8291593.1	EYC80_006393	scaffold_014	complement(322989..323661)	88				RAL64752.1	DID88_001783	QKRW01000013.1	787799..789312	439							Bcin04g03620	Bcin04g03620	.	1	Bcin04p03620.1	4	1309864..1311438	341			APA14791.1	sscle_13g095610
																			KAB8291594.1	EYC80_006394	scaffold_014	324692..325662	159				RAL67541.1	DID88_008296	QKRW01000003.1	752669..754477	347							Bcin04g03620	Bcin04g03620	.	1	Bcin04p03620.1	4	1309864..1311438	341			APA14920.1	sscle_13g096900
																			KAB8291600.1	EYC80_006400	scaffold_014	complement(341834..344479)	881				RAL62079.1	DID88_002565	QKRW01000026.1	39491..40217	196							Bcin06g00550	Bcin06g00550	.	1	Bcin06p00550.1	6	239556..240653	202			APA10751.1	sscle_06g055210
																			KAB8291603.1	EYC80_006403	scaffold_014	356115..357161	279				RAL58761.1	DID88_009176	QKRW01000069.1	complement(33898..35276)	420							Bcin08g02990	Bcin08g02990	.	1	Bcin08p02990.1	8	1137478..1140745	521			APA05678.1	sscle_01g004480
																			KAB8291604.1	EYC80_006404	scaffold_014	complement(359135..360362)	350				RAL68456.1	DID88_007184	QKRW01000001.1	complement(751514..753336)	577							Bcin08g02990	Bcin08g02990	.	1	Bcin08p02990.1	8	1137478..1140745	521			APA08349.1	sscle_03g031190
																			KAB8291605.1	EYC80_006405	scaffold_014	361260..365875	1467				RAL62491.1	DID88_005056	QKRW01000024.1	complement(439678..440742)	287							Bcin08g02990	Bcin08g02990	.	1	Bcin08p02990.1	8	1137478..1140745	521			APA12991.1	sscle_10g077610
																			KAB8291606.1	EYC80_006406	scaffold_014	complement(366557..368850)	720				RAL67135.1	DID88_007913	QKRW01000004.1	568103..568751	198							Bcin08g02990	Bcin08g02990	.	1	Bcin08p02990.1	8	1137478..1140745	521			APA08408.1	sscle_03g031780
																			KAB8291607.1	EYC80_006407	scaffold_014	369219..373854	1459				RAL65584.1	DID88_005256	QKRW01000009.1	complement(161984..162664)	226							Bcin08g02990	Bcin08g02990	.	1	Bcin08p02990.1	8	1137478..1140745	521			APA13616.1	sscle_11g083860
																			KAB8291611.1	EYC80_006411	scaffold_014	382468..382887	139				RAL62810.1	DID88_004652	QKRW01000022.1	194481..194963	92							Bcin09g00200	Bcin09g00200	.	1	Bcin09p00200.1	9	complement(78602..81158)	453			APA10807.1	sscle_07g055770
																			KAB8291612.1	EYC80_006412	scaffold_014	complement(383085..384070)	224				RAL65391.1	DID88_000959	QKRW01000010.1	complement(462384..462798)	73							Bcin09g00770	Bcin09g00770	.	1	Bcin09p00770.1	9	268768..270240	377			APA08961.1	sscle_04g037310
																			KAB8291613.1	EYC80_006413	scaffold_014	complement(390296..391426)	318				RAL62328.1	DID88_004894	QKRW01000025.1	complement(451627..453411)	576							Bcin09g04410	Bcin09g04410	.	1	Bcin09p04410.1	9	complement(1543579..1546728)	636			APA10923.1	sscle_07g056930
																			KAB8291614.1	EYC80_006414	scaffold_014	391759..392288	137				RAL66058.1	DID88_005718	QKRW01000008.1	complement(996329..996898)	151							Bcin09g04410	Bcin09g04410	.	1	Bcin09p04410.1	9	complement(1543579..1546728)	636			APA12393.1	sscle_09g071630
																			KAB8291616.1	EYC80_006416	scaffold_014	complement(402304..409276)	2272				RAL60153.1	DID88_000778	QKRW01000043.1	150295..152016	521							Bcin13g00110	Bcin13g00110	.	1	Bcin13p00110.1	13	complement(45322..47416)	607			APA11216.1	sscle_07g059860
																			KAB8291623.1	EYC80_006423	scaffold_014	432113..434222	531				RAL60927.1	DID88_010025	QKRW01000035.1	complement(931..1919)	312							Bcin13g05710	Bcin13g05710	.	1	Bcin13p05710.1	13	complement(2160124..2162783)	724			APA09864.1	sscle_05g046340
																			KAB8291628.1	EYC80_006428	scaffold_014	470514..475557	1549				RAL61398.1	DID88_009531	QKRW01000032.1	462637..463250	166							Bcin15g05030	Bcin15g05030	.	1	Bcin15p05030.1	15	1696731..1698804	414			APA08232.1	sscle_03g030020
																			KAB8291630.1	EYC80_006430	scaffold_014	480556..481571	322				RAL63072.1	DID88_004157	QKRW01000021.1	520483..520943	110							Bcin04g04030	Bcin04g04030	.	1	Bcin04p04030.1	4	1434378..1435511	206			APA07158.1	sscle_02g019280
																			KAB8291631.1	EYC80_006431	scaffold_014	482181..482870	229				RAL61761.1	DID88_002825	QKRW01000029.1	520719..521542	239							Bcin09g00190	Bcin09g00190	.	1	Bcin09p00190.1	9	complement(74102..77070)	462			APA14585.1	sscle_13g093550
																			KAB8291632.1	EYC80_006432	scaffold_014	complement(485392..489132)	1029				RAL61750.1	DID88_002816	QKRW01000029.1	481958..484041	613							Bcin09g02640	Bcin09g02640	.	1	Bcin09p02640.1	9	complement(951701..954861)	804			APA12160.1	sscle_09g069300
																			KAB8291633.1	EYC80_006433	scaffold_014	complement(494724..498747)	887				RAL60630.1	DID88_009948	QKRW01000038.1	complement(91880..92424)	160							Bcin11g01370	Bcin11g01370	.	1	Bcin11p01370.1	11	464581..467558	816			APA09312.1	sscle_05g040820
																			KAB8291634.1	EYC80_006434	scaffold_014	501161..504398	1013				RAL62543.1	DID88_005108	QKRW01000024.1	complement(628563..629054)	145							Bcin12g06710	Bcin12g06710	.	1	Bcin12p06710.1	12	2317151..2318798	409			APA05294.1	sscle_01g000640
																			KAB8291635.1	EYC80_006435	scaffold_014	507721..509543	572				RAL63950.1	DID88_003138	QKRW01000016.1	219387..222481	779							Bcin12g06770	Bcin12g06770	.	1	Bcin12p06770.1	12	2333629..2335037	357			APA07282.1	sscle_02g020520
																			KAB8291637.1	EYC80_006437	scaffold_014	519689..521503	604				RAL58115.1	DID88_002390	QKRW01000099.1	complement(19211..19516)	101							Bcin15g02200	Bcin15g02200	.	1	Bcin15p02200.1	15	complement(759412..761988)	321			APA11821.1	sscle_08g065910
																			KAB8291641.1	EYC80_006441	scaffold_014	534480..536333	617				RAL68093.1	DID88_008811	QKRW01000002.1	complement(1197208..1197618)	102							Bcin01g02470	Bcin01g02470	.	1	Bcin01p02470.1	1	complement(915613..917570)	585			APA10313.1	sscle_06g050830
																			KAB8291642.1	EYC80_006442	scaffold_014	complement(537454..539295)	596				RAL62546.1	DID88_005111	QKRW01000024.1	complement(636557..637914)	356							Bcin02g03090	Bcin02g03090	.	1	Bcin02p03090.1	2	1112257..1114496	602			APA13424.1	sscle_11g081940
																			KAB8291644.1	EYC80_006444	scaffold_014	complement(543302..543892)	196				RAL58926.1	DID88_009217	QKRW01000064.1	complement(64691..65626)	287							Bcin02g07080	Bcin02g07080	.	1	Bcin02p07080.1	2	complement(2502862..2506118)	678			APA05629.1	sscle_01g003990
																			KAB8291649.1	EYC80_006449	scaffold_014	558223..558916	172				RAL65646.1	DID88_005317	QKRW01000009.1	complement(420071..421935)	584							Bcin04g05530	Bcin04g05530	.	1	Bcin04p05530.1	4	1911112..1913204	575			APA05789.1	sscle_01g005590
																			KAB8291650.1	EYC80_006450	scaffold_014	complement(559934..561381)	370				RAL59352.1	DID88_006842	QKRW01000054.1	complement(38437..39399)	171							Bcin05g05160	Bcin05g05160	.	1	Bcin05p05160.1	5	complement(1827826..1829550)	336			APA07001.1	sscle_02g017710
																			KAB8291653.1	EYC80_006453	scaffold_014	598072..602007	1311				RAL63059.1	DID88_004144	QKRW01000021.1	complement(455752..458142)	514							Bcin05g08230	Bcin05g08230	.	1	Bcin05p08230.1	5	complement(2874962..2876379)	322			APA12115.1	sscle_09g068850
																			KAB8291657.1	EYC80_006457	scaffold_014	complement(612320..613559)	191				RAL61409.1	DID88_009339	QKRW01000031.1	30530..31428	202							Bcin06g04840	Bcin06g04840	.	1	Bcin06p04840.1	6	complement(1641717..1644772)	777			APA15394.1	sscle_14g101640
																			KAB8291658.1	EYC80_006458	scaffold_014	complement(615028..616280)	362				RAL62402.1	DID88_004968	QKRW01000024.1	102542..102964	79							Bcin07g06780	Bcin07g06780	.	1	Bcin07p06780.1	7	complement(2512424..2514895)	589			APA11860.1	sscle_08g066300
																			KAB8291659.1	EYC80_006459	scaffold_014	complement(617901..618176)	91				RAL63660.1	DID88_003703	QKRW01000018.1	597964..599752	545							Bcin09g07010	Bcin09g07010	.	1	Bcin09p07010.1	9	2473594..2475913	579			APA05572.1	sscle_01g003420
																			KAB8291660.1	EYC80_006460	scaffold_014	complement(619323..619970)	215				RAL62699.1	DID88_004542	QKRW01000023.1	509779..510469	114							Bcin16g02490	Bcin16g02490	.	1	Bcin16p02490.1	16	970183..972381	409			APA13106.1	sscle_10g078760
																			KAB8291661.1	EYC80_006461	scaffold_014	620554..622053	370				RAL58191.1	DID88_002326	QKRW01000095.1	complement(45861..46914)	332							Bcin16g03980	Bcin16g03980	.	1	Bcin16p03980.1	16	1456169..1458812	576			APA09301.1	sscle_05g040710
																			KAB8291663.1	EYC80_006463	scaffold_014	complement(626825..628560)	561				RAL66889.1	DID88_007671	QKRW01000005.1	complement(732362..733019)	114							Bcin01g03700	Bcin01g03700	.	1	Bcin01p03700.1	1	1320876..1321949	194			APA07813.1	sscle_03g025830
																			KAB8291664.1	EYC80_006464	scaffold_014	632439..636921	1395				RAL63944.1	DID88_003132	QKRW01000016.1	196932..198688	480							Bcin01g03700	Bcin01g03700	.	1	Bcin01p03700.1	1	1320876..1321949	194			APA10778.1	sscle_07g055480
																			KAB8291667.1	EYC80_006467	scaffold_014	643950..646730	378				RAL58318.1	DID88_006430	QKRW01000088.1	complement(43012..44685)	439							Bcin01g11290	Bcin01g11290	.	1	Bcin01p11290.1	1	3950663..3952287	414			APA12419.1	sscle_09g071890
																			KAB8291670.1	EYC80_006470	scaffold_014	complement(655166..655691)	144				RAL60374.1	DID88_000150	QKRW01000041.1	245135..245969	236							Bcin02g00350	Bcin02g00350	.	1	Bcin02p00350.1	2	227868..229697	377			APA06364.1	sscle_01g011340
																			KAB8291671.1	EYC80_006471	scaffold_014	complement(656812..657682)	271				RAL68433.1	DID88_007162	QKRW01000001.1	655541..657456	576							Bcin03g00570	Bcin03g00570	.	1	Bcin03p00570.1	3	209344..210502	169			APA08442.1	sscle_04g032120
																			KAB8291672.1	EYC80_006472	scaffold_014	complement(658871..659693)	208				RAL62230.1	DID88_004801	QKRW01000025.1	84963..86735	556							Bcin07g01070	Bcin07g01070	.	1	Bcin07p01070.1	7	complement(393915..395799)	471			APA11408.1	sscle_07g061780
																			KAB8291673.1	EYC80_006473	scaffold_014	660021..660970	296				RAL65288.1	DID88_000856	QKRW01000010.1	56936..60422	862							Bcin08g01900	Bcin08g01900	.	1	Bcin08p01900.1	8	complement(732354..733839)	322			APA07759.1	sscle_03g025290
																			KAB8291674.1	EYC80_006474	scaffold_014	662122..663590	424				RAL66178.1	DID88_005850	QKRW01000007.1	complement(255274..256128)	284							Bcin08g04100	Bcin08g04100	.	1	Bcin08p04100.1	8	complement(1582657..1584716)	526			APA11994.1	sscle_08g067640
																			KAB8291676.1	EYC80_006476	scaffold_014	669576..670600	297				RAL66461.1	DID88_006151	QKRW01000006.1	329506..330740	143							Bcin09g04940	Bcin09g04940	.	1	Bcin09p04940.1	9	complement(1722596..1723795)	270			APA11798.1	sscle_08g065680
																			KAB8291677.1	EYC80_006477	scaffold_014	complement(672074..674508)	793				RAL61828.1	DID88_002891	QKRW01000028.1	241441..243586	465							Bcin11g02150	Bcin11g02150	.	1	Bcin11p02150.1	11	complement(710903..711789)	211			APA06337.1	sscle_01g011070
																			KAB8291678.1	EYC80_006478	scaffold_014	675254..675863	134				RAL66635.1	DID88_006323	QKRW01000006.1	996573..997755	234							Bcin12g06410	Bcin12g06410	.	1	Bcin12p06410.1	12	2229477..2231592	545			APA13432.1	sscle_11g082020
																			KAB8291679.1	EYC80_006479	scaffold_014	complement(676052..676741)	128				RAL58704.1	DID88_003061	QKRW01000071.1	28976..29717	169							Bcin14g04040	Bcin14g04040	.	1	Bcin14p04040.1	14	1586919..1588240	361			APA06887.1	sscle_02g016570
																			KAB8291680.1	EYC80_006480	scaffold_014	677378..678102	179				RAL62710.1	DID88_004553	QKRW01000023.1	complement(553062..555496)	604							Bcin01g03820	Bcin01g03820	.	1	Bcin01p03820.1	1	1375978..1378673	677			APA16279.1	sscle_16g110490
																			KAB8291681.1	EYC80_006481	scaffold_014	complement(678768..680813)	681				RAL60623.1	DID88_009941	QKRW01000038.1	complement(68261..70613)	734							Bcin02g04640	Bcin02g04640	.	1	Bcin02p04640.1	2	complement(1660617..1661498)	208			APA10588.1	sscle_06g053580
																			KAB8291684.1	EYC80_006484	scaffold_014	686537..688548	654				RAL67532.1	DID88_008287	QKRW01000003.1	complement(715764..717589)	420							Bcin03g03220	Bcin03g03220	.	1	Bcin03p03220.1	3	complement(1072964..1075246)	477			APA15755.1	sscle_15g105250
																			KAB8291685.1	EYC80_006485	scaffold_014	complement(690648..695061)	1452				RAL68602.1	DID88_007318	QKRW01000001.1	complement(1232949..1233438)	141							Bcin03g03300	Bcin03g03300	.	1	Bcin03p03300.1	3	1099972..1102649	441			APA08164.1	sscle_03g029340
																			KAB8291687.1	EYC80_006487	scaffold_014	703249..704650	420				RAL63092.1	DID88_004176	QKRW01000021.1	complement(590322..591595)	350							Bcin04g05020	Bcin04g05020	.	1	Bcin04p05020.1	4	1732364..1734137	398			APA10706.1	sscle_06g054760
																			KAB8291690.1	EYC80_006490	scaffold_014	710641..712291	517				RAL58299.1	DID88_006411	QKRW01000089.1	57463..57884	122							Bcin08g03760	Bcin08g03760	.	1	Bcin08p03760.1	8	complement(1453282..1455211)	403			APA10835.1	sscle_07g056050
																			KAB8291691.1	EYC80_006490	scaffold_014	710641..712291	240				RAL60064.1	DID88_000690	QKRW01000044.1	complement(110396..110810)	95							Bcin10g00850	Bcin10g00850	.	1	Bcin10p00850.1	10	complement(354801..357107)	505			APA09409.1	sscle_05g041790
																			KAB8291692.1	EYC80_006491	scaffold_014	714993..716465	490				RAL66924.1	DID88_007706	QKRW01000005.1	903499..903886	102							Bcin10g04320	Bcin10g04320	.	1	Bcin10p04320.1	10	1660091..1662453	546			APA14491.1	sscle_13g092610
																			KAB8291693.1	EYC80_006491	scaffold_014	714993..716465	346				RAL64172.1	DID88_002065	QKRW01000015.1	177622..179013	463							Bcin11g00010	Bcin11g00010	.	1	Bcin11p00010.1	11	complement(9354..11945)	675			APA09802.1	sscle_05g045720
																			KAB8291694.1	EYC80_006492	scaffold_014	complement(717029..718828)	354				RAL61142.1	DID88_010481	QKRW01000034.1	complement(337564..338046)	160							Bcin11g02150	Bcin11g02150	.	1	Bcin11p02150.1	11	complement(710903..711789)	250			APA12049.1	sscle_08g068190
																			KAB8291696.1	EYC80_006494	scaffold_014	complement(723385..725081)	458				RAL66955.1	DID88_007737	QKRW01000005.1	1009219..1009500	93							Bcin11g06450	Bcin11g06450	.	1	Bcin11p06450.1	11	2289386..2291960	714			APA15760.1	sscle_15g105300
																			KAB8291697.1	EYC80_006495	scaffold_014	complement(725898..727115)	388				RAL68696.1	DID88_007402	QKRW01000001.1	complement(1542855..1543866)	282							Bcin12g03390	Bcin12g03390	.	1	Bcin12p03390.1	12	complement(1177943..1180226)	615			APA14369.1	sscle_12g091390
																			KAB8291701.1	EYC80_006499	scaffold_014	736289..738325	630				RAL66746.1	DID88_007529	QKRW01000005.1	183395..184046	99							Bcin12g04640	Bcin12g04640	.	1	Bcin12p04640.1	12	1577199..1578943	483			APA09527.1	sscle_05g042970
																			KAB8291702.1	EYC80_006500	scaffold_014	complement(738986..739839)	249				RAL67864.1	DID88_008590	QKRW01000002.1	complement(292909..294093)	307							Bcin16g01050	Bcin16g01050	.	1	Bcin16p01050.1	16	complement(429879..431614)	414			APA16293.1	sscle_16g110630
																			KAB8291703.1	EYC80_006501	scaffold_014	complement(740518..741422)	251				RAL67865.1	DID88_008590	QKRW01000002.1	complement(292909..294093)	308							Bcin01g07210	Bcin01g07210	.	1	Bcin01p07210.1	1	complement(2513926..2516838)	788			APA10738.1	sscle_06g055080
																			KAB8291706.1	EYC80_006504	scaffold_014	complement(748900..750042)	333				RAL61031.1	DID88_010127	QKRW01000035.1	complement(388137..390417)	606							Bcin02g00440	Bcin02g00440	.	1	Bcin02p00440.1	2	253022..254404	290			APA12137.1	sscle_09g069070
																			KAB8291709.1	EYC80_006507	scaffold_014	complement(768679..769778)	330				RAL63826.1	DID88_003469	QKRW01000017.1	450769..451182	137							Bcin03g01310	Bcin03g01310	.	1	Bcin03p01310.1	3	460080..461289	205			APA14711.1	sscle_13g094810
																			KAB8291711.1	EYC80_006509	scaffold_014	771932..773770	612				RAL63395.1	DID88_003819	QKRW01000019.1	293739..294497	252							Bcin05g00740	Bcin05g00740	.	1	Bcin05p00740.1	5	303404..305692	535			APA07495.1	sscle_03g022650
																			KAB8291714.1	EYC80_006512	scaffold_014	781100..782851	506				RAL65158.1	DID88_001264	QKRW01000011.1	633010..633922	178							Bcin05g00860	Bcin05g00860	.	1	Bcin05p00860.1	5	357509..359171	271			APA09283.1	sscle_05g040530
																			KAB8291717.1	EYC80_006515	scaffold_014	complement(796148..797044)	149				RAL61383.1	DID88_009517	QKRW01000032.1	421164..422527	338							Bcin05g06510	Bcin05g06510	.	1	Bcin05p06510.1	5	complement(2232509..2235268)	823			APA09104.1	sscle_04g038740
																			KAB8291719.1	EYC80_006517	scaffold_014	complement(805282..810182)	1143				RAL62552.1	DID88_004402	QKRW01000023.1	complement(12484..13742)	336							Bcin08g06160	Bcin08g06160	.	1	Bcin08p06160.1	8	complement(2296150..2297543)	349			APA12384.1	sscle_09g071540
																			KAB8291720.1	EYC80_006517	scaffold_014	complement(805282..810182)	1140				RAL63021.1	DID88_004107	QKRW01000021.1	332571..333104	136							Bcin11g01400	Bcin11g01400	.	1	Bcin11p01400.1	11	complement(474790..475975)	191			APA06493.1	sscle_02g012630
																			KAB8291721.1	EYC80_006518	scaffold_014	complement(812346..813461)	371				RAL59765.1	DID88_000394	QKRW01000048.1	complement(156321..159704)	887							Bcin12g05700	Bcin12g05700	.	1	Bcin12p05700.1	12	complement(1966154..1967498)	387			APA06212.1	sscle_01g009820
																			KAB8291723.1	EYC80_006520	scaffold_014	complement(820546..821191)	129				RAL67408.1	DID88_008163	QKRW01000003.1	complement(189324..189824)	166							Bcin13g01770	Bcin13g01770	.	1	Bcin13p01770.1	13	complement(630953..632843)	396			APA15688.1	sscle_15g104580
																			KAB8291724.1	EYC80_006521	scaffold_014	complement(821826..823415)	452				RAL64965.1	DID88_001555	QKRW01000012.1	complement(766811..767848)	161							Bcin14g01630	Bcin14g01630	.	1	Bcin14p01630.1	14	complement(710789..712447)	335			APA11905.1	sscle_08g066750
																			KAB8291725.1	EYC80_006522	scaffold_014	complement(823993..826069)	659				RAL68142.1	DID88_008854	QKRW01000002.1	complement(1352752..1353594)	209							Bcin01g01480	Bcin01g01480	.	1	Bcin01p01480.1	1	complement(581479..583043)	374			APA12938.1	sscle_10g077080
																			KAB8291726.1	EYC80_006523	scaffold_014	826437..827687	416				RAL61194.1	DID88_010273	QKRW01000033.1	complement(81849..82224)	105							Bcin03g03990	Bcin03g03990	.	1	Bcin03p03990.1	3	1331607..1333650	540			APA11005.1	sscle_07g057750
																			KAB8291727.1	EYC80_006524	scaffold_014	828326..832669	1394				RAL66965.1	DID88_007746	QKRW01000005.1	1046267..1046813	86							Bcin03g05890	Bcin03g05890	.	1	Bcin03p05890.1	3	1971200..1972216	229			APA07761.1	sscle_03g025310
																			KAB8291728.1	EYC80_006525	scaffold_014	833396..835043	449				RAL67738.1	DID88_008471	QKRW01000003.1	1412781..1414481	540							Bcin05g02410	Bcin05g02410	.	1	Bcin05p02410.1	5	complement(889970..892345)	676			APA15242.1	sscle_14g100120
																			KAB8291729.1	EYC80_006526	scaffold_014	complement(837105..838855)	371				RAL62611.1	DID88_004458	QKRW01000023.1	206880..207480	173							Bcin05g03460	Bcin05g03460	.	1	Bcin05p03460.1	5	1262065..1264182	378			APA14771.1	sscle_13g095410
																			KAB8291730.1	EYC80_006527	scaffold_014	complement(839808..842355)	654				RAL67285.1	DID88_008049	QKRW01000004.1	1172732..1174245	180							Bcin07g00780	Bcin07g00780	.	1	Bcin07p00780.1	7	complement(288700..289874)	323			APA06401.1	sscle_02g011710
																			KAB8291731.1	EYC80_006528	scaffold_014	complement(843468..845122)	425				RAL65435.1	DID88_001002	QKRW01000010.1	622095..622668	116							Bcin08g05000	Bcin08g05000	.	1	Bcin08p05000.1	8	1903713..1905649	370			APA12685.1	sscle_09g074550
																			KAB8291732.1	EYC80_006529	scaffold_014	845963..846518	103				RAL63576.1	DID88_003620	QKRW01000018.1	complement(285422..285796)	124							Bcin09g00620	Bcin09g00620	.	1	Bcin09p00620.1	9	complement(227782..230705)	810			APA15732.1	sscle_15g105020
																			KAB8291735.1	EYC80_006531	scaffold_014	complement(848725..849972)	415				RAL67977.1	DID88_008701	QKRW01000002.1	779867..781647	509							Bcin10g02180	Bcin10g02180	.	1	Bcin10p02180.1	10	834618..836224	215			APA15073.1	sscle_14g098430
																			KAB8291736.1	EYC80_006532	scaffold_014	complement(851104..853267)	465				RAL59248.1	DID88_006963	QKRW01000056.1	70064..70935	238							Bcin12g01690	Bcin12g01690	.	1	Bcin12p01690.1	12	complement(594720..596980)	546			APA07430.1	sscle_02g022000
																			KAB8291738.1	EYC80_006534	scaffold_014	857477..859564	663				RAL59150.1	DID88_006706	QKRW01000058.1	57243..59302	604							Bcin14g00760	Bcin14g00760	.	1	Bcin14p00760.1	14	346463..347592	296			APA11941.1	sscle_08g067110
																			KAB8291746.1	EYC80_006541	scaffold_014	complement(893796..897118)	964				RAL61512.1	DID88_009551	QKRW01000030.1	52139..52978	279							Bcin14g01850	Bcin14g01850	.	1	Bcin14p01850.1	14	788415..790188	411			APA05874.1	sscle_01g006440
																			KAB8291751.1	EYC80_006546	scaffold_014	complement(925835..926926)	363				RAL62551.1	DID88_004402	QKRW01000023.1	complement(12484..13742)	299							Bcin14g01850	Bcin14g01850	.	1	Bcin14p01850.1	14	788415..790188	408			APA15104.1	sscle_14g098740
																			KAB8291753.1	EYC80_006548	scaffold_014	complement(945237..946482)	355				RAL66288.1	DID88_005958	QKRW01000007.1	778880..780819	341							Bcin14g01850	Bcin14g01850	.	1	Bcin14p01850.1	14	788415..790188	411			APA12728.1	sscle_10g074980
																			KAB8291754.1	EYC80_006549	scaffold_014	947217..949909	782				RAL66922.1	DID88_007704	QKRW01000005.1	complement(895329..896202)	193							Bcin14g03970	Bcin14g03970	.	1	Bcin14p03970.1	14	complement(1561354..1563527)	457			APA07959.1	sscle_03g027290
																			KAB8291755.1	EYC80_006550	scaffold_014	complement(958928..961219)	539				RAL68112.1	DID88_008825	QKRW01000002.1	complement(1255545..1257807)	660							Bcin01g06250	Bcin01g06250	.	1	Bcin01p06250.1	1	2195607..2198399	654			APA08128.1	sscle_03g028980
																			KAB8291757.1	EYC80_006552	scaffold_014	979324..980934	377				RAL64221.1	DID88_002113	QKRW01000015.1	408065..409357	375							Bcin02g05300	Bcin02g05300	.	1	Bcin02p05300.1	2	complement(1890556..1892240)	417			APA09673.1	sscle_05g044430
																			KAB8291758.1	EYC80_006553	scaffold_014	988566..991469	856				RAL66996.1	DID88_007776	QKRW01000005.1	1157364..1157918	184							Bcin03g01540	Bcin03g01540	.	1	Bcin03p01540.1	3	513756..517146	628			APA07238.1	sscle_02g020080
																			KAB8291759.1	EYC80_006554	scaffold_014	complement(991954..993534)	425				RAL61016.1	DID88_010112	QKRW01000035.1	303510..305439	568							Bcin03g02710	Bcin03g02710	.	1	Bcin03p02710.1	3	892377..894412	502			APA15336.1	sscle_14g101060
																			KAB8291760.1	EYC80_006555	scaffold_014	993653..994228	101				RAL60986.1	DID88_010082	QKRW01000035.1	191018..193827	570							Bcin04g02310	Bcin04g02310	.	1	Bcin04p02310.1	4	complement(858800..860539)	398			APA16190.1	sscle_16g109600
																			KAB8291763.1	EYC80_006558	scaffold_014	999948..1002257	471				RAL60276.1	DID88_000056	QKRW01000042.1	complement(226281..230083)	715							Bcin04g06860	Bcin04g06860	.	1	Bcin04p06860.1	4	2403417..2405671	569			APA08857.1	sscle_04g036270
																			KAB8291764.1	EYC80_006559	scaffold_014	1003011..1003577	188				RAL63437.1	DID88_003858	QKRW01000019.1	422510..423749	201							Bcin04g06920	Bcin04g06920	.	1	Bcin04p06920.1	4	complement(2419165..2421413)	553			APA14444.1	sscle_13g092140
																			KAB8291767.1	EYC80_006562	scaffold_014	complement(1007759..1008266)	128				RAL61753.1	DID88_002819	QKRW01000029.1	497829..498979	308							Bcin05g02520	Bcin05g02520	.	1	Bcin05p02520.1	5	923824..926162	456			APA06880.1	sscle_02g016500
																			KAB8291768.1	EYC80_006563	scaffold_014	complement(1007900..1008617)	102				RAL58479.1	DID88_005183	QKRW01000080.1	27609..28749	361							Bcin05g03580	Bcin05g03580	.	1	Bcin05p03580.1	5	1296417..1297807	357			APA12943.1	sscle_10g077130
																			KAB8291770.1	EYC80_006565	scaffold_014	complement(1012349..1013870)	407				RAL61235.1	DID88_010314	QKRW01000033.1	complement(235943..236788)	228							Bcin07g02940	Bcin07g02940	.	1	Bcin07p02940.1	7	1072366..1074084	344			APA13461.1	sscle_11g082310
																			KAB8291771.1	EYC80_006566	scaffold_014	1015148..1016347	399				RAL67785.1	DID88_008512	QKRW01000003.1	1535412..1537304	426							Bcin07g04870	Bcin07g04870	.	1	Bcin07p04870.1	7	complement(1759851..1762294)	376			APA07601.1	sscle_03g023710
																			KAB8291773.1	EYC80_006568	scaffold_014	1024416..1024904	162				RAL58108.1	DID88_010388	QKRW01000100.1	complement(47590..50568)	533							Bcin07g07050	Bcin07g07050	.	1	Bcin07p07050.1	7	complement(2599768..2601182)	356			APA13384.1	sscle_11g081540
																			KAB8291777.1	EYC80_006572	scaffold_014	1040433..1043714	1093				RAL60650.1	DID88_009968	QKRW01000038.1	complement(158981..159686)	198							Bcin08g00150	Bcin08g00150	.	1	Bcin08p00150.1	8	69285..70879	395			APA09389.1	sscle_05g041590
																			KAB8291779.1	EYC80_006574	scaffold_014	complement(1053054..1053542)	71				RAL58529.1	DID88_003977	QKRW01000078.1	3196..3626	105							Bcin08g02470	Bcin08g02470	.	1	Bcin08p02470.1	8	complement(950733..952872)	283			APA08353.1	sscle_03g031230
																			KAB8291782.1	EYC80_006577	scaffold_014	1062174..1065713	867				RAL60228.1	DID88_000008	QKRW01000042.1	complement(27552..28747)	350							Bcin08g02470	Bcin08g02470	.	1	Bcin08p02470.1	8	complement(950733..952872)	474			APA09077.1	sscle_04g038470
																			KAB8291784.1	EYC80_006579	scaffold_014	complement(1075570..1077396)	491				RAL62102.1	DID88_002588	QKRW01000026.1	complement(123170..124429)	232							Bcin09g00450	Bcin09g00450	.	1	Bcin09p00450.1	9	178700..180906	587			APA13818.1	sscle_11g085880
																			KAB8291785.1	EYC80_006580	scaffold_014	complement(1077796..1078878)	360				RAL61614.1	DID88_009652	QKRW01000030.1	complement(435807..437022)	306							Bcin12g01270	Bcin12g01270	.	1	Bcin12p01270.1	12	complement(442806..444746)	394			APA11756.1	sscle_08g065260
																			KAB8291788.1	EYC80_006583	scaffold_014	1086380..1088417	374				RAL66615.1	DID88_006305	QKRW01000006.1	complement(911023..911844)	273							Bcin12g01520	Bcin12g01520	.	1	Bcin12p01520.1	12	complement(542600..547580)	1048			APA11356.1	sscle_07g061260
																			KAB8291790.1	EYC80_006584	scaffold_014	complement(1087420..1088025)	201				RAL66817.1	DID88_007600	QKRW01000005.1	complement(487100..488298)	321							Bcin14g01850	Bcin14g01850	.	1	Bcin14p01850.1	14	788415..790188	462			APA14680.1	sscle_13g094500
																			KAB8291792.1	EYC80_006586	scaffold_014	1092342..1093521	358				RAL67201.1	DID88_007978	QKRW01000004.1	905107..909931	1403							Bcin14g01850	Bcin14g01850	.	1	Bcin14p01850.1	14	788415..790188	447			APA06618.1	sscle_02g013880
																			KAB8291793.1	EYC80_006586	scaffold_014	1092342..1093521	100				RAL68411.1	DID88_007142	QKRW01000001.1	546280..547511	188							Bcin15g02440	Bcin15g02440	.	1	Bcin15p02440.1	15	861722..865146	824			APA13588.1	sscle_11g083580
																			KAB8291794.1	EYC80_006587	scaffold_014	complement(1093682..1093912)	76				RAL60561.1	DID88_009757	QKRW01000039.1	239996..241505	397							Bcin15g03000	Bcin15g03000	.	1	Bcin15p03000.1	15	complement(1038991..1041726)	670			APA14904.1	sscle_13g096740
																			KAB8291796.1	EYC80_006589	scaffold_014	1095906..1097364	198				RAL66037.1	DID88_005698	QKRW01000008.1	919045..921551	551							Bcin01g04510	Bcin01g04510	.	1	Bcin01p04510.1	1	1645857..1648150	585			APA07348.1	sscle_02g021180
																			KAB8291798.1	EYC80_006590	scaffold_014	1100658..1104958	1372				RAL61248.1	DID88_010327	QKRW01000033.1	complement(288447..289199)	250							Bcin01g09430	Bcin01g09430	.	1	Bcin01p09430.1	1	complement(3279244..3280611)	235			APA12112.1	sscle_09g068820
																			KAB8291799.1	EYC80_006591	scaffold_014	complement(1105481..1107853)	790				RAL58760.1	DID88_009175	QKRW01000069.1	complement(33051..33872)	273							Bcin03g03790	Bcin03g03790	.	1	Bcin03p03790.1	3	1275894..1278058	561			APA07823.1	sscle_03g025930
																			KAB8291800.1	EYC80_006592	scaffold_014	1108254..1109050	244				RAL60411.1	DID88_000186	QKRW01000040.1	complement(29205..30620)	471							Bcin05g07630	Bcin05g07630	.	1	Bcin05p07630.1	5	2701562..2702757	208			APA06192.1	sscle_01g009620
																			KAB8291802.1	EYC80_006593	scaffold_014	complement(1111062..1111945)	176				RAL62104.1	DID88_002590	QKRW01000026.1	complement(135006..137176)	473							Bcin05g08240	Bcin05g08240	.	1	Bcin05p08240.1	5	complement(2877654..2879431)	457			APA08356.1	sscle_03g031260
																			KAB8291804.1	EYC80_006594	scaffold_014	1112035..1113449	168				RAL64035.1	DID88_003223	QKRW01000016.1	477917..479353	445							Bcin06g00170	Bcin06g00170	.	1	Bcin06p00170.1	6	complement(97146..98459)	177			APA09883.1	sscle_05g046530
																			KAB8291805.1	EYC80_006594	scaffold_014	1112035..1113449	92				RAL60342.1	DID88_000118	QKRW01000041.1	107785..108309	174							Bcin08g04280	Bcin08g04280	.	1	Bcin08p04280.1	8	complement(1638273..1640880)	381			APA10704.1	sscle_06g054740
																			KAB8291806.1	EYC80_006594	scaffold_014	1112035..1113449	111				RAL60461.1	DID88_000236	QKRW01000040.1	complement(251518..252087)	99							Bcin08g04280	Bcin08g04280	.	1	Bcin08p04280.1	8	complement(1638273..1640880)	381			APA09524.1	sscle_05g042940
																			KAB8291815.1	EYC80_006600	scaffold_014	complement(1117441..1119527)	600				RAL60672.1	DID88_009990	QKRW01000038.1	267667..268605	171							Bcin09g04320	Bcin09g04320	.	1	Bcin09p04320.1	9	complement(1521575..1524227)	398			APA15317.1	sscle_14g100870
																			KAB8291823.1	EYC80_006607	scaffold_014	1138420..1139198	135				RAL62435.1	DID88_005001	QKRW01000024.1	complement(235131..237665)	398							Bcin09g05170	Bcin09g05170	.	1	Bcin09p05170.1	9	1798089..1800441	417			APA07143.1	sscle_02g019130
																			KAB8291824.1	EYC80_006607	scaffold_014	1138420..1139198	205				RAL58682.1	DID88_002988	QKRW01000072.1	complement(61972..62506)	101							Bcin09g05250	Bcin09g05250	.	1	Bcin09p05250.1	9	complement(1824002..1826113)	357			APA12387.1	sscle_09g071570
																			KAB8291827.1	EYC80_006610	scaffold_014	1147595..1150727	803				RAL59849.1	DID88_000478	QKRW01000047.1	complement(177990..178554)	170							Bcin09g05250	Bcin09g05250	.	1	Bcin09p05250.1	9	complement(1824002..1826113)	357			APA14239.1	sscle_12g090090
																			KAB8291830.1	EYC80_006613	scaffold_014	complement(1159719..1160156)	145				RAL62780.1	DID88_004622	QKRW01000022.1	complement(99830..101103)	407							Bcin12g06120	Bcin12g06120	.	1	Bcin12p06120.1	12	complement(2119479..2120714)	295			APA05427.1	sscle_01g001970
																			KAB8291832.1	EYC80_006615	scaffold_014	complement(1164195..1164653)	152				RAL65432.1	DID88_000999	QKRW01000010.1	613566..616895	1109							Bcin13g05670	Bcin13g05670	.	1	Bcin13p05670.1	13	complement(2151883..2153480)	359			APA12237.1	sscle_09g070070
																			KAB8291834.1	EYC80_006617	scaffold_014	complement(1168091..1173460)	1753				RAL66906.1	DID88_007688	QKRW01000005.1	complement(819274..820104)	206							Bcin01g06210	Bcin01g06210	.	1	Bcin01p06210.1	1	complement(2176190..2178790)	566			APA07704.1	sscle_03g024740
																			KAB8291836.1	EYC80_006619	scaffold_014	complement(1176864..1177463)	199				RAL68139.1	DID88_008851	QKRW01000002.1	complement(1345841..1346950)	337							Bcin02g07520	Bcin02g07520	.	1	Bcin02p07520.1	2	complement(2668687..2670889)	471			APA08827.1	sscle_04g035970
																			KAB8291837.1	EYC80_006620	scaffold_014	1185637..1187880	709				RAL59741.1	DID88_000371	QKRW01000048.1	70903..71539	193							Bcin03g01270	Bcin03g01270	.	1	Bcin03p01270.1	3	complement(444878..447245)	604			APA10269.1	sscle_06g050390
																			KAB8291838.1	EYC80_006620	scaffold_014	1185637..1187880	652				RAL59778.1	DID88_000407	QKRW01000048.1	complement(201545..202465)	306							Bcin04g06190	Bcin04g06190	.	1	Bcin04p06190.1	4	2139385..2142007	536			APA11992.1	sscle_08g067620
																			KAB8291840.1	EYC80_006622	scaffold_014	1193824..1196938	1020				RAL59893.1	DID88_000520	QKRW01000046.1	complement(54728..55513)	220							Bcin06g00750	Bcin06g00750	.	1	Bcin06p00750.1	6	complement(302269..303348)	236			APA13247.1	sscle_10g080170
																			KAB8291841.1	EYC80_006623	scaffold_014	1212202..1214769	709				RAL60270.1	DID88_000050	QKRW01000042.1	complement(212404..213407)	260							Bcin06g00960	Bcin06g00960	.	1	Bcin06p00960.1	6	complement(359451..362481)	869			APA14838.1	sscle_13g096080
																			KAB8291844.1	EYC80_006626	scaffold_014	complement(1239609..1240927)	403				RAL60355.1	DID88_000131	QKRW01000041.1	174759..175224	116							Bcin06g04650	Bcin06g04650	.	1	Bcin06p04650.1	6	complement(1589571..1590696)	223			APA13060.1	sscle_10g078300
																			KAB8291848.1	EYC80_006630	scaffold_014	complement(1257546..1259039)	439				RAL60677.1	DID88_009995	QKRW01000038.1	complement(288845..289117)	90							Bcin07g00320	Bcin07g00320	.	1	Bcin07p00320.1	7	115898..117484	97			APA15880.1	sscle_15g106500
																			KAB8291849.1	EYC80_006631	scaffold_014	complement(1259967..1260494)	175				RAL60763.1	DID88_009868	QKRW01000037.1	complement(231165..232232)	355							Bcin07g02650	Bcin07g02650	.	1	Bcin07p02650.1	7	983545..985445	422			APA08185.1	sscle_03g029550
																			KAB8291851.1	EYC80_006633	scaffold_014	1269167..1275168	1983				RAL61948.1	DID88_002437	QKRW01000027.1	140377..141714	445							Bcin07g02810	Bcin07g02810	.	1	Bcin07p02810.1	7	1025230..1026871	410			APA07222.1	sscle_02g019920
																			KAB8291852.1	EYC80_006634	scaffold_014	1276615..1277910	313				RAL63573.1	DID88_003617	QKRW01000018.1	complement(276705..278489)	472							Bcin08g05870	Bcin08g05870	.	1	Bcin08p05870.1	8	2184735..2187474	792			APA12005.1	sscle_08g067750
																			KAB8291853.1	EYC80_006635	scaffold_014	complement(1277922..1280810)	864				RAL63933.1	DID88_003121	QKRW01000016.1	162628..163734	368							Bcin08g06110	Bcin08g06110	.	1	Bcin08p06110.1	8	2283014..2284912	441			APA12666.1	sscle_09g074360
																			KAB8291854.1	EYC80_006636	scaffold_014	complement(1282272..1284785)	251				RAL64838.1	DID88_001434	QKRW01000012.1	complement(245095..245420)	89							Bcin09g01190	Bcin09g01190	.	1	Bcin09p01190.1	9	complement(452839..455131)	601			APA07638.1	sscle_03g024080
																			KAB8291855.1	EYC80_006637	scaffold_014	complement(1287774..1289295)	320				RAL65114.1	DID88_001220	QKRW01000011.1	complement(449643..451573)	359							Bcin09g06990	Bcin09g06990	.	1	Bcin09p06990.1	9	2466155..2469974	808			APA15806.1	sscle_15g105760
																			KAB8291860.1	EYC80_006642	scaffold_014	complement(1308389..1313800)	1765				RAL65512.1	DID88_001078	QKRW01000010.1	complement(957225..957806)	193							Bcin09g06990	Bcin09g06990	.	1	Bcin09p06990.1	9	2466155..2469974	790			APA10347.1	sscle_06g051170
																			KAB8291861.1	EYC80_006643	scaffold_014	complement(1314539..1315470)	289				RAL65785.1	DID88_005450	QKRW01000009.1	957145..958020	160							Bcin10g05910	Bcin10g05910	.	1	Bcin10p05910.1	10	complement(2272327..2276378)	710			APA13236.1	sscle_10g080060
																			KAB8291862.1	EYC80_006644	scaffold_014	1316142..1317488	448				RAL65902.1	DID88_005564	QKRW01000008.1	344152..344475	107							Bcin11g00040	Bcin11g00040	.	1	Bcin11p00040.1	11	23584..26020	413			APA15222.1	sscle_14g099920
																			KAB8291864.1	EYC80_006645	scaffold_014	complement(1319079..1320330)	186				RAL65939.1	DID88_005600	QKRW01000008.1	507392..508870	475							Bcin12g04530	Bcin12g04530	.	1	Bcin12p04530.1	12	complement(1543181..1544962)	437			APA14492.1	sscle_13g092620
																			KAB8291865.1	EYC80_006646	scaffold_014	1322987..1323540	161				RAL67599.1	DID88_008352	QKRW01000003.1	962310..963866	484							Bcin14g01520	Bcin14g01520	.	1	Bcin14p01520.1	14	complement(670544..672494)	570			APA15902.1	sscle_15g106720
																			KAB8291868.1	EYC80_006649	scaffold_014	complement(1329311..1335528)	1983				RAL67826.1	DID88_008553	QKRW01000002.1	81593..83886	675							Bcin14g04560	Bcin14g04560	.	1	Bcin14p04560.1	14	complement(1781169..1782877)	340			APA12128.1	sscle_09g068980
																			KAB8291869.1	EYC80_006649	scaffold_014	complement(1329311..1335528)	1016				RAL67832.1	DID88_008559	QKRW01000002.1	complement(140445..141480)	110							Bcin14g04560	Bcin14g04560	.	1	Bcin14p04560.1	14	complement(1781169..1782877)	337			APA08959.1	sscle_04g037290
																			KAB8291870.1	EYC80_006650	scaffold_014	1335764..1336754	290				RAL67842.1	DID88_008568	QKRW01000002.1	complement(183702..185113)	453							Bcin02g00420	Bcin02g00420	.	1	Bcin02p00420.1	2	245353..248392	772			APA15978.1	sscle_16g107480
																			KAB8291872.1	EYC80_006652	scaffold_014	1337864..1338942	271				RAL67933.1	DID88_008658	QKRW01000002.1	597175..599203	527							Bcin02g02410	Bcin02g02410	.	1	Bcin02p02410.1	2	complement(884206..886680)	409			APA08998.1	sscle_04g037680
																			KAB8291874.1	EYC80_006652	scaffold_014	1337864..1338942	300				RAL68007.1	DID88_008731	QKRW01000002.1	888569..890114	386							Bcin02g04320	Bcin02g04320	.	1	Bcin02p04320.1	2	1536367..1538916	546			APA07505.1	sscle_03g022750
																			KAB8291875.1	EYC80_006653	scaffold_014	complement(1339137..1339694)	168				RAL68086.1	DID88_008804	QKRW01000002.1	complement(1163775..1165447)	480							Bcin03g04310	Bcin03g04310	.	1	Bcin03p04310.1	3	1435816..1438271	677			APA08410.1	sscle_03g031800
																			KAB8291876.1	EYC80_006654	scaffold_014	1340090..1341373	266				RAL68513.1	DID88_007241	QKRW01000001.1	complement(971316..972407)	363							Bcin03g04730	Bcin03g04730	.	1	Bcin03p04730.1	3	complement(1586268..1588575)	582			APA14729.1	sscle_13g094990
																			KAB8291877.1	EYC80_006654	scaffold_014	1340090..1341373	410				RAL58044.1	DID88_009539	QKRW01000109.1	complement(15049..15866)	253							Bcin04g04930	Bcin04g04930	.	1	Bcin04p04930.1	4	complement(1699442..1701689)	514			APA08741.1	sscle_04g035110
																			KAB8291878.1	EYC80_006655	scaffold_014	1341710..1342841	209				RAL58225.1	DID88_002274	QKRW01000092.1	complement(16227..17726)	384							Bcin04g05490	Bcin04g05490	.	1	Bcin04p05490.1	4	1898896..1901011	480			APA06195.1	sscle_01g009650
																			KAB8291879.1	EYC80_006655	scaffold_014	1341710..1342841	355				RAL58338.1	DID88_005210	QKRW01000087.1	32803..35689	946							Bcin05g01770	Bcin05g01770	.	1	Bcin05p01770.1	5	672958..675904	684			APA05972.1	sscle_01g007420
																			KAB8291880.1	EYC80_006656	scaffold_014	complement(1344103..1344771)	145				RAL58414.1	DID88_005119	QKRW01000083.1	36773..38137	426							Bcin06g04260	Bcin06g04260	.	1	Bcin06p04260.1	6	complement(1456800..1459178)	642			APA12009.1	sscle_08g067790
																			KAB8291882.1	EYC80_006658	scaffold_014	1347662..1348112	112				RAL58444.1	DID88_005149	QKRW01000082.1	84427..84825	115							Bcin06g04500	Bcin06g04500	.	1	Bcin06p04500.1	6	1531798..1536542	1007			APA11826.1	sscle_08g065960
																			KAB8291883.1	EYC80_006659	scaffold_014	1348137..1349679	450				RAL58565.1	DID88_003341	QKRW01000077.1	55120..55520	108							Bcin06g04500	Bcin06g04500	.	1	Bcin06p04500.1	6	1531798..1536542	1007			APA08906.1	sscle_04g036760
																			KAB8292077.1	EYC80_007823	scaffold_013	24750..26414	554				RAL58595.1	DID88_003955	QKRW01000075.1	59519..60696	373							Bcin06g07150	Bcin06g07150	.	1	Bcin06p07150.1	6	2535407..2537652	518			APA09067.1	sscle_04g038370
																			KAB8292080.1	EYC80_007826	scaffold_013	31648..32629	202				RAL58612.1	DID88_003972	QKRW01000075.1	complement(108085..109099)	304							Bcin07g06190	Bcin07g06190	.	1	Bcin07p06190.1	7	2277814..2279648	290			APA11923.1	sscle_08g066930
																			KAB8292084.1	EYC80_007829	scaffold_013	complement(40192..41590)	322				RAL58787.1	DID88_009200	QKRW01000069.1	107075..107940	265							Bcin09g03320	Bcin09g03320	.	1	Bcin09p03320.1	9	complement(1188637..1190155)	342			APA09790.1	sscle_05g045600
																			KAB8292085.1	EYC80_007830	scaffold_013	42839..44925	614				RAL58831.1	DID88_009141	QKRW01000067.1	33622..35791	616							Bcin09g05010	Bcin09g05010	.	1	Bcin09p05010.1	9	complement(1748975..1751162)	483			APA13415.1	sscle_11g081850
																			KAB8292089.1	EYC80_007834	scaffold_013	complement(57035..57978)	275				RAL58843.1	DID88_009153	QKRW01000067.1	98843..100626	291							Bcin10g01960	Bcin10g01960	.	1	Bcin10p01960.1	10	complement(768308..772410)	853			APA13569.1	sscle_11g083390
																			KAB8292090.1	EYC80_007835	scaffold_013	76439..82311	1941				RAL58844.1	DID88_009153	QKRW01000067.1	98843..100626	265							Bcin10g03120	Bcin10g03120	.	1	Bcin10p03120.1	10	complement(1190463..1192881)	641			APA05295.1	sscle_01g000650
																			KAB8292091.1	EYC80_007836	scaffold_013	complement(84206..85000)	238				RAL58852.1	DID88_009161	QKRW01000067.1	complement(129855..133315)	806							Bcin10g03770	Bcin10g03770	.	1	Bcin10p03770.1	10	complement(1426761..1429009)	452			APA11904.1	sscle_08g066740
																			KAB8292092.1	EYC80_007837	scaffold_013	complement(86473..87168)	231				RAL58898.1	DID88_009318	QKRW01000065.1	52541..53982	361							Bcin10g06140	Bcin10g06140	.	1	Bcin10p06140.1	10	complement(2363809..2365150)	227			APA11429.1	sscle_07g061990
																			KAB8292095.1	EYC80_007840	scaffold_013	complement(93938..95165)	388				RAL58934.1	DID88_009225	QKRW01000064.1	complement(91091..92461)	269							Bcin12g03270	Bcin12g03270	.	1	Bcin12p03270.1	12	1143260..1144969	387			APA08393.1	sscle_03g031630
																			KAB8292096.1	EYC80_007841	scaffold_013	96325..97404	283				RAL59086.1	DID88_009004	QKRW01000060.1	complement(138478..140093)	376							Bcin13g01750	Bcin13g01750	.	1	Bcin13p01750.1	13	619622..622028	515			APA15459.1	sscle_15g102290
																			KAB8292100.1	EYC80_007845	scaffold_013	complement(107532..108501)	295				RAL59192.1	DID88_006647	QKRW01000057.1	complement(45062..45623)	117							Bcin13g03350	Bcin13g03350	.	1	Bcin13p03350.1	13	1180436..1181875	321			APA14421.1	sscle_12g091910
																			KAB8292101.1	EYC80_007846	scaffold_013	109013..109906	262				RAL59291.1	DID88_007004	QKRW01000056.1	202562..204084	490							Bcin13g03720	Bcin13g03720	.	1	Bcin13p03720.1	13	complement(1291687..1293232)	401			APA07312.1	sscle_02g020820
																			KAB8292102.1	EYC80_007847	scaffold_013	110974..111784	198				RAL59381.1	DID88_006870	QKRW01000054.1	134847..136727	567							Bcin13g03720	Bcin13g03720	.	1	Bcin13p03720.1	13	complement(1291687..1293232)	367			APA07760.1	sscle_03g025300
																			KAB8292103.1	EYC80_007848	scaffold_013	complement(114681..116053)	397				RAL59390.1	DID88_006879	QKRW01000054.1	complement(158430..159626)	345							Bcin13g05110	Bcin13g05110	.	1	Bcin13p05110.1	13	1919379..1921773	549			APA08618.1	sscle_04g033880
																			KAB8292106.1	EYC80_007851	scaffold_013	130770..131525	251				RAL59612.1	DID88_006471	QKRW01000050.1	140027..143270	1031							Bcin15g05260	Bcin15g05260	.	1	Bcin15p05260.1	15	1819623..1822365	661			APA07628.1	sscle_03g023980
																			KAB8292107.1	EYC80_007852	scaffold_013	133046..134831	443				RAL59757.1	DID88_000386	QKRW01000048.1	complement(115552..119645)	1267							Bcin16g00080	Bcin16g00080	.	1	Bcin16p00080.1	16	122516..124650	580			APA11374.1	sscle_07g061440
																			KAB8292109.1	EYC80_007854	scaffold_013	complement(138922..139576)	165				RAL59815.1	DID88_000444	QKRW01000047.1	36345..37301	215							Bcin16g00800	Bcin16g00800	.	1	Bcin16p00800.1	16	346713..349324	726			APA08230.1	sscle_03g030000
																			KAB8292111.1	EYC80_007856	scaffold_013	complement(147145..149382)	518				RAL59888.1	DID88_000515	QKRW01000046.1	complement(33432..34162)	225							Bcin16g01630	Bcin16g01630	.	1	Bcin16p01630.1	16	complement(670179..672496)	67			APA08497.1	sscle_04g032670
																			KAB8292112.1	EYC80_007857	scaffold_013	149567..150307	70				RAL59974.1	DID88_000600	QKRW01000046.1	300081..303219	755							Bcin16g04990	Bcin16g04990	.	1	Bcin16p04990.1	16	complement(1833595..1835345)	393			APA07376.1	sscle_02g021460
																			KAB8292113.1	EYC80_007858	scaffold_013	complement(154605..156986)	573				RAL59996.1	DID88_000622	QKRW01000045.1	111380..112240	286							Bcin01g04010	Bcin01g04010	.	1	Bcin01p04010.1	1	complement(1472984..1474513)	383			APA13084.1	sscle_10g078540
																			KAB8292117.1	EYC80_007862	scaffold_013	180210..182464	608				RAL60026.1	DID88_000652	QKRW01000045.1	237088..238904	193							Bcin02g00070	Bcin02g00070	.	1	Bcin02p00070.1	2	130921..132714	410			APA07541.1	sscle_03g023110
																			KAB8292118.1	EYC80_007863	scaffold_013	183733..184962	409				RAL60417.1	DID88_000192	QKRW01000040.1	complement(66868..67390)	104							Bcin02g00070	Bcin02g00070	.	1	Bcin02p00070.1	2	130921..132714	410			APA09857.1	sscle_05g046270
																			KAB8292120.1	EYC80_007865	scaffold_013	191339..191988	123				RAL60606.1	DID88_009801	QKRW01000039.1	complement(390191..390889)	232							Bcin02g00750	Bcin02g00750	.	1	Bcin02p00750.1	2	complement(354239..356015)	479			APA11371.1	sscle_07g061410
																			KAB8292121.1	EYC80_007866	scaffold_013	complement(192784..195444)	720				RAL60610.1	DID88_009928	QKRW01000038.1	complement(4535..4888)	117							Bcin02g03530	Bcin02g03530	.	1	Bcin02p03530.1	2	1259106..1260080	111			APA13947.1	sscle_12g087170
																			KAB8292122.1	EYC80_007866	scaffold_013	complement(192784..195444)	706				RAL60783.1	DID88_009888	QKRW01000037.1	complement(327534..328463)	309							Bcin02g05340	Bcin02g05340	.	1	Bcin02p05340.1	2	complement(1903994..1906556)	552			APA05278.1	sscle_01g000480
																			KAB8292123.1	EYC80_007866	scaffold_013	complement(192784..195444)	709				RAL60789.1	DID88_009894	QKRW01000037.1	complement(353243..354175)	310							Bcin04g05580	Bcin04g05580	.	1	Bcin04p05580.1	4	1944691..1946001	322			APA16095.1	sscle_16g108650
																			KAB8292124.1	EYC80_007867	scaffold_013	197141..199509	728				RAL60843.1	DID88_010168	QKRW01000036.1	91454..94210	799							Bcin05g00040	Bcin05g00040	.	1	Bcin05p00040.1	5	complement(28256..29793)	363			APA08028.1	sscle_03g027980
																			KAB8292125.1	EYC80_007868	scaffold_013	201336..204062	515				RAL60906.1	DID88_010231	QKRW01000036.1	383372..384730	416							Bcin05g08300	Bcin05g08300	.	1	Bcin05p08300.1	5	2900106..2901650	346			APA14156.1	sscle_12g089260
																			KAB8292126.1	EYC80_007869	scaffold_013	204090..204482	66				RAL61187.1	DID88_010266	QKRW01000033.1	complement(55285..56310)	341							Bcin06g00890	Bcin06g00890	.	1	Bcin06p00890.1	6	complement(340541..342676)	523			APA11178.1	sscle_07g059480
																			KAB8292127.1	EYC80_007870	scaffold_013	complement(204997..206382)	461				RAL61227.1	DID88_010306	QKRW01000033.1	complement(216560..218729)	349							Bcin07g05440	Bcin07g05440	.	1	Bcin07p05440.1	7	complement(2004076..2006238)	592			APA15427.1	sscle_14g101970
																			KAB8292128.1	EYC80_007871	scaffold_013	206761..208022	392				RAL61345.1	DID88_009481	QKRW01000032.1	complement(239386..242564)	732							Bcin10g05590	Bcin10g05590	.	1	Bcin10p05590.1	10	2116884..2120312	887			APA12351.1	sscle_09g071210
																			KAB8292129.1	EYC80_007872	scaffold_013	209296..210432	344				RAL61370.1	DID88_009504	QKRW01000032.1	346945..348005	333							Bcin10g05590	Bcin10g05590	.	1	Bcin10p05590.1	10	2116884..2120312	892			APA10337.1	sscle_06g051070
																			KAB8292130.1	EYC80_007873	scaffold_013	complement(211661..213687)	620				RAL61470.1	DID88_009399	QKRW01000031.1	352121..354699	775							Bcin10g05710	Bcin10g05710	.	1	Bcin10p05710.1	10	complement(2173636..2175685)	559			APA10607.1	sscle_06g053770
																			KAB8292131.1	EYC80_007874	scaffold_013	complement(214702..216128)	348				RAL61528.1	DID88_009567	QKRW01000030.1	123097..123893	224							Bcin11g01430	Bcin11g01430	.	1	Bcin11p01430.1	11	complement(487994..489639)	380			APA14179.1	sscle_12g089490
																			KAB8292133.1	EYC80_007876	scaffold_013	complement(222266..223755)	445				RAL61553.1	DID88_009592	QKRW01000030.1	complement(233359..233942)	176							Bcin12g06360	Bcin12g06360	.	1	Bcin12p06360.1	12	complement(2204920..2206916)	496			APA12124.1	sscle_09g068940
																			KAB8292134.1	EYC80_007877	scaffold_013	224059..225015	318				RAL61642.1	DID88_002711	QKRW01000029.1	complement(73183..75954)	886							Bcin13g02100	Bcin13g02100	.	1	Bcin13p02100.1	13	complement(738792..740728)	516			APA09969.1	sscle_05g047390
																			KAB8292138.1	EYC80_007881	scaffold_013	237002..239247	710				RAL61653.1	DID88_002722	QKRW01000029.1	complement(138611..141199)	502							Bcin14g00810	Bcin14g00810	.	1	Bcin14p00810.1	14	complement(357691..359723)	514			APA07679.1	sscle_03g024490
																			KAB8292139.1	EYC80_007882	scaffold_013	complement(240635..243031)	758				RAL61656.1	DID88_002725	QKRW01000029.1	154538..157293	711							Bcin16g01630	Bcin16g01630	.	1	Bcin16p01630.1	16	complement(670179..672496)	424			APA10366.1	sscle_06g051360
																			KAB8292140.1	EYC80_007883	scaffold_013	complement(243571..244647)	110				RAL61734.1	DID88_002802	QKRW01000029.1	complement(444987..446364)	355							Bcin16g02130	Bcin16g02130	.	1	Bcin16p02130.1	16	complement(840867..843240)	614			APA10748.1	sscle_06g055180
																			KAB8292144.1	EYC80_007887	scaffold_013	complement(264768..265268)	166				RAL62464.1	DID88_005030	QKRW01000024.1	343107..345377	576							Bcin16g03000	Bcin16g03000	.	1	Bcin16p03000.1	16	1153982..1156073	434			APA14014.1	sscle_12g087840
																			KAB8292145.1	EYC80_007888	scaffold_013	complement(267056..273793)	2140				RAL62743.1	DID88_004585	QKRW01000023.1	668497..670316	574							Bcin16g03000	Bcin16g03000	.	1	Bcin16p03000.1	16	1153982..1156073	291			APA14389.1	sscle_12g091590
																			KAB8292146.1	EYC80_007889	scaffold_013	276584..277629	327				RAL62818.1	DID88_004660	QKRW01000022.1	complement(237771..238866)	283							Bcin06g00690	Bcin06g00690	.	1	Bcin06p00690.1	6	complement(287301..288975)	284			APA06157.1	sscle_01g009270
																			KAB8292147.1	EYC80_007890	scaffold_013	282068..283721	365				RAL62925.1	DID88_004766	QKRW01000022.1	669606..676457	1477							Bcin16g01170	Bcin16g01170	.	1	Bcin16p01170.1	16	472941..474803	333			APA06322.1	sscle_01g010920
																			KAB8292149.1	EYC80_007892	scaffold_013	complement(287543..287987)	108				RAL63020.1	DID88_004106	QKRW01000021.1	complement(329813..331174)	282							Bcin01g03240	Bcin01g03240	.	1	Bcin01p03240.1	1	1167310..1168970	327			APA15985.1	sscle_16g107550
																			KAB8292150.1	EYC80_007893	scaffold_013	288776..292387	1132				RAL63048.1	DID88_004133	QKRW01000021.1	complement(422819..423731)	266							Bcin01g01115	Bcin01g01115	.	1	Bcin01p01115.1	1	complement(442586..443886)	88			APA06514.1	sscle_02g012840
																			KAB8292151.1	EYC80_007894	scaffold_013	complement(295465..296613)	342				RAL63105.1	DID88_004189	QKRW01000021.1	complement(642564..643429)	269							Bcin15g01910	Bcin15g01910	.	1	Bcin15p01910.1	15	671389..672698	218			APA09004.1	sscle_04g037740
																			KAB8292153.1	EYC80_007896	scaffold_013	300396..305527	1692				RAL63203.1	DID88_004282	QKRW01000020.1	285175..286484	384							Bcin02g04350	Bcin02g04350	.	1	Bcin02p04350.1	2	complement(1545053..1546050)	168			APA13863.1	sscle_11g086330
																			KAB8292157.1	EYC80_007900	scaffold_013	321518..322961	386				RAL63292.1	DID88_004368	QKRW01000020.1	610688..612997	752							Bcin01g01470	Bcin01g01470	.	1	Bcin01p01470.1	1	578643..580060	299			APA11885.1	sscle_08g066550
																			KAB8292160.1	EYC80_007903	scaffold_013	complement(331582..332574)	276				RAL63384.1	DID88_003808	QKRW01000019.1	complement(225735..226989)	282							Bcin16g03240	Bcin16g03240	.	1	Bcin16p03240.1	16	1227444..1229350	202			APA13224.1	sscle_10g079940
																			KAB8292161.1	EYC80_007904	scaffold_013	333740..335893	529				RAL63401.1	DID88_003825	QKRW01000019.1	319856..320925	277							Bcin16g03240	Bcin16g03240	.	1	Bcin16p03240.1	16	1227444..1229350	202			APA11225.1	sscle_07g059950
																			KAB8292163.1	EYC80_007906	scaffold_013	complement(340367..342005)	515				RAL63520.1	DID88_003564	QKRW01000018.1	complement(6120..7405)	389							Bcin08g00140	Bcin08g00140	.	1	Bcin08p00140.1	8	complement(65330..67693)	116			APA14039.1	sscle_12g088090
																			KAB8292164.1	EYC80_007907	scaffold_013	complement(349124..350719)	531				RAL63522.1	DID88_003566	QKRW01000018.1	complement(15830..17445)	376							Bcin10g01780	Bcin10g01780	.	1	Bcin10p01780.1	10	686984..688513	251			APA11020.1	sscle_07g057900
																			KAB8292165.1	EYC80_007908	scaffold_013	352473..353879	468				RAL63531.1	DID88_003575	QKRW01000018.1	complement(61142..62656)	485							Bcin09g00970	Bcin09g00970	.	1	Bcin09p00970.1	9	369540..371937	393			APA15344.1	sscle_14g101140
																			KAB8292166.1	EYC80_007909	scaffold_013	354324..357247	304				RAL63659.1	DID88_003702	QKRW01000018.1	593491..594596	327							Bcin10g02560	Bcin10g02560	.	1	Bcin10p02560.1	10	976618..978809	276			APA16244.1	sscle_16g110140
																			KAB8292167.1	EYC80_007910	scaffold_013	complement(359855..361574)	552				RAL63740.1	DID88_003387	QKRW01000017.1	138713..139510	227							Bcin11g00620	Bcin11g00620	.	1	Bcin11p00620.1	11	197292..199341	566			APA13047.1	sscle_10g078170
																			KAB8292168.1	EYC80_007911	scaffold_013	362135..363147	267				RAL63843.1	DID88_003486	QKRW01000017.1	complement(515748..517377)	514							Bcin12g02830	Bcin12g02830	.	1	Bcin12p02830.1	12	complement(974742..978789)	820			APA05960.1	sscle_01g007300
																			KAB8292169.1	EYC80_007912	scaffold_013	complement(363398..363929)	123				RAL64031.1	DID88_003219	QKRW01000016.1	complement(462987..465918)	753							Bcin14g04110	Bcin14g04110	.	1	Bcin14p04110.1	14	complement(1613418..1614520)	57			APA08465.1	sscle_04g032350
																			KAB8292170.1	EYC80_007913	scaffold_013	364252..366835	842				RAL64045.1	DID88_003233	QKRW01000016.1	complement(519148..520307)	312							Bcin16g03680	Bcin16g03680	.	1	Bcin16p03680.1	16	1380436..1381620	289			APA15021.1	sscle_14g097910
																			KAB8292172.1	EYC80_007915	scaffold_013	complement(371577..372894)	415				RAL64055.1	DID88_003243	QKRW01000016.1	complement(556460..557316)	222							Bcin15g00190	Bcin15g00190	.	1	Bcin15p00190.1	15	complement(97045..98606)	310			APA08041.1	sscle_03g028110
																			KAB8292174.1	EYC80_007917	scaffold_013	complement(375591..377241)	528				RAL64106.1	DID88_003294	QKRW01000016.1	complement(740922..742040)	255							Bcin02g09010	Bcin02g09010	.	1	Bcin02p09010.1	2	3199409..3200061	96			APA15113.1	sscle_14g098830
																			KAB8292175.1	EYC80_007918	scaffold_013	378748..379343	152				RAL64133.1	DID88_003321	QKRW01000016.1	complement(835044..837070)	588							Bcin13g05300	Bcin13g05300	.	1	Bcin13p05300.1	13	1983028..1985521	464			APA09082.1	sscle_04g038520
																			KAB8292178.1	EYC80_007921	scaffold_013	391477..398425	2150				RAL64159.1	DID88_002052	QKRW01000015.1	complement(104559..105629)	356							Bcin16g01730	Bcin16g01730	.	1	Bcin16p01730.1	16	703931..705945	403			APA14461.1	sscle_13g092310
																			KAB8292180.1	EYC80_007923	scaffold_013	complement(408559..410921)	597				RAL64218.1	DID88_002110	QKRW01000015.1	complement(398509..399750)	350							Bcin09g03730	Bcin09g03730	.	1	Bcin09p03730.1	9	1329598..1331304	187			APA11063.1	sscle_07g058330
																			KAB8292182.1	EYC80_007924	scaffold_013	412096..412845	136				RAL64271.1	DID88_002163	QKRW01000015.1	626054..626617	187							Bcin08g02480	Bcin08g02480	.	1	Bcin08p02480.1	8	953079..955431	598			APA08068.1	sscle_03g028380
																			KAB8292183.1	EYC80_007925	scaffold_013	complement(414100..415326)	408				RAL64308.1	DID88_002200	QKRW01000015.1	complement(794182..796828)	760							Bcin01g04590	Bcin01g04590	.	1	Bcin01p04590.1	1	1667313..1668274	96			APA12207.1	sscle_09g069770
																			KAB8292185.1	EYC80_007927	scaffold_013	426790..427634	239				RAL64329.1	DID88_002220	QKRW01000015.1	862637..863335	155							Bcin15g05550	Bcin15g05550	.	1	Bcin15p05550.1	15	1926533..1928131	331			APA09525.1	sscle_05g042950
																			KAB8292187.1	EYC80_007929	scaffold_013	430475..432371	553				RAL64453.1	DID88_001929	QKRW01000014.1	complement(499075..500140)	295							Bcin14g01270	Bcin14g01270	.	1	Bcin14p01270.1	14	565565..567984	524			APA13287.1	sscle_10g080570
																			KAB8292188.1	EYC80_007930	scaffold_013	432833..434159	420				RAL64458.1	DID88_001934	QKRW01000014.1	complement(516743..519137)	649							Bcin16g01530	Bcin16g01530	.	1	Bcin16p01530.1	16	633804..635339	339			APA08219.1	sscle_03g029890
																			KAB8292189.1	EYC80_007931	scaffold_013	434873..435726	191				RAL64513.1	DID88_001988	QKRW01000014.1	714993..716711	480							Bcin05g00320	Bcin05g00320	.	1	Bcin05p00320.1	5	complement(135554..137475)	367			APA10678.1	sscle_06g054480
																			KAB8292190.1	EYC80_007932	scaffold_013	437615..438879	384				RAL64517.1	DID88_001992	QKRW01000014.1	complement(732719..735626)	750							Bcin02g00610	Bcin02g00610	.	1	Bcin02p00610.1	2	307353..311145	1189			APA15914.1	sscle_15g106840
																			KAB8292191.1	EYC80_007933	scaffold_013	complement(439467..443258)	1207				RAL64523.1	DID88_001997	QKRW01000014.1	746244..747170	308							Bcin04g02140	Bcin04g02140	.	1	Bcin04p02140.1	4	821010..822234	257			APA11803.1	sscle_08g065730
																			KAB8292193.1	EYC80_007935	scaffold_013	455230..457773	847				RAL64607.1	DID88_001640	QKRW01000013.1	complement(171958..173771)	399							Bcin11g03920	Bcin11g03920	.	1	Bcin11p03920.1	11	1463970..1465727	393			APA12586.1	sscle_09g073560
																			KAB8292195.1	EYC80_007937	scaffold_013	complement(465418..466362)	314				RAL64772.1	DID88_001803	QKRW01000013.1	879159..881389	583							Bcin18g00145	Bcin18g00145	.	1	Bcin18p00145.1	18	complement(168965..170958)	90			APA12989.1	sscle_10g077590
																			KAB8292198.1	EYC80_007940	scaffold_013	470774..471826	314				RAL64829.1	DID88_001425	QKRW01000012.1	218169..218708	179							Bcin03g03930	Bcin03g03930	.	1	Bcin03p03930.1	3	complement(1317709..1318993)	306			APA06412.1	sscle_02g011820
																			KAB8292199.1	EYC80_007941	scaffold_013	complement(473103..474143)	325				RAL64904.1	DID88_001498	QKRW01000012.1	complement(504728..505738)	219							Bcin07g05430	Bcin07g05430	.	1	Bcin07p05430.1	7	complement(2001546..2003412)	490			APA08188.1	sscle_03g029580
																			KAB8292202.1	EYC80_007944	scaffold_013	complement(479658..480854)	398				RAL64967.1	DID88_001557	QKRW01000012.1	complement(773356..774324)	259							Bcin11g00450	Bcin11g00450	.	1	Bcin11p00450.1	11	complement(151288..152225)	126			APA08758.1	sscle_04g035280
																			KAB8292203.1	EYC80_007945	scaffold_013	complement(485418..489061)	1123				RAL65045.1	DID88_001152	QKRW01000011.1	186045..186575	176							Bcin08g03850	Bcin08g03850	.	1	Bcin08p03850.1	8	complement(1479964..1482161)	509			APA06890.1	sscle_02g016600
																			KAB8292204.1	EYC80_007946	scaffold_013	490677..492015	326				RAL65206.1	DID88_001312	QKRW01000011.1	809985..812425	782							Bcin03g06480	Bcin03g06480	.	1	Bcin03p06480.1	3	2193608..2195857	497			APA05292.1	sscle_01g000620
																			KAB8292205.1	EYC80_007947	scaffold_013	complement(496340..498532)	730				RAL65287.1	DID88_000855	QKRW01000010.1	complement(55033..55299)	88							Bcin14g02630	Bcin14g02630	.	1	Bcin14p02630.1	14	1039557..1040580	96			APA05908.1	sscle_01g006780
																			KAB8292208.1	EYC80_007950	scaffold_013	502656..504423	571				RAL65310.1	DID88_000878	QKRW01000010.1	117488..118801	302							Bcin12g03240	Bcin12g03240	.	1	Bcin12p03240.1	12	1133873..1136155	530			APA06780.1	sscle_02g015500
																			KAB8292209.1	EYC80_007951	scaffold_013	complement(507061..507636)	174				RAL65314.1	DID88_000882	QKRW01000010.1	135267..136154	275							Bcin11g06520	Bcin11g06520	.	1	Bcin11p06520.1	11	2306184..2308590	391			APA09534.1	sscle_05g043040
																			KAB8292210.1	EYC80_007952	scaffold_013	508015..508989	306				RAL65373.1	DID88_000941	QKRW01000010.1	complement(384660..385186)	139							Bcin06g01400	Bcin06g01400	.	1	Bcin06p01400.1	6	498930..499912	174			APA08731.1	sscle_04g035010
																			KAB8292214.1	EYC80_007956	scaffold_013	complement(521768..522313)	181				RAL65407.1	DID88_000975	QKRW01000010.1	complement(533195..535982)	647							Bcin01g00340	Bcin01g00340	.	1	Bcin01p00340.1	1	152735..155567	392			APA07614.1	sscle_03g023840
																			KAB8292215.1	EYC80_007957	scaffold_013	complement(527001..527912)	303				RAL65468.1	DID88_001034	QKRW01000010.1	749130..750798	410							Bcin11g06520	Bcin11g06520	.	1	Bcin11p06520.1	11	2306184..2308590	519			APA10555.1	sscle_06g053250
																			KAB8292216.1	EYC80_007958	scaffold_013	complement(529935..530588)	217				RAL65472.1	DID88_001038	QKRW01000010.1	766306..767805	499							Bcin11g02160	Bcin11g02160	.	1	Bcin11p02160.1	11	713578..716993	1096			APA06982.1	sscle_02g017520
																			KAB8292217.1	EYC80_007959	scaffold_013	531701..532945	414				RAL65530.1	DID88_001095	QKRW01000010.1	complement(1018764..1019526)	235							Bcin01g00780	Bcin01g00780	.	1	Bcin01p00780.1	1	complement(293907..299142)	64			APA08693.1	sscle_04g034630
																			KAB8292220.1	EYC80_007962	scaffold_013	complement(539349..541925)	858				RAL65607.1	DID88_005279	QKRW01000009.1	273791..274843	306							Bcin08g00010	Bcin08g00010	.	1	Bcin08p00010.1	8	complement(1709..4003)	522			APA10686.1	sscle_06g054560
																			KAB8292223.1	EYC80_007965	scaffold_013	546939..548063	374				RAL65650.1	DID88_005321	QKRW01000009.1	454477..455475	332							Bcin08g00010	Bcin08g00010	.	1	Bcin08p00010.1	8	complement(1709..4003)	522			APA10993.1	sscle_07g057630
																			KAB8292224.1	EYC80_007966	scaffold_013	complement(555991..558610)	829				RAL65721.1	DID88_005389	QKRW01000009.1	complement(712153..713145)	330							Bcin08g00010	Bcin08g00010	.	1	Bcin08p00010.1	8	complement(1709..4003)	522			APA09783.1	sscle_05g045530
																			KAB8292227.1	EYC80_007969	scaffold_013	complement(569665..570633)	322				RAL65737.1	DID88_005405	QKRW01000009.1	complement(760128..762234)	667							Bcin07g04960	Bcin07g04960	.	1	Bcin07p04960.1	7	1785281..1788773	625			APA15762.1	sscle_15g105320
																			KAB8292230.1	EYC80_007972	scaffold_013	complement(574636..575642)	90				RAL65767.1	DID88_005432	QKRW01000009.1	complement(876008..877891)	474							Bcin07g04960	Bcin07g04960	.	1	Bcin07p04960.1	7	1785281..1788773	625			APA07319.1	sscle_02g020890
																			KAB8292231.1	EYC80_007973	scaffold_013	575737..577382	508				RAL65948.1	DID88_005609	QKRW01000008.1	545163..546140	120							Bcin06g05280	Bcin06g05280	.	1	Bcin06p05280.1	6	complement(1806397..1807254)	176			APA05489.1	sscle_01g002590
																			KAB8292232.1	EYC80_007974	scaffold_013	complement(578421..581228)	556				RAL66014.1	DID88_005675	QKRW01000008.1	810065..811640	236							Bcin08g02230	Bcin08g02230	.	1	Bcin08p02230.1	8	complement(880722..891109)	2992			APA05378.1	sscle_01g001480
																			KAB8292233.1	EYC80_007975	scaffold_013	complement(581714..583510)	582				RAL66026.1	DID88_005687	QKRW01000008.1	875800..876459	219							Bcin13g04370	Bcin13g04370	.	1	Bcin13p04370.1	13	complement(1578751..1579396)	137			APA15013.1	sscle_14g097830
																			KAB8292235.1	EYC80_007977	scaffold_013	complement(587209..589752)	829				RAL66039.1	DID88_005700	QKRW01000008.1	complement(922775..923493)	180							Bcin16g05030	Bcin16g05030	.	1	Bcin16p05030.1	16	1847876..1849610	410			APA06889.1	sscle_02g016590
																			KAB8292236.1	EYC80_007978	scaffold_013	591520..592902	460				RAL66246.1	DID88_005917	QKRW01000007.1	573746..575050	434							Bcin17g00120	Bcin17g00120	.	1	Bcin17p00120.1	17	142641..144681	512			APA14401.1	sscle_12g091710
																			KAB8292237.1	EYC80_007979	scaffold_013	593070..599481	1355				RAL66302.1	DID88_005972	QKRW01000007.1	876292..879772	836							Bcin06g02440	Bcin06g02440	.	1	Bcin06p02440.1	6	complement(852172..853286)	168			APA07593.1	sscle_03g023630
																			KAB8292238.1	EYC80_007980	scaffold_013	complement(601940..605636)	509				RAL66331.1	DID88_006001	QKRW01000007.1	993503..999000	1346							Bcin07g07130	Bcin07g07130	.	1	Bcin07p07130.1	7	2648836..2651076	515			APA08534.1	sscle_04g033040
																			KAB8292239.1	EYC80_007981	scaffold_013	complement(606281..608595)	688				RAL66405.1	DID88_006096	QKRW01000006.1	complement(128009..129089)	134							Bcin09g05060	Bcin09g05060	.	1	Bcin09p05060.1	9	1764835..1766506	233			APA10682.1	sscle_06g054520
																			KAB8292240.1	EYC80_007982	scaffold_013	610586..612359	572				RAL66462.1	DID88_006152	QKRW01000006.1	331492..333255	587							Bcin13g05840	Bcin13g05840	.	1	Bcin13p05840.1	13	complement(2204146..2205880)	392			APA11115.1	sscle_07g058850
																			KAB8292241.1	EYC80_007983	scaffold_013	complement(614028..614980)	169				RAL66515.1	DID88_006205	QKRW01000006.1	550038..551033	331							Bcin15g04000	Bcin15g04000	.	1	Bcin15p04000.1	15	complement(1398385..1399653)	85			APA14976.1	sscle_14g097460
																			KAB8292243.1	EYC80_007985	scaffold_013	622392..627126	1117				RAL66607.1	DID88_006297	QKRW01000006.1	890998..893207	719							Bcin07g03280	Bcin07g03280	.	1	Bcin07p03280.1	7	complement(1180908..1182602)	402			APA14614.1	sscle_13g093840
																			KAB8292244.1	EYC80_007986	scaffold_013	627962..631879	1110				RAL66729.1	DID88_007512	QKRW01000005.1	118550..119643	323							Bcin01g00030	Bcin01g00030	.	1	Bcin01p00030.1	1	complement(9772..11969)	506			APA15844.1	sscle_15g106140
																			KAB8292247.1	EYC80_007989	scaffold_013	complement(642842..647434)	1512				RAL66766.1	DID88_007549	QKRW01000005.1	273483..274955	430							Bcin04g03820	Bcin04g03820	.	1	Bcin04p03820.1	4	complement(1368169..1369313)	142			APA13015.1	sscle_10g077850
																			KAB8292251.1	EYC80_007993	scaffold_013	complement(667647..668278)	73				RAL66782.1	DID88_007565	QKRW01000005.1	complement(356424..356976)	152							Bcin10g00830	Bcin10g00830	.	1	Bcin10p00830.1	10	complement(348694..351235)	551			APA08603.1	sscle_04g033730
																			KAB8292252.1	EYC80_007994	scaffold_013	complement(671848..673359)	503				RAL66801.1	DID88_007584	QKRW01000005.1	complement(411667..413540)	589							Bcin04g03820	Bcin04g03820	.	1	Bcin04p03820.1	4	complement(1368169..1369313)	175			APA06220.1	sscle_01g009900
																			KAB8292253.1	EYC80_007995	scaffold_013	675064..675405	113				RAL66850.1	DID88_007633	QKRW01000005.1	complement(588697..591358)	601							Bcin06g04890	Bcin06g04890	.	1	Bcin06p04890.1	6	1663790..1665855	234			APA13777.1	sscle_11g085470
																			KAB8292254.1	EYC80_007996	scaffold_013	complement(678713..678964)	83				RAL66851.1	DID88_007633	QKRW01000005.1	complement(588697..591358)	605							Bcin02g08320	Bcin02g08320	.	1	Bcin02p08320.1	2	complement(2979123..2980801)	130			APA07519.1	sscle_03g022890
																			KAB8292256.1	EYC80_007998	scaffold_013	691602..692996	464				RAL66992.1	DID88_007772	QKRW01000005.1	complement(1142222..1143555)	397							Bcin03g07010	Bcin03g07010	.	1	Bcin03p07010.1	3	complement(2355841..2356752)	170			APA08033.1	sscle_03g028030
																			KAB8292259.1	EYC80_008001	scaffold_013	702400..703817	435				RAL67044.1	DID88_007824	QKRW01000004.1	164554..164941	97							Bcin16g03800	Bcin16g03800	.	1	Bcin16p03800.1	16	1407319..1408383	222			APA06160.1	sscle_01g009300
																			KAB8292260.1	EYC80_008002	scaffold_013	complement(705593..706309)	219				RAL67065.1	DID88_007845	QKRW01000004.1	complement(260297..262518)	554							Bcin02g01260	Bcin02g01260	.	1	Bcin02p01260.1	2	complement(519688..521687)	513			APA16135.1	sscle_16g109050
																			KAB8292261.1	EYC80_008003	scaffold_013	706414..707798	443				RAL67083.1	DID88_007863	QKRW01000004.1	complement(321156..323273)	608							Bcin08g06910	Bcin08g06910	.	1	Bcin08p06910.1	8	complement(2543957..2544850)	130			APA08672.1	sscle_04g034420
																			KAB8292262.1	EYC80_008004	scaffold_013	complement(707864..709056)	377				RAL67101.1	DID88_007881	QKRW01000004.1	complement(430233..430944)	147							Bcin03g02600	Bcin03g02600	.	1	Bcin03p02600.1	3	852196..853885	349			APA09131.1	sscle_04g039010
																			KAB8292263.1	EYC80_008005	scaffold_013	709457..712801	1097				RAL67338.1	DID88_008098	QKRW01000004.1	1352403..1354363	605							Bcin13g03570	Bcin13g03570	.	1	Bcin13p03570.1	13	1235695..1237463	401			APA11597.1	sscle_08g063670
																			KAB8292264.1	EYC80_008006	scaffold_013	complement(713367..714802)	112				RAL67339.1	DID88_008098	QKRW01000004.1	1352403..1354363	583							Bcin01g02170	Bcin01g02170	.	1	Bcin01p02170.1	1	complement(821725..825423)	949			APA15983.1	sscle_16g107530
																			KAB8292265.1	EYC80_008007	scaffold_013	723051..724899	594				RAL67348.1	DID88_008106	QKRW01000004.1	1383391..1384538	203							Bcin05g07640	Bcin05g07640	.	1	Bcin05p07640.1	5	complement(2703252..2705977)	518			APA06352.1	sscle_01g011220
																			KAB8292266.1	EYC80_008008	scaffold_013	736895..739924	821				RAL67381.1	DID88_008137	QKRW01000003.1	108483..117111	2475							Bcin02g05660	Bcin02g05660	.	1	Bcin02p05660.1	2	2039062..2040084	160			APA06194.1	sscle_01g009640
																			KAB8292268.1	EYC80_008010	scaffold_013	744876..749142	1389				RAL67635.1	DID88_008384	QKRW01000003.1	complement(1079038..1082432)	813							Bcin03g05400	Bcin03g05400	.	1	Bcin03p05400.1	3	1816554..1817655	143			APA08491.1	sscle_04g032610
																			KAB8292269.1	EYC80_008011	scaffold_013	complement(750287..753771)	1110				RAL67671.1	DID88_008415	QKRW01000003.1	1181961..1183960	582							Bcin06g04350	Bcin06g04350	.	1	Bcin06p04350.1	6	complement(1491000..1492362)	73			APA12662.1	sscle_09g074320
																			KAB8292270.1	EYC80_008012	scaffold_013	754444..756768	720				RAL67727.1	DID88_008461	QKRW01000003.1	complement(1377449..1378943)	212							Bcin01g01490	Bcin01g01490	.	1	Bcin01p01490.1	1	complement(583510..586301)	568			APA10177.1	sscle_06g049470
																			KAB8292271.1	EYC80_008013	scaffold_013	complement(757912..761247)	1072				RAL67748.1	DID88_008481	QKRW01000003.1	complement(1442366..1443438)	198							Bcin15g01970	Bcin15g01970	.	1	Bcin15p01970.1	15	682892..684002	204			APA12661.1	sscle_09g074310
																			KAB8292276.1	EYC80_008018	scaffold_013	complement(788808..789323)	171				RAL67813.1	DID88_008540	QKRW01000002.1	42368..43728	313							Bcin13g02690	Bcin13g02690	.	1	Bcin13p02690.1	13	924874..927533	611			APA14924.1	sscle_13g096940
																			KAB8292277.1	EYC80_008019	scaffold_013	complement(789536..790212)	165				RAL67824.1	DID88_008551	QKRW01000002.1	complement(77988..79150)	344							Bcin15g03960	Bcin15g03960	.	1	Bcin15p03960.1	15	complement(1389814..1391642)	342			APA09491.1	sscle_05g042610
																			KAB8292278.1	EYC80_008020	scaffold_013	792760..793719	302				RAL67935.1	DID88_008660	QKRW01000002.1	complement(603832..606181)	712							Bcin01g07230	Bcin01g07230	.	1	Bcin01p07230.1	1	2524615..2528274	770			APA16329.1	sscle_16g110990
																			KAB8292280.1	EYC80_008022	scaffold_013	complement(798156..799255)	347				RAL68011.1	DID88_008735	QKRW01000002.1	908440..910077	524							Bcin01g03340	Bcin01g03340	.	1	Bcin01p03340.1	1	1190328..1191528	225			APA07450.1	sscle_03g022200
																			KAB8292281.1	EYC80_008023	scaffold_013	800025..802185	534				RAL68013.1	DID88_008737	QKRW01000002.1	complement(913446..915333)	525							Bcin02g04750	Bcin02g04750	.	1	Bcin02p04750.1	2	1696457..1697515	245			APA12926.1	sscle_10g076960
																			KAB8292284.1	EYC80_008026	scaffold_013	complement(815757..816785)	301				RAL68098.1	DID88_008814	QKRW01000002.1	1219022..1222545	1097							Bcin15g03810	Bcin15g03810	.	1	Bcin15p03810.1	15	1342412..1344512	66			APA11958.1	sscle_08g067280
																			KAB8292286.1	EYC80_008028	scaffold_013	819539..820135	104				RAL68130.1	DID88_008842	QKRW01000002.1	1320967..1321706	213							Bcin15g03810	Bcin15g03810	.	1	Bcin15p03810.1	15	1342412..1344512	66			APA15771.1	sscle_15g105410
																			KAB8292287.1	EYC80_008029	scaffold_013	822700..823764	315				RAL68309.1	DID88_007039	QKRW01000001.1	133280..133630	116							Bcin08g00320	Bcin08g00320	.	1	Bcin08p00320.1	8	complement(157365..159387)	520			APA11889.1	sscle_08g066590
																			KAB8292288.1	EYC80_008030	scaffold_013	835020..837430	787				RAL68320.1	DID88_007050	QKRW01000001.1	complement(191756..195804)	1109							Bcin13g02170	Bcin13g02170	.	1	Bcin13p02170.1	13	complement(760915..762682)	511			APA10871.1	sscle_07g056410
																			KAB8292291.1	EYC80_008033	scaffold_013	846587..849763	890				RAL68337.1	DID88_007067	QKRW01000001.1	242066..243989	451							Bcin15g04000	Bcin15g04000	.	1	Bcin15p04000.1	15	complement(1398385..1399653)	235			APA13324.1	sscle_11g080940
																			KAB8292292.1	EYC80_008034	scaffold_013	850845..852725	514				RAL68525.1	DID88_007253	QKRW01000001.1	complement(1004757..1005708)	294							Bcin13g05310	Bcin13g05310	.	1	Bcin13p05310.1	13	complement(1989713..1990335)	158			APA08013.1	sscle_03g027830
																			KAB8292295.1	EYC80_008037	scaffold_013	complement(861506..866712)	1695				RAL68547.1	DID88_007273	QKRW01000001.1	1084333..1086609	592							Bcin14g04970	Bcin14g04970	.	1	Bcin14p04970.1	14	complement(1921618..1924290)	519			APA07290.1	sscle_02g020600
																			KAB8292303.1	EYC80_008045	scaffold_013	complement(891451..894176)	764				RAL68554.1	DID88_007279	QKRW01000001.1	1099531..1101830	644							Bcin16g00180	Bcin16g00180	.	1	Bcin16p00180.1	16	complement(143749..145095)	271			APA12449.1	sscle_09g072190
																			KAB8292304.1	EYC80_008046	scaffold_013	complement(900126..901461)	420				RAL68562.1	DID88_007287	QKRW01000001.1	1125076..1128255	882							Bcin02g00640	Bcin02g00640	.	1	Bcin02p00640.1	2	317205..319304	533			APA13744.1	sscle_11g085140
																			KAB8292305.1	EYC80_008047	scaffold_013	902069..902875	268				RAL68570.1	DID88_007292	QKRW01000001.1	complement(1142177..1144510)	747							Bcin03g07570	Bcin03g07570	.	1	Bcin03p07570.1	3	complement(2565560..2566510)	106			APA06565.1	sscle_02g013350
																			KAB8292307.1	EYC80_008049	scaffold_013	913106..915632	799				RAL68589.1	DID88_007308	QKRW01000001.1	1195240..1198389	816							Bcin14g02980	Bcin14g02980	.	1	Bcin14p02980.1	14	complement(1143684..1144477)	61			APA07072.1	sscle_02g018420
																			KAB8292312.1	EYC80_008054	scaffold_013	940703..941653	255				RAL68695.1	DID88_007402	QKRW01000001.1	complement(1542855..1543866)	245							Bcin11g02780	Bcin11g02780	.	1	Bcin11p02780.1	11	955726..957539	333			APA12908.1	sscle_10g076780
																			KAB8292313.1	EYC80_008055	scaffold_013	complement(942814..944288)	308				RAL68704.1	DID88_007409	QKRW01000001.1	1561354..1563855	754							Bcin03g07050	Bcin03g07050	.	1	Bcin03p07050.1	3	2393340..2395796	190			APA15276.1	sscle_14g100460
																			KAB8292317.1	EYC80_008059	scaffold_013	950156..952462	768				RAL60729.1	DID88_009835	QKRW01000037.1	95099..96111	310							Bcin08g06260	Bcin08g06260	.	1	Bcin08p06260.1	8	2335780..2336940	115			APA15522.1	sscle_15g102920
																			KAB8292319.1	EYC80_008061	scaffold_013	958926..960443	472				RAL61305.1	DID88_009441	QKRW01000032.1	complement(45140..46220)	232							Bcin11g01680	Bcin11g01680	.	1	Bcin11p01680.1	11	540676..542910	574			APA13306.1	sscle_10g080760
																			KAB8292321.1	EYC80_008063	scaffold_013	962146..964357	701				RAL63029.1	DID88_004114	QKRW01000021.1	365567..366358	244							Bcin01g02410	Bcin01g02410	.	1	Bcin01p02410.1	1	895389..897840	395			APA05512.1	sscle_01g002820
																			KAB8292322.1	EYC80_008064	scaffold_013	complement(964650..966746)	698				RAL61252.1	DID88_010331	QKRW01000033.1	complement(294545..297257)	811							Bcin01g02410	Bcin01g02410	.	1	Bcin01p02410.1	1	895389..897840	395			APA10223.1	sscle_06g049930
																			KAB8292323.1	EYC80_008065	scaffold_013	967168..969224	667				RAL62185.1	DID88_002669	QKRW01000026.1	496688..497606	238							Bcin01g02410	Bcin01g02410	.	1	Bcin01p02410.1	1	895389..897840	395			APA13873.1	sscle_11g086430
																			KAB8292324.1	EYC80_008066	scaffold_013	970138..971863	540				RAL58835.1	DID88_009145	QKRW01000067.1	52248..52706	152							Bcin14g00630	Bcin14g00630	.	1	Bcin14p00630.1	14	288206..290742	519			APA14015.1	sscle_12g087850
																			KAB8292325.1	EYC80_008067	scaffold_013	complement(972787..976047)	901				RAL59431.1	DID88_006805	QKRW01000053.1	96270..97095	219							Bcin01g00040	Bcin01g00040	.	1	Bcin01p00040.1	1	12154..14130	495			APA15526.1	sscle_15g102960
																			KAB8292326.1	EYC80_008068	scaffold_013	complement(979899..981226)	347				RAL66542.1	DID88_006232	QKRW01000006.1	complement(657571..658907)	408							Bcin08g06390	Bcin08g06390	.	1	Bcin08p06390.1	8	2365826..2367150	269			APA06851.1	sscle_02g016210
																			KAB8292330.1	EYC80_008072	scaffold_013	1001058..1001496	71				RAL68495.1	DID88_007223	QKRW01000001.1	880894..882482	449							Bcin02g01430	Bcin02g01430	.	1	Bcin02p01430.1	2	complement(576888..578228)	231			APA09774.1	sscle_05g045440
																			KAB8292334.1	EYC80_008075	scaffold_013	1008277..1010366	472				RAL68087.1	DID88_008805	QKRW01000002.1	complement(1166982..1167771)	210							Bcin03g04620	Bcin03g04620	.	1	Bcin03p04620.1	3	1541100..1542990	453			APA12834.1	sscle_10g076040
																			KAB8292339.1	EYC80_008079	scaffold_013	complement(1023981..1024415)	144				RAL62847.1	DID88_004689	QKRW01000022.1	368001..368818	249							Bcin14g04300	Bcin14g04300	.	1	Bcin14p04300.1	14	1686136..1687406	242			APA13517.1	sscle_11g082870
																			KAB8292341.1	EYC80_008081	scaffold_013	1030672..1033979	983				RAL65818.1	DID88_005481	QKRW01000009.1	1056174..1057186	301							Bcin16g03370	Bcin16g03370	.	1	Bcin16p03370.1	16	complement(1267262..1269058)	71			APA15583.1	sscle_15g103530
																			KAB8292342.1	EYC80_008082	scaffold_013	1034144..1036288	714				RAL68504.1	DID88_007232	QKRW01000001.1	938852..939995	351							Bcin08g00140	Bcin08g00140	.	1	Bcin08p00140.1	8	complement(65330..67693)	514			APA06775.1	sscle_02g015450
																			KAB8292346.1	EYC80_008086	scaffold_013	1048670..1049467	265				RAL62363.1	DID88_004929	QKRW01000025.1	609509..611785	739							Bcin16g01410	Bcin16g01410	.	1	Bcin16p01410.1	16	complement(572238..574795)	510			APA08278.1	sscle_03g030480
																			KAB8292347.1	EYC80_008087	scaffold_013	complement(1050123..1053190)	926				RAL65920.1	DID88_005582	QKRW01000008.1	438122..439242	296							Bcin08g07100	Bcin08g07100	.	1	Bcin08p07100.1	8	complement(2595589..2597426)	263			APA09093.1	sscle_04g038630
																			KAB8292350.1	EYC80_008090	scaffold_013	1058734..1059429	72				RAL60473.1	DID88_000248	QKRW01000040.1	301936..303100	370							Bcin09g00550	Bcin09g00550	.	1	Bcin09p00550.1	9	206144..207642	259			APA09684.1	sscle_05g044540
																			KAB8292352.1	EYC80_008092	scaffold_013	1062122..1064703	683				RAL60479.1	DID88_000254	QKRW01000040.1	317578..318297	198							Bcin12g01130	Bcin12g01130	.	1	Bcin12p01130.1	12	379523..381566	523			APA13917.1	sscle_12g086870
																			KAB8292353.1	EYC80_008093	scaffold_013	complement(1074372..1077136)	866				RAL60154.1	DID88_000779	QKRW01000043.1	complement(154005..155455)	437							Bcin01g01010	Bcin01g01010	.	1	Bcin01p01010.1	1	399560..402131	566			APA15011.1	sscle_14g097810
																			KAB8292354.1	EYC80_008094	scaffold_013	complement(1077856..1080073)	627				RAL59738.1	DID88_000369	QKRW01000048.1	61143..62760	348							Bcin04g04210	Bcin04g04210	.	1	Bcin04p04210.1	4	1496720..1500374	1039			APA16123.1	sscle_16g108930
																			KAB8292357.1	EYC80_008096	scaffold_013	complement(1086458..1088349)	403				RAL59737.1	DID88_000369	QKRW01000048.1	61143..62760	286							Bcin04g04210	Bcin04g04210	.	1	Bcin04p04210.1	4	1496720..1500374	1039			APA06122.1	sscle_01g008920
																			KAB8292358.1	EYC80_008097	scaffold_013	1089863..1090783	247				RAL66474.1	DID88_006164	QKRW01000006.1	complement(368932..370562)	450							Bcin06g07140	Bcin06g07140	.	1	Bcin06p07140.1	6	2533222..2534893	289			APA07635.1	sscle_03g024050
																			KAB8292364.1	EYC80_008102	scaffold_013	complement(1100927..1101624)	214				RAL60929.1	DID88_010027	QKRW01000035.1	complement(5921..6931)	296							Bcin02g00460	Bcin02g00460	.	1	Bcin02p00460.1	2	complement(256676..259090)	531			APA08627.1	sscle_04g033970
																			KAB8292365.1	EYC80_008102	scaffold_013	complement(1100927..1101624)	193				RAL59126.1	DID88_006773	QKRW01000059.1	complement(140914..145525)	1194							Bcin02g03600	Bcin02g03600	.	1	Bcin02p03600.1	2	complement(1283066..1283825)	72			APA09866.1	sscle_05g046360
																			KAB8292367.1	EYC80_008104	scaffold_013	complement(1108239..1108649)	136				RAL60382.1	DID88_000158	QKRW01000041.1	complement(290341..291939)	494							Bcin05g07840	Bcin05g07840	.	1	Bcin05p07840.1	5	complement(2754472..2757614)	797			APA12986.1	sscle_10g077560
																			KAB8292368.1	EYC80_008105	scaffold_013	complement(1108761..1109208)	68				RAL63831.1	DID88_003474	QKRW01000017.1	465253..466302	349							Bcin01g05480	Bcin01g05480	.	1	Bcin01p05480.1	1	complement(1925743..1927221)	249			APA14496.1	sscle_13g092660
																			KAB8292369.1	EYC80_008106	scaffold_013	complement(1110721..1112382)	553				RAL68619.1	DID88_007332	QKRW01000001.1	complement(1271339..1274511)	1017							Bcin03g07700	Bcin03g07700	.	1	Bcin03p07700.1	3	complement(2635629..2637735)	153			APA15165.1	sscle_14g099350
																			KAB8292370.1	EYC80_008107	scaffold_013	1114924..1116173	394				RAL62473.1	DID88_005039	QKRW01000024.1	380022..382033	651							Bcin05g04780	Bcin05g04780	.	1	Bcin05p04780.1	5	1695794..1698040	514			APA15834.1	sscle_15g106040
																			KAB8292372.1	EYC80_008109	scaffold_013	1118830..1120278	423				RAL60887.1	DID88_010212	QKRW01000036.1	complement(300502..301518)	290							Bcin04g06620	Bcin04g06620	.	1	Bcin04p06620.1	4	complement(2285957..2287379)	265			APA06994.1	sscle_02g017640
																			KAB8292376.1	EYC80_008113	scaffold_013	complement(1129651..1131251)	513				RAL67107.1	DID88_007887	QKRW01000004.1	complement(450191..451820)	441							Bcin04g01350	Bcin04g01350	.	1	Bcin04p01350.1	4	519065..520920	355			APA07343.1	sscle_02g021130
																			KAB8292377.1	EYC80_008114	scaffold_013	1132454..1135005	782				RAL59675.1	DID88_000308	QKRW01000049.1	94803..97300	738							Bcin13g01140	Bcin13g01140	.	1	Bcin13p01140.1	13	427093..428824	279			APA08751.1	sscle_04g035210
																			KAB8292378.1	EYC80_008114	scaffold_013	1132454..1135005	616				RAL65029.1	DID88_001137	QKRW01000011.1	complement(102837..106378)	642							Bcin07g01550	Bcin07g01550	.	1	Bcin07p01550.1	7	complement(565343..575632)	3251			APA09214.1	sscle_04g039840
																			KAB8292379.1	EYC80_008115	scaffold_013	complement(1136390..1138437)	549				RAL61105.1	DID88_010445	QKRW01000034.1	204704..206142	251							Bcin11g01610	Bcin11g01610	.	1	Bcin11p01610.1	11	523335..525070	424			APA09574.1	sscle_05g043440
																			KAB8292380.1	EYC80_008116	scaffold_013	1141008..1141839	72				RAL59247.1	DID88_006962	QKRW01000056.1	68649..69308	219							Bcin16g02740	Bcin16g02740	.	1	Bcin16p02740.1	16	complement(1072834..1074341)	153			APA10752.1	sscle_06g055220
																			KAB8292382.1	EYC80_008118	scaffold_013	complement(1144438..1147560)	903				RAL67617.1	DID88_008369	QKRW01000003.1	complement(1035061..1035264)	67							Bcin16g02740	Bcin16g02740	.	1	Bcin16p02740.1	16	complement(1072834..1074341)	153			APA12127.1	sscle_09g068970
																			KAB8292383.1	EYC80_008119	scaffold_013	1149722..1151569	396				RAL66340.1	DID88_006009	QKRW01000007.1	1014753..1017486	655							Bcin08g00560	Bcin08g00560	.	1	Bcin08p00560.1	8	262374..264671	525			APA13164.1	sscle_10g079340
																			KAB8292384.1	EYC80_008120	scaffold_013	complement(1155602..1156984)	460				RAL62691.1	DID88_004534	QKRW01000023.1	474662..475673	274							Bcin01g10770	Bcin01g10770	.	1	Bcin01p10770.1	1	3747030..3749194	544			APA13409.1	sscle_11g081790
																			KAB8292385.1	EYC80_008121	scaffold_013	complement(1159693..1161102)	469				RAL65185.1	DID88_001291	QKRW01000011.1	complement(736732..736941)	69							Bcin04g06140	Bcin04g06140	.	1	Bcin04p06140.1	4	2125096..2126470	337			APA14892.1	sscle_13g096620
																			KAB8292390.1	EYC80_008125	scaffold_013	complement(1177712..1178624)	208				RAL67432.1	DID88_008187	QKRW01000003.1	complement(304122..304492)	104							Bcin07g01710	Bcin07g01710	.	1	Bcin07p01710.1	7	624900..626253	307			APA15112.1	sscle_14g098820
																			KAB8292391.1	EYC80_008126	scaffold_013	complement(1179837..1181728)	577				RAL64282.1	DID88_002174	QKRW01000015.1	complement(673666..674545)	271							Bcin01g03930	Bcin01g03930	.	1	Bcin01p03930.1	1	1451261..1452533	201			APA15231.1	sscle_14g100010
																			KAB8292392.1	EYC80_008127	scaffold_013	1183268..1183684	117				RAL63845.1	DID88_003488	QKRW01000017.1	complement(518824..520830)	668							Bcin02g04940	Bcin02g04940	.	1	Bcin02p04940.1	2	1766087..1767463	252			APA05276.1	sscle_01g000460
																			KAB8292393.1	EYC80_008128	scaffold_013	1186667..1187823	83				RAL63662.1	DID88_003705	QKRW01000018.1	complement(607563..608658)	341							Bcin04g05550	Bcin04g05550	.	1	Bcin04p05550.1	4	complement(1922023..1922577)	102			APA05373.1	sscle_01g001430
																			KAB8292395.1	EYC80_008130	scaffold_013	complement(1188476..1189364)	69				RAL59560.1	DID88_006553	QKRW01000051.1	180453..181396	289							Bcin03g07850	Bcin03g07850	.	1	Bcin03p07850.1	3	2680257..2682916	535			APA05376.1	sscle_01g001460
																			KAB8292399.1	EYC80_008133	scaffold_013	complement(1196322..1200625)	485				RAL65004.1	DID88_001594	QKRW01000012.1	950357..950781	102							Bcin08g06870	Bcin08g06870	.	1	Bcin08p06870.1	8	complement(2531617..2532760)	119			APA05425.1	sscle_01g001950
																			KAB8292400.1	EYC80_008133	scaffold_013	complement(1196322..1200625)	500				RAL59090.1	DID88_009008	QKRW01000060.1	151295..153075	572							Bcin03g07700	Bcin03g07700	.	1	Bcin03p07700.1	3	complement(2635629..2637735)	172			APA05429.1	sscle_01g001990
																			KAB8292403.1	EYC80_008136	scaffold_013	1205585..1206192	162				RAL63526.1	DID88_003570	QKRW01000018.1	28647..30427	572							Bcin07g01100	Bcin07g01100	.	1	Bcin07p01100.1	7	complement(402746..404228)	272			APA05482.1	sscle_01g002520
																			KAB8292405.1	EYC80_008137	scaffold_013	1206228..1206971	178				RAL68637.1	DID88_007349	QKRW01000001.1	complement(1332903..1333442)	150							Bcin08g02070	Bcin08g02070	.	1	Bcin08p02070.1	8	complement(787623..790042)	488			APA05532.1	sscle_01g003020
																			KAB8292409.1	EYC80_008139	scaffold_013	1213391..1215826	742				RAL64524.1	DID88_001998	QKRW01000014.1	complement(748534..749508)	230							Bcin08g04330	Bcin08g04330	.	1	Bcin08p04330.1	8	complement(1704748..1705983)	206			APA05648.1	sscle_01g004180
																			KAB8292411.1	EYC80_008141	scaffold_013	complement(1220110..1221407)	352				RAL63781.1	DID88_003426	QKRW01000017.1	275009..276380	261							Bcin12g02740	Bcin12g02740	.	1	Bcin12p02740.1	12	953288..953770	83			APA05742.1	sscle_01g005120
																			KAB8292412.1	EYC80_008141	scaffold_013	complement(1220110..1221407)	385				RAL62871.1	DID88_004712	QKRW01000022.1	complement(450668..451678)	336							Bcin11g01650	Bcin11g01650	.	1	Bcin11p01650.1	11	534429..535491	62			APA05807.1	sscle_01g005770
																			KAB8292414.1	EYC80_008143	scaffold_013	1221972..1222420	103				RAL60631.1	DID88_009949	QKRW01000038.1	complement(94058..95474)	400							Bcin12g00010	Bcin12g00010	.	1	Bcin12p00010.1	12	5086..7100	489			APA05835.1	sscle_01g006050
																			KAB8292416.1	EYC80_008145	scaffold_013	1223014..1224206	296				RAL67422.1	DID88_008177	QKRW01000003.1	complement(250518..254201)	264							Bcin01g01590	Bcin01g01590	.	1	Bcin01p01590.1	1	621319..623189	84			APA05851.1	sscle_01g006210
																			KAB8292417.1	EYC80_008146	scaffold_013	complement(1224409..1226010)	155				RAL66808.1	DID88_007591	QKRW01000005.1	443078..443674	198							Bcin08g07100	Bcin08g07100	.	1	Bcin08p07100.1	8	complement(2595589..2597426)	535			APA05866.1	sscle_01g006360
																			KAB8292418.1	EYC80_008146	scaffold_013	complement(1224409..1226010)	533				RAL66685.1	DID88_006367	QKRW01000006.1	1134374..1136066	505							Bcin07g01240	Bcin07g01240	.	1	Bcin07p01240.1	7	448837..450051	275			APA06040.1	sscle_01g008100
																			KAB8292421.1	EYC80_008149	scaffold_013	1228448..1230685	607				RAL60295.1	DID88_000073	QKRW01000042.1	complement(281864..283192)	383							Bcin09g05160	Bcin09g05160	.	1	Bcin09p05160.1	9	1796375..1797816	63			APA06213.1	sscle_01g009830
																			KAB8292427.1	EYC80_008153	scaffold_013	complement(1241922..1242931)	300				RAL59422.1	DID88_006796	QKRW01000053.1	complement(50666..51383)	109							Bcin05g08160	Bcin05g08160	.	1	Bcin05p08160.1	5	complement(2858990..2860578)	445			APA06262.1	sscle_01g010320
																			KAB8292428.1	EYC80_008154	scaffold_013	complement(1243468..1244640)	370				RAL66217.1	DID88_005889	QKRW01000007.1	complement(462063..464168)	488							Bcin08g05200	Bcin08g05200	.	1	Bcin08p05200.1	8	1968632..1971099	522			APA06335.1	sscle_01g011050
																			KAB8292429.1	EYC80_008155	scaffold_013	complement(1244890..1245213)	90				RAL58971.1	DID88_009262	QKRW01000063.1	110327..111272	291							Bcin11g05490	Bcin11g05490	.	1	Bcin11p05490.1	11	complement(1953148..1955426)	77			APA06409.1	sscle_02g011790
																			KAB8292437.1	EYC80_008161	scaffold_013	1255069..1255800	243				RAL63096.1	DID88_004180	QKRW01000021.1	complement(611214..611612)	132							Bcin03g01950	Bcin03g01950	.	1	Bcin03p01950.1	3	653990..654816	240			APA06462.1	sscle_02g012320
																			KAB8292438.1	EYC80_008162	scaffold_013	complement(1357743..1359675)	477				RAL61873.1	DID88_002936	QKRW01000028.1	complement(446722..447222)	166							Bcin08g03330	Bcin08g03330	.	1	Bcin08p03330.1	8	complement(1282546..1285528)	542			APA06472.1	sscle_02g012420
																			KAB8292439.1	EYC80_008162	scaffold_013	complement(1357743..1359675)	442				RAL64953.1	DID88_001544	QKRW01000012.1	complement(730618..731109)	163							Bcin11g04580	Bcin11g04580	.	1	Bcin11p04580.1	11	complement(1685255..1687634)	323			APA06529.1	sscle_02g012990
																			KAB8292449.1	EYC80_008168	scaffold_013	1377899..1380400	833				RAL61436.1	DID88_009366	QKRW01000031.1	complement(168409..169301)	259							Bcin05g01570	Bcin05g01570	.	1	Bcin05p01570.1	5	603878..605612	69			APA06540.1	sscle_02g013100
																			KAB8292451.1	EYC80_008170	scaffold_013	complement(1384316..1385410)	346				RAL65832.1	DID88_005495	QKRW01000008.1	70019..71085	308							Bcin16g01480	Bcin16g01480	.	1	Bcin16p01480.1	16	591006..593118	496			APA06569.1	sscle_02g013390
																			KAB8292452.1	EYC80_008171	scaffold_013	1385933..1387490	411				RAL58408.1	DID88_006399	QKRW01000084.1	75727..76063	88							Bcin09g07110	Bcin09g07110	.	1	Bcin09p07110.1	9	2503113..2504582	357			APA06598.1	sscle_02g013680
																			KAB8292456.1	EYC80_008175	scaffold_013	1394888..1396787	540				RAL63285.1	DID88_004361	QKRW01000020.1	complement(586343..586782)	129							Bcin16g01020	Bcin16g01020	.	1	Bcin16p01020.1	16	complement(423060..424056)	70			APA06626.1	sscle_02g013960
																			KAB8292458.1	EYC80_008177	scaffold_013	1402667..1404356	537				RAL59393.1	DID88_006882	QKRW01000054.1	complement(169577..171625)	478							Bcin16g03030	Bcin16g03030	.	1	Bcin16p03030.1	16	complement(1167160..1168719)	41			APA06781.1	sscle_02g015510
																			KAB8292459.1	EYC80_008178	scaffold_013	1417979..1421462	617				RAL66071.1	DID88_005731	QKRW01000008.1	1023923..1024288	121							Bcin16g03030	Bcin16g03030	.	1	Bcin16p03030.1	16	complement(1167160..1168719)	41			APA06853.1	sscle_02g016230
																			KAB8292460.1	EYC80_008179	scaffold_013	complement(1421466..1421741)	91				RAL60859.1	DID88_010184	QKRW01000036.1	complement(207957..208479)	153							Bcin05g06630	Bcin05g06630	.	1	Bcin05p06630.1	5	complement(2274253..2276199)	556			APA06960.1	sscle_02g017300
																			KAB8292462.1	EYC80_008181	scaffold_013	complement(1424185..1425280)	331				RAL61861.1	DID88_002924	QKRW01000028.1	complement(402864..404449)	367							Bcin06g01130	Bcin06g01130	.	1	Bcin06p01130.1	6	complement(419877..421590)	400			APA06969.1	sscle_02g017390
																			KAB8292463.1	EYC80_008182	scaffold_013	complement(1431499..1432859)	325				RAL68108.1	DID88_008821	QKRW01000002.1	1247516..1248429	224							Bcin08g06790	Bcin08g06790	.	1	Bcin08p06790.1	8	2499233..2501129	290			APA06984.1	sscle_02g017540
																			KAB8292464.1	EYC80_008183	scaffold_013	complement(1432903..1436207)	847				RAL68107.1	DID88_008821	QKRW01000002.1	1247516..1248429	185							Bcin01g08200	Bcin01g08200	.	1	Bcin01p08200.1	1	complement(2874809..2877050)	513			APA06988.1	sscle_02g017580
																			KAB8292466.1	EYC80_008184	scaffold_013	1437228..1439072	305				RAL60988.1	DID88_010084	QKRW01000035.1	196301..197035	225							Bcin04g06760	Bcin04g06760	.	1	Bcin04p06760.1	4	2363788..2365774	561			APA07059.1	sscle_02g018290
																			KAB8292473.1	EYC80_008188	scaffold_013	1444918..1445526	176				RAL62431.1	DID88_004997	QKRW01000024.1	224840..225228	86							Bcin02g04100	Bcin02g04100	.	1	Bcin02p04100.1	2	1437862..1439347	362			APA07065.1	sscle_02g018350
																			KAB8292479.1	EYC80_008193	scaffold_013	1466759..1467942	316				RAL62254.1	DID88_004824	QKRW01000025.1	complement(187935..188516)	193							Bcin03g07210	Bcin03g07210	.	1	Bcin03p07210.1	3	2443260..2445477	373			APA07100.1	sscle_02g018700
																			KAB8292482.1	EYC80_008196	scaffold_013	complement(1476184..1477358)	311				RAL58648.1	DID88_003012	QKRW01000073.1	complement(36395..36966)	169							Bcin03g07210	Bcin03g07210	.	1	Bcin03p07210.1	3	2443260..2445477	192			APA07183.1	sscle_02g019530
																			KAB8292485.1	EYC80_008198	scaffold_013	1479544..1481626	347				RAL61529.1	DID88_009568	QKRW01000030.1	125077..127238	495							Bcin07g02970	Bcin07g02970	.	1	Bcin07p02970.1	7	complement(1089542..1092555)	495			APA07220.1	sscle_02g019900
																			KAB8292486.1	EYC80_008198	scaffold_013	1479544..1481626	82				RAL61078.1	DID88_010419	QKRW01000034.1	114564..115734	239							Bcin07g02970	Bcin07g02970	.	1	Bcin07p02970.1	7	complement(1089542..1092555)	495			APA07252.1	sscle_02g020220
																			KAB8292487.1	EYC80_008199	scaffold_013	complement(1481729..1486815)	72				RAL62162.1	DID88_002646	QKRW01000026.1	complement(397241..398075)	141							Bcin07g02970	Bcin07g02970	.	1	Bcin07p02970.1	7	complement(1089542..1092555)	495			APA07301.1	sscle_02g020710
																			KAB8292489.1	EYC80_008200	scaffold_013	1491689..1492875	316				RAL63724.1	DID88_003371	QKRW01000017.1	76569..77441	290							Bcin04g00040	Bcin04g00040	.	1	Bcin04p00040.1	4	complement(24277..26415)	510			APA07364.1	sscle_02g021340
																			KAB8292490.1	EYC80_008201	scaffold_013	complement(1493202..1493690)	162				RAL60483.1	DID88_000258	QKRW01000040.1	complement(338274..339008)	244							Bcin04g00040	Bcin04g00040	.	1	Bcin04p00040.1	4	complement(24277..26415)	539			APA07436.1	sscle_02g022060
																			KAB8292491.1	EYC80_008202	scaffold_013	complement(1494840..1495145)	101				RAL58560.1	DID88_003336	QKRW01000077.1	35184..37186	570							Bcin08g00860	Bcin08g00860	.	1	Bcin08p00860.1	8	complement(355772..358708)	724			APA07483.1	sscle_03g022530
																			KAB8292494.1	EYC80_008205	scaffold_013	complement(1504102..1504338)	78				RAL58796.1	DID88_009106	QKRW01000068.1	complement(15507..16368)	219							Bcin08g00580	Bcin08g00580	.	1	Bcin08p00580.1	8	complement(267812..270521)	651			APA07523.1	sscle_03g022930
																			KAB8292499.1	EYC80_008210	scaffold_013	1521585..1522379	234				RAL62311.1	DID88_004877	QKRW01000025.1	complement(380508..381000)	106							Bcin11g01880	Bcin11g01880	.	1	Bcin11p01880.1	11	611885..613142	180			APA07532.1	sscle_03g023020
																			KAB8292500.1	EYC80_008211	scaffold_013	1522408..1524947	509				RAL62519.1	DID88_005084	QKRW01000024.1	complement(548705..552478)	656							Bcin03g04230	Bcin03g04230	.	1	Bcin03p04230.1	3	complement(1413071..1414715)	423			APA07570.1	sscle_03g023400
																			KAB8292502.1	EYC80_008213	scaffold_013	complement(1529964..1531493)	509				RAL63611.1	DID88_003655	QKRW01000018.1	complement(415993..420386)	908							Bcin10g04480	Bcin10g04480	.	1	Bcin10p04480.1	10	complement(1719208..1724306)	1388			APA07846.1	sscle_03g026160
																			KAB8292503.1	EYC80_008214	scaffold_013	complement(1533253..1533750)	165				RAL68205.1	DID88_008909	QKRW01000002.1	1529686..1530597	230							Bcin01g03320	Bcin01g03320	.	1	Bcin01p03320.1	1	1187388..1188497	227			APA07847.1	sscle_03g026170
																			KAB8292504.1	EYC80_008215	scaffold_013	complement(1533888..1534223)	78				RAL67685.1	DID88_008426	QKRW01000003.1	complement(1236982..1238429)	437							Bcin09g04180	Bcin09g04180	.	1	Bcin09p04180.1	9	complement(1478865..1481124)	517			APA07914.1	sscle_03g026840
																			KAB8292506.1	EYC80_008216	scaffold_013	complement(1536766..1538973)	735				RAL60583.1	DID88_009778	QKRW01000039.1	complement(322634..322919)	74							Bcin11g06160	Bcin11g06160	.	1	Bcin11p06160.1	11	complement(2195337..2198699)	943			APA07975.1	sscle_03g027450
																			KAB8292507.1	EYC80_008217	scaffold_013	complement(1540340..1541932)	530				RAL61015.1	DID88_010111	QKRW01000035.1	300104..301388	156							Bcin05g07840	Bcin05g07840	.	1	Bcin05p07840.1	5	complement(2754472..2757614)	806			APA08236.1	sscle_03g030060
																			KAB8292510.1	EYC80_008220	scaffold_013	complement(1550219..1553469)	377				RAL64506.1	DID88_001981	QKRW01000014.1	686449..688414	468							Bcin10g02260	Bcin10g02260	.	1	Bcin10p02260.1	10	complement(871696..872624)	74			APA08399.1	sscle_03g031690
																			KAB8292512.1	EYC80_008222	scaffold_013	1557350..1557699	89				RAL58651.1	DID88_003015	QKRW01000073.1	49020..49451	143							Bcin15g00620	Bcin15g00620	.	1	Bcin15p00620.1	15	238635..240190	373			APA08472.1	sscle_04g032420
																			KAB8292514.1	EYC80_008224	scaffold_013	complement(1558140..1559126)	235				RAL66969.1	DID88_007750	QKRW01000005.1	1058520..1058875	73							Bcin12g02330	Bcin12g02330	.	1	Bcin12p02330.1	12	837674..839993	478			APA08474.1	sscle_04g032440
																			KAB8292526.1	EYC80_008236	scaffold_013	1599277..1599894	186				RAL65255.1	DID88_001361	QKRW01000011.1	956408..957607	349							Bcin15g01750	Bcin15g01750	.	1	Bcin15p01750.1	15	complement(622469..623551)	99			APA08481.1	sscle_04g032510
																			KAB8292527.1	EYC80_008237	scaffold_013	1600623..1601169	164				RAL62474.1	DID88_005040	QKRW01000024.1	383909..385680	445							Bcin01g02060	Bcin01g02060	.	1	Bcin01p02060.1	1	complement(794352..795795)	92			APA08501.1	sscle_04g032710
																			KAB8292529.1	EYC80_008239	scaffold_013	1603906..1606431	791				RAL63423.1	DID88_003844	QKRW01000019.1	378284..379135	249							Bcin09g01670	Bcin09g01670	.	1	Bcin09p01670.1	9	complement(638237..640421)	459			APA08549.1	sscle_04g033190
																			KAB8292535.1	EYC80_008245	scaffold_013	complement(1623321..1625073)	533				RAL64664.1	DID88_001697	QKRW01000013.1	complement(469231..469494)	87							Bcin12g03900	Bcin12g03900	.	1	Bcin12p03900.1	12	1318913..1320084	172			APA08699.1	sscle_04g034690
																			KAB8292538.1	EYC80_008248	scaffold_013	complement(1629472..1631705)	637				RAL68248.1	DID88_008949	QKRW01000002.1	complement(1672953..1673269)	70							Bcin07g06290	Bcin07g06290	.	1	Bcin07p06290.1	7	2317519..2319801	463			APA08787.1	sscle_04g035570
																			KAB8292540.1	EYC80_008250	scaffold_013	1641719..1643350	487				RAL65464.1	DID88_001030	QKRW01000010.1	complement(731479..732623)	319							Bcin16g02940	Bcin16g02940	.	1	Bcin16p02940.1	16	complement(1135394..1136876)	237			APA08837.1	sscle_04g036070
																			KAB8292544.1	EYC80_008253	scaffold_013	complement(1653632..1654038)	94				RAL65326.1	DID88_000894	QKRW01000010.1	complement(174591..175134)	115							Bcin09g02970	Bcin09g02970	.	1	Bcin09p02970.1	9	complement(1067823..1068666)	114			APA09136.1	sscle_04g039060
																			KAB8292546.1	EYC80_008255	scaffold_013	complement(1655439..1656468)	303				RAL62659.1	DID88_004503	QKRW01000023.1	361384..362101	79							Bcin07g06410	Bcin07g06410	.	1	Bcin07p06410.1	7	complement(2363055..2364098)	151			APA09182.1	sscle_04g039520
																			KAB8292547.1	EYC80_008256	scaffold_013	1656645..1659166	776				RAL64345.1	DID88_001821	QKRW01000014.1	complement(73172..74940)	538							Bcin06g07600	Bcin06g07600	.	1	Bcin06p07600.1	6	2682559..2683968	355			APA09191.1	sscle_04g039610
																			KAB8292549.1	EYC80_008258	scaffold_013	complement(1662081..1663615)	433				RAL63624.1	DID88_003668	QKRW01000018.1	452355..453831	431							Bcin03g05240	Bcin03g05240	.	1	Bcin03p05240.1	3	complement(1772597..1773727)	86			APA09433.1	sscle_05g042030
																			KAB8292550.1	EYC80_008259	scaffold_013	1664559..1665923	454				RAL59509.1	DID88_006622	QKRW01000052.1	243015..247750	1124							Bcin02g04470	Bcin02g04470	.	1	Bcin02p04470.1	2	1576918..1578775	434			APA09528.1	sscle_05g042980
																			KAB8292552.1	EYC80_008261	scaffold_013	complement(1671430..1675053)	1089				RAL67002.1	DID88_007782	QKRW01000005.1	1180929..1181291	120							Bcin13g05320	Bcin13g05320	.	1	Bcin13p05320.1	13	complement(1991213..1992515)	244			APA09539.1	sscle_05g043090
																			KAB8292553.1	EYC80_008262	scaffold_013	complement(1676370..1678993)	853				RAL60316.1	DID88_000092	QKRW01000042.1	complement(361250..361919)	174							Bcin03g00430	Bcin03g00430	.	1	Bcin03p00430.1	3	137006..140684	1035			APA09677.1	sscle_05g044470
																			KAB8292555.1	EYC80_008264	scaffold_013	1684319..1686738	644				RAL65995.1	DID88_005656	QKRW01000008.1	complement(740993..742697)	291							Bcin13g05230	Bcin13g05230	.	1	Bcin13p05230.1	13	1953305..1954344	58			APA09701.1	sscle_05g044710
																			KAB8292556.1	EYC80_008265	scaffold_013	complement(1691442..1693990)	523				RAL67257.1	DID88_008023	QKRW01000004.1	1079984..1080433	149							Bcin11g05550	Bcin11g05550	.	1	Bcin11p05550.1	11	complement(1973293..1975271)	528			APA09721.1	sscle_05g044910
																			KAB8292558.1	EYC80_008266	scaffold_013	1694124..1695678	188				RAL66418.1	DID88_006109	QKRW01000006.1	complement(170329..171216)	295							Bcin06g01330	Bcin06g01330	.	1	Bcin06p01330.1	6	complement(479831..480788)	164			APA09767.1	sscle_05g045370
																			KAB8292562.1	EYC80_008270	scaffold_013	complement(1705883..1706959)	358				RAL68720.1	DID88_007422	QKRW01000001.1	1615825..1616485	74							Bcin02g08900	Bcin02g08900	.	1	Bcin02p08900.1	2	complement(3168276..3169704)	244			APA09853.1	sscle_05g046230
																			KAB8292567.1	EYC80_008273	scaffold_013	1713468..1714823	240				RAL60844.1	DID88_010169	QKRW01000036.1	complement(96934..104150)	1833							Bcin11g04000	Bcin11g04000	.	1	Bcin11p04000.1	11	1497127..1500852	562			APA09855.1	sscle_05g046250
																			KAB8292568.1	EYC80_008274	scaffold_013	1714501..1714713	70				RAL61733.1	DID88_002801	QKRW01000029.1	complement(443112..444223)	110							Bcin11g03010	Bcin11g03010	.	1	Bcin11p03010.1	11	1040794..1043439	530			APA09948.1	sscle_05g047180
																			KAB8292571.1	EYC80_008277	scaffold_013	1717997..1722872	1391				RAL62758.1	DID88_004600	QKRW01000022.1	30756..32383	505							Bcin05g05850	Bcin05g05850	.	1	Bcin05p05850.1	5	complement(2020288..2022359)	465			APA09975.1	sscle_05g047450
																			KAB8292572.1	EYC80_008278	scaffold_013	complement(1722898..1723116)	72				RAL63012.1	DID88_004098	QKRW01000021.1	304189..304493	80							Bcin12g03860	Bcin12g03860	.	1	Bcin12p03860.1	12	complement(1308153..1310719)	803			APA10018.1	sscle_05g047880
																			KAB8292573.1	EYC80_008279	scaffold_013	1722979..1723350	93				RAL61831.1	DID88_002894	QKRW01000028.1	253975..254733	99							Bcin09g05700	Bcin09g05700	.	1	Bcin09p05700.1	9	complement(1991598..1994091)	499			APA10056.1	sscle_05g048260
																			KAB8292578.1	EYC80_008283	scaffold_013	1735038..1735683	181				RAL65034.1	DID88_001142	QKRW01000011.1	127700..130887	900							Bcin06g03000	Bcin06g03000	.	1	Bcin06p03000.1	6	complement(1044191..1045497)	138			APA10074.1	sscle_05g048440
																			KAB8292581.1	EYC80_008286	scaffold_013	1744493..1745719	394				RAL60974.1	DID88_010070	QKRW01000035.1	complement(146140..148033)	558							Bcin10g02120	Bcin10g02120	.	1	Bcin10p02120.1	10	complement(811936..812895)	319			APA10170.1	sscle_06g049400
																			KAB8292582.1	EYC80_008287	scaffold_013	1746300..1746551	83				RAL65154.1	DID88_001260	QKRW01000011.1	608448..611055	503							Bcin05g01000	Bcin05g01000	.	1	Bcin05p01000.1	5	401016..403219	529			APA10303.1	sscle_06g050730
																			KAB8292583.1	EYC80_008288	scaffold_013	1746679..1748173	382				RAL59985.1	DID88_000611	QKRW01000045.1	48237..48582	81							Bcin15g04350	Bcin15g04350	.	1	Bcin15p04350.1	15	1498023..1500348	512			APA10316.1	sscle_06g050860
																			KAB8292885.1	EYC80_007251	scaffold_012	5110..5564	126				RAL64360.1	DID88_001836	QKRW01000014.1	126545..127036	163							Bcin15g04350	Bcin15g04350	.	1	Bcin15p04350.1	15	1498023..1500348	512			APA10359.1	sscle_06g051290
																			KAB8292887.1	EYC80_007253	scaffold_012	complement(14348..18933)	1507				RAL66251.1	DID88_005922	QKRW01000007.1	complement(601723..602764)	306							Bcin15g04350	Bcin15g04350	.	1	Bcin15p04350.1	15	1498023..1500348	512			APA10375.1	sscle_06g051450
																			KAB8292888.1	EYC80_007254	scaffold_012	complement(20506..21948)	480				RAL68586.1	DID88_007305	QKRW01000001.1	complement(1186981..1188336)	406							Bcin06g02770	Bcin06g02770	.	1	Bcin06p02770.1	6	941779..942996	61			APA10470.1	sscle_06g052400
																			KAB8292890.1	EYC80_007256	scaffold_012	25593..26020	80				RAL68484.1	DID88_007212	QKRW01000001.1	854833..855779	181							Bcin01g01900	Bcin01g01900	.	1	Bcin01p01900.1	1	721461..722226	70			APA10476.1	sscle_06g052460
																			KAB8292891.1	EYC80_007257	scaffold_012	complement(27549..28337)	153				RAL63715.1	DID88_003362	QKRW01000017.1	complement(46880..47803)	307							Bcin09g05120	Bcin09g05120	.	1	Bcin09p05120.1	9	1783987..1785339	214			APA10480.1	sscle_06g052500
																			KAB8292893.1	EYC80_007259	scaffold_012	complement(35035..36202)	372				RAL60602.1	DID88_009797	QKRW01000039.1	383373..383738	121							Bcin02g08890	Bcin02g08890	.	1	Bcin02p08890.1	2	3166692..3168139	226			APA10579.1	sscle_06g053490
																			KAB8292895.1	EYC80_007261	scaffold_012	complement(39371..42116)	763				RAL59543.1	DID88_006537	QKRW01000051.1	120575..121542	272							Bcin03g07650	Bcin03g07650	.	1	Bcin03p07650.1	3	2577710..2579463	348			APA10635.1	sscle_06g054050
																			KAB8292896.1	EYC80_007261	scaffold_012	complement(39371..42116)	762				RAL61184.1	DID88_010263	QKRW01000033.1	47025..48583	275							Bcin06g00050	Bcin06g00050	.	1	Bcin06p00050.1	6	complement(58984..61762)	785			APA10680.1	sscle_06g054500
																			KAB8292897.1	EYC80_007262	scaffold_012	42714..44425	532				RAL65284.1	DID88_000852	QKRW01000010.1	44440..44937	79							Bcin01g11310	Bcin01g11310	.	1	Bcin01p11310.1	1	complement(3955187..3957827)	596			APA10816.1	sscle_07g055860
																			KAB8292899.1	EYC80_007264	scaffold_012	complement(61099..61957)	244				RAL68437.1	DID88_007166	QKRW01000001.1	673337..674645	401							Bcin05g01570	Bcin05g01570	.	1	Bcin05p01570.1	5	603878..605612	373			APA10851.1	sscle_07g056210
																			KAB8292900.1	EYC80_007265	scaffold_012	63907..67080	990				RAL59096.1	DID88_006742	QKRW01000059.1	11075..12577	408							Bcin02g09100	Bcin02g09100	.	1	Bcin02p09100.1	2	complement(3221824..3222812)	187			APA10852.1	sscle_07g056220
																			KAB8292901.1	EYC80_007266	scaffold_012	complement(69306..70354)	265				RAL64201.1	DID88_002093	QKRW01000015.1	319174..320972	301							Bcin06g03220	Bcin06g03220	.	1	Bcin06p03220.1	6	complement(1122972..1125050)	374			APA11047.1	sscle_07g058170
																			KAB8292902.1	EYC80_007267	scaffold_012	71252..74790	1004				RAL58080.1	DID88_009693	QKRW01000102.1	complement(16252..17137)	257							Bcin09g00900	Bcin09g00900	.	1	Bcin09p00900.1	9	complement(339529..340216)	163			APA11076.1	sscle_07g058460
																			KAB8292903.1	EYC80_007268	scaffold_012	76780..81054	1010				RAL67126.1	DID88_007904	QKRW01000004.1	complement(526568..527827)	400							Bcin11g01350	Bcin11g01350	.	1	Bcin11p01350.1	11	complement(456025..457483)	461			APA11196.1	sscle_07g059660
																			KAB8292905.1	EYC80_007270	scaffold_012	92679..93922	342				RAL63652.1	DID88_003695	QKRW01000018.1	571415..572788	362							Bcin09g01940	Bcin09g01940	.	1	Bcin09p01940.1	9	complement(708052..710796)	727			APA11259.1	sscle_07g060290
																			KAB8292907.1	EYC80_007272	scaffold_012	101435..105025	1142				RAL65628.1	DID88_005300	QKRW01000009.1	343434..344116	157							Bcin09g01940	Bcin09g01940	.	1	Bcin09p01940.1	9	complement(708052..710796)	702			APA11293.1	sscle_07g060630
																			KAB8292908.1	EYC80_007273	scaffold_012	complement(105487..107439)	524				RAL61855.1	DID88_002918	QKRW01000028.1	388140..388415	91							Bcin11g04010	Bcin11g04010	.	1	Bcin11p04010.1	11	complement(1503590..1507003)	894			APA11324.1	sscle_07g060940
																			KAB8292909.1	EYC80_007274	scaffold_012	110117..112468	783				RAL60438.1	DID88_000213	QKRW01000040.1	154437..156740	733							Bcin03g02480	Bcin03g02480	.	1	Bcin03p02480.1	3	complement(828349..830329)	517			APA11368.1	sscle_07g061380
																			KAB8292910.1	EYC80_007275	scaffold_012	complement(118259..119464)	401				RAL64825.1	DID88_001422	QKRW01000012.1	complement(206398..208526)	653							Bcin03g02990	Bcin03g02990	.	1	Bcin03p02990.1	3	985942..986620	107			APA11399.1	sscle_07g061690
																			KAB8292911.1	EYC80_007276	scaffold_012	119618..121924	713				RAL66137.1	DID88_005809	QKRW01000007.1	114639..114977	86							Bcin02g02100	Bcin02g02100	.	1	Bcin02p02100.1	2	complement(781109..783226)	505			APA11464.1	sscle_08g062340
																			KAB8292912.1	EYC80_007277	scaffold_012	complement(127607..132970)	1494				RAL67964.1	DID88_008688	QKRW01000002.1	715199..715678	142							Bcin04g00050	Bcin04g00050	.	1	Bcin04p00050.1	4	28194..30726	474			APA11568.1	sscle_08g063380
																			KAB8292913.1	EYC80_007278	scaffold_012	complement(134927..135877)	316				RAL62273.1	DID88_004840	QKRW01000025.1	256172..258476	697							Bcin01g04290	Bcin01g04290	.	1	Bcin01p04290.1	1	1566959..1568328	350			APA11588.1	sscle_08g063580
																			KAB8292914.1	EYC80_007279	scaffold_012	137390..137966	137				RAL66488.1	DID88_006178	QKRW01000006.1	428226..428627	133							Bcin05g06690	Bcin05g06690	.	1	Bcin05p06690.1	5	complement(2298050..2301483)	369			APA11653.1	sscle_08g064230
																			KAB8292915.1	EYC80_007280	scaffold_012	138082..138546	154				RAL65205.1	DID88_001311	QKRW01000011.1	complement(805418..806393)	265							Bcin15g02910	Bcin15g02910	.	1	Bcin15p02910.1	15	complement(993652..996851)	489			APA11661.1	sscle_08g064310
																			KAB8292916.1	EYC80_007281	scaffold_012	139406..142057	883				RAL62388.1	DID88_004954	QKRW01000024.1	60173..61313	269							Bcin01g02910	Bcin01g02910	.	1	Bcin01p02910.1	1	1075130..1077832	583			APA11683.1	sscle_08g064530
																			KAB8292919.1	EYC80_007284	scaffold_012	157203..159130	567				RAL67301.1	DID88_008064	QKRW01000004.1	1215540..1216934	464							Bcin01g02910	Bcin01g02910	.	1	Bcin01p02910.1	1	1075130..1077832	583			APA11870.1	sscle_08g066400
																			KAB8292920.1	EYC80_007285	scaffold_012	complement(159261..161059)	485				RAL64805.1	DID88_001402	QKRW01000012.1	116303..117523	406							Bcin06g00710	Bcin06g00710	.	1	Bcin06p00710.1	6	295119..297054	490			APA11969.1	sscle_08g067390
																			KAB8292924.1	EYC80_007289	scaffold_012	170536..172272	578				RAL67497.1	DID88_008252	QKRW01000003.1	610987..612657	522							Bcin02g07500	Bcin02g07500	.	1	Bcin02p07500.1	2	complement(2661038..2662132)	239			APA12069.1	sscle_08g068390
																			KAB8292926.1	EYC80_007291	scaffold_012	178348..179623	400				RAL66555.1	DID88_006245	QKRW01000006.1	complement(714279..715338)	335							Bcin09g02420	Bcin09g02420	.	1	Bcin09p02420.1	9	869765..872365	622			APA12222.1	sscle_09g069920
																			KAB8292928.1	EYC80_007293	scaffold_012	complement(190549..191604)	295				RAL66447.1	DID88_006137	QKRW01000006.1	282685..286092	789							Bcin15g01420	Bcin15g01420	.	1	Bcin15p01420.1	15	529200..530612	198			APA12261.1	sscle_09g070310
																			KAB8292930.1	EYC80_007295	scaffold_012	complement(193904..199803)	1933				RAL61780.1	DID88_002843	QKRW01000028.1	complement(51097..51519)	71							Bcin10g05870	Bcin10g05870	.	1	Bcin10p05870.1	10	complement(2255492..2258798)	464			APA12314.1	sscle_09g070840
																			KAB8292935.1	EYC80_007299	scaffold_012	complement(216566..223335)	2220				RAL59892.1	DID88_000519	QKRW01000046.1	complement(54055..54291)	78							Bcin05g03370	Bcin05g03370	.	1	Bcin05p03370.1	5	complement(1231227..1232703)	424			APA12325.1	sscle_09g070950
																			KAB8292937.1	EYC80_007301	scaffold_012	complement(224647..225573)	308				RAL68179.1	DID88_008886	QKRW01000002.1	1452146..1453049	268							Bcin06g00650	Bcin06g00650	.	1	Bcin06p00650.1	6	complement(273510..275529)	487			APA12333.1	sscle_09g071030
																			KAB8292938.1	EYC80_007302	scaffold_012	complement(231674..232871)	364				RAL59781.1	DID88_000410	QKRW01000048.1	217062..217349	78							Bcin01g10270	Bcin01g10270	.	1	Bcin01p10270.1	1	3578122..3580001	457			APA12468.1	sscle_09g072380
																			KAB8292940.1	EYC80_007304	scaffold_012	236317..239849	789				RAL66642.1	DID88_006329	QKRW01000006.1	1017578..1018022	88							Bcin04g01380	Bcin04g01380	.	1	Bcin04p01380.1	4	complement(525243..526531)	317			APA12522.1	sscle_09g072920
																			KAB8292942.1	EYC80_007306	scaffold_012	241398..242598	164				RAL65055.1	DID88_001162	QKRW01000011.1	complement(221643..222217)	142							Bcin04g01610	Bcin04g01610	.	1	Bcin04p01610.1	4	complement(592112..594890)	783			APA12707.1	sscle_09g074770
																			KAB8292943.1	EYC80_007307	scaffold_012	247792..248472	226				RAL68544.1	DID88_007270	QKRW01000001.1	complement(1066794..1067045)	83							Bcin05g06690	Bcin05g06690	.	1	Bcin05p06690.1	5	complement(2298050..2301483)	410			APA12831.1	sscle_10g076010
																			KAB8292944.1	EYC80_007308	scaffold_012	253069..253536	155				RAL67106.1	DID88_007886	QKRW01000004.1	complement(446781..447843)	248							Bcin16g00870	Bcin16g00870	.	1	Bcin16p00870.1	16	complement(370322..371382)	71			APA12861.1	sscle_10g076310
																			KAB8292946.1	EYC80_007310	scaffold_012	complement(258585..260444)	531				RAL64042.1	DID88_003230	QKRW01000016.1	508626..510051	282							Bcin01g10270	Bcin01g10270	.	1	Bcin01p10270.1	1	3578122..3580001	372			APA12922.1	sscle_10g076920
																			KAB8292947.1	EYC80_007311	scaffold_012	complement(264855..266406)	483				RAL67686.1	DID88_008427	QKRW01000003.1	complement(1243856..1245360)	402							Bcin14g04250	Bcin14g04250	.	1	Bcin14p04250.1	14	complement(1667331..1668851)	204			APA12976.1	sscle_10g077460
																			KAB8292948.1	EYC80_007312	scaffold_012	267917..271492	1097				RAL68222.1	DID88_008925	QKRW01000002.1	complement(1592931..1593195)	66							Bcin11g01670	Bcin11g01670	.	1	Bcin11p01670.1	11	537957..540019	428			APA13042.1	sscle_10g078120
																			KAB8292949.1	EYC80_007313	scaffold_012	275241..277503	705				RAL63861.1	DID88_003504	QKRW01000017.1	580497..581421	226							Bcin06g04450	Bcin06g04450	.	1	Bcin06p04450.1	6	1519305..1520342	181			APA13065.1	sscle_10g078350
																			KAB8292950.1	EYC80_007314	scaffold_012	277834..278888	231				RAL65660.1	DID88_005331	QKRW01000009.1	488273..489192	235							Bcin07g04220	Bcin07g04220	.	1	Bcin07p04220.1	7	1536126..1537629	411			APA13279.1	sscle_10g080490
																			KAB8292952.1	EYC80_007316	scaffold_012	complement(285548..285862)	69				RAL58715.1	DID88_003072	QKRW01000071.1	86558..87261	216							Bcin14g03800	Bcin14g03800	.	1	Bcin14p03800.1	14	complement(1467052..1469234)	309			APA13312.1	sscle_10g080820
																			KAB8292953.1	EYC80_007317	scaffold_012	complement(287639..289127)	427				RAL60226.1	DID88_000006	QKRW01000042.1	complement(19329..21248)	566							Bcin04g00350	Bcin04g00350	.	1	Bcin04p00350.1	4	137776..138749	115			APA13331.1	sscle_11g081010
																			KAB8292955.1	EYC80_007319	scaffold_012	297525..298592	336				RAL68494.1	DID88_007222	QKRW01000001.1	complement(880280..880588)	78							Bcin08g02930	Bcin08g02930	.	1	Bcin08p02930.1	8	complement(1105211..1107835)	438			APA13337.1	sscle_11g081070
																			KAB8292956.1	EYC80_007320	scaffold_012	complement(299614..301907)	637				RAL59763.1	DID88_000392	QKRW01000048.1	complement(137971..139408)	422							Bcin16g03030	Bcin16g03030	.	1	Bcin16p03030.1	16	complement(1167160..1168719)	149			APA13503.1	sscle_11g082730
																			KAB8292957.1	EYC80_007321	scaffold_012	complement(301941..302416)	141				RAL67269.1	DID88_008033	QKRW01000004.1	complement(1116482..1116868)	128							Bcin16g03030	Bcin16g03030	.	1	Bcin16p03030.1	16	complement(1167160..1168719)	149			APA13539.1	sscle_11g083090
																			KAB8292961.1	EYC80_007325	scaffold_012	314265..315311	348				RAL59078.1	DID88_008996	QKRW01000060.1	98332..98800	102							Bcin05g06690	Bcin05g06690	.	1	Bcin05p06690.1	5	complement(2298050..2301483)	493			APA13554.1	sscle_11g083240
																			KAB8292966.1	EYC80_007330	scaffold_012	333027..333710	138				RAL67631.1	DID88_008380	QKRW01000003.1	1063540..1064030	121							Bcin04g00150	Bcin04g00150	.	1	Bcin04p00150.1	4	61460..64022	616			APA13602.1	sscle_11g083720
																			KAB8292967.1	EYC80_007331	scaffold_012	334357..335610	352				RAL66806.1	DID88_007589	QKRW01000005.1	complement(437874..439273)	372							Bcin04g00150	Bcin04g00150	.	1	Bcin04p00150.1	4	61460..64022	616			APA13613.1	sscle_11g083830
																			KAB8292968.1	EYC80_007332	scaffold_012	complement(336759..338510)	540				RAL58384.1	DID88_006064	QKRW01000085.1	82085..82589	112							Bcin06g02680	Bcin06g02680	.	1	Bcin06p02680.1	6	917528..918641	268			APA13687.1	sscle_11g084570
																			KAB8292971.1	EYC80_007335	scaffold_012	complement(346108..348678)	856				RAL62212.1	DID88_002696	QKRW01000026.1	complement(627260..629601)	495							Bcin07g04920	Bcin07g04920	.	1	Bcin07p04920.1	7	1775562..1777668	368			APA13695.1	sscle_11g084650
																			KAB8292973.1	EYC80_007337	scaffold_012	352704..353741	326				RAL62260.1	DID88_004828	QKRW01000025.1	complement(217164..219063)	577							Bcin09g01570	Bcin09g01570	.	1	Bcin09p01570.1	9	576689..578523	314			APA13765.1	sscle_11g085350
																			KAB8292974.1	EYC80_007338	scaffold_012	complement(354277..356733)	783				RAL60216.1	DID88_000836	QKRW01000043.1	complement(355990..357774)	543							Bcin13g02110	Bcin13g02110	.	1	Bcin13p02110.1	13	complement(744309..745584)	285			APA13770.1	sscle_11g085400
																			KAB8292975.1	EYC80_007339	scaffold_012	357718..358777	213				RAL62947.1	DID88_004036	QKRW01000021.1	complement(17428..18200)	181							Bcin09g00580	Bcin09g00580	.	1	Bcin09p00580.1	9	complement(213738..215154)	332			APA13906.1	sscle_12g086760
																			KAB8292980.1	EYC80_007344	scaffold_012	383196..384477	400				RAL68662.1	DID88_007371	QKRW01000001.1	complement(1402593..1403154)	156							Bcin05g02150	Bcin05g02150	.	1	Bcin05p02150.1	5	complement(785078..787516)	473			APA14149.1	sscle_12g089190
[truncated: 12,312 more rows]
[truncated: 3 more columns]

## Sheet: Supplementary Table 6
Supplementary Table 6. Effector candidates predicted in the Monilinia species and B. cinerea and S. scleotiorum, grouped into orthologue clusters.
[truncated: 207 more rows]
