# Supplementary material for: Tracking of Diversity and Evolution in the Brown Rot Fungi Monilinia fructicola, Monilinia fructigena, and Monilinia laxa
Source: Front Microbiol. 2022 Mar 9;13:854852. doi: 10.3389/fmicb.2022.854852 (PMC8959702; doi:10.3389/fmicb.2022.854852)
Supplement: Supplementary file 13 [file Table_7.xlsx]

## Sheet: Supplementary Table 7
Supplementary Table 7. Carbohydrate-active enzymes (CAZymes) predicted in M. fructicola, M. fructigena, M. laxa, B. cinerea and S. sclerotiorum grouped into clusters of orthologues and singletons.
Cluster ID1	Protein ID					CAZy family	Substrates
	M. fructicola	M. fructigena	M. laxa	B. cinerea	S. sclerotiorum
1	KAA8564858.1	RAL61321.1; RAL61045.1	KAB8290829.1	Bcin14p00610.1; Bcin14p00610.1; Bcin14p00610.1	APA07504.1	GH28	PCW (pectin)
2	KAA8569038.1	RAL59091.1; RAL63527.1	KAB8294732.1	Bcin09p06730.1	APA12064.1	AA9	PCW (cellulose/lignin)
3	KAA8565051.1; KAA8565050.1	RAL64046.1	KAB8290140.1	Bcin14p02510.1	APA07533.1	AA1	PCW (lignin)
4	KAA8569468.1	RAL65885.1	KAB8295124.1; KAB8295123.1	Bcin09p04420.1	APA11718.1	AA5	PCW (lignin)
5	KAA8569669.1	RAL61405.1	KAB8295317.1	Bcin09p01150.1; Bcin09p01150.2	APA11531.1	GH131+CBM1	PCW
6	KAA8570443.1	RAL66914.1	KAB8299230.1	Bcin06p06040.1; Bcin06p06040.2	APA09232.1	GH132	PCW
7	KAA8576802.1	RAL63518.1	KAB8302392.1	Bcin01p05720.1; Bcin01p05720.2	APA06881.1	CBM87+CE18	-
8	KAA8569270.1	RAL66009.1	KAB8294945.1	Bcin09p03880.1; Bcin09p03880.2	APA11813.1	CBM18	FCW-degradation related CBMs
9	KAA8572860.1	RAL60155.1	KAB8299917.1	Bcin06p00480.1; Bcin03p05890.1	APA15869.1	AA9	PCW (cellulose/lignin)
16	KAA8574686.1	RAL58149.1	KAB8304100.1	Bcin05p08330.1	APA09272.1	CE12	PCW (pectin + hemicellulose)
17	KAA8568252.1	RAL64962.1	KAB8296428.1	Bcin08p02120.1	APA10926.1	GH27+CBM35	PCW (hemicellulose)
18	KAA8570816.1	RAL65669.1	KAB8297814.1	Bcin12p04530.1	APA13113.1	GH28	PCW (pectin)
19	KAA8574975.1	RAL59896.1	KAB8304329.1	Bcin05p06020.1	APA09395.1	GH10+CBM1	PCW (hemicellulose)
20	KAA8576019.1	RAL67819.1	KAB8290492.1	Bcin01p01760.1	APA07296.1	GH18	FCW (chitin)
21	KAA8576729.1	RAL63249.1	KAB8302454.1	Bcin01p02970.1	APA06639.1	AA11	FCW (chitin)
22	KAA8577017.1	RAL63350.1	KAB8302188.1	Bcin01p08910.1	APA06788.1	CE16	PCW (hemicellulose)
23	KAA8572766.1	RAL67741.1	KAB8299979.1	Bcin03p05200.1	APA08036.1	GH81	FCW (β-1,3-glucan)
24	KAA8574251.1	RAL66328.1	KAB8303185.1	Bcin07p04870.1	APA05567.1	GH16	FCW (β-glycans)
25	KAA8564285.1	RAL58084.1	KAB8292440.1	Bcin15p05260.1	APA13767.1	GH76	FCW (chitin)
26	KAA8570500.1	RAL66942.1	KAB8299288.1	Bcin06p06410.1	APA09198.1	CE16	PCW (hemicellulose)
27	KAA8576188.1	RAL63288.1	KAB8302972.1	Bcin01p07210.1	APA07096.1	GH92	FCW
28	KAA8565621.1	RAL67094.1	KAB8293907.1	Bcin13p02320.1	APA08636.1	GH12	PCW (cellulose)
29	KAA8569934.1	RAL62160.1	KAB8298706.1	Bcin06p03920.1	APA08891.1	CE16	PCW (hemicellulose)
30	KAA8564683.1	RAL66375.1	KAB8292116.1	Bcin15p01170.1	APA13507.1	AA3+AA8+CBM1	PCW (lignin)
31	KAA8575620.1	RAL67879.1	KAB8304845.1	Bcin05p02520.1	APA09914.1	GH28	PCW (pectin)
33	KAA8574623.1	RAL60356.1	KAB8301319.1	Bcin11p05360.1	APA05399.1	AA9	PCW (cellulose/lignin)
34	KAA8565661.1	RAL67031.1	KAB8293985.1	Bcin13p03950.1	APA08711.1	CBM42+GH54	PCW (hemicellulose)
35	KAA8567489.1	RAL65011.1	KAB8291067.1	Bcin11p06440.1	APA06385.1	GH31	PG + ESR + PCW (hemicellulose)
36	KAA8575839.1	RAL60939.1	KAB8305142.1	Bcin07p00890.1	APA13982.1	CBM1+GH18	FCW (chitin)
37	KAA8574691.1	RAL60405.1	KAB8304106.1	Bcin05p08230.1	APA09281.1	AA9	PCW (cellulose/lignin)
38	KAA8572841.1	RAL60144.1	KAB8299929.1	Bcin03p05820.1	APA08100.1	PL1	PCW (pectin)
39	KAA8571558.1	RAL65346.1	KAB8301006.1	Bcin04p04930.1	APA12288.1	GH28	PCW (pectin)
40	KAA8564266.1	RAL66664.1	KAB8292401.1	Bcin15p00130.1	APA13322.1	CE5	PCW-H
41	KAA8568268.1	RAL64970.1	KAB8296443.1	Bcin08p00890.1	APA10771.1	GH51	PCW (hemicellulose)
42	KAA8567339.1	RAL65104.1	KAB8291158.1	Bcin11p01430.1	APA06278.1	GH53	PCW (hemicellulose)
43	KAA8573102.1	RAL62286.1	KAB8299779.1	Bcin03p07360.1	APA08244.1	PL1	PCW (pectin)
44	KAA8572598.1	RAL67602.1	KAB8300119.1	Bcin03p03830.1	APA07916.1	CE8	PCW (pectin)
45	KAA8571273.1	RAL61125.1	KAB8298302.1	Bcin12p03390.1	APA13257.1	GH15+CBM20	ESR (α-glucans)
46	KAA8568272.1	RAL64973.1	KAB8296446.1	Bcin08p00910.1	APA10768.1	GH17	FCW (β-1,3-glucan)
47	KAA8572445.1	RAL67483.1	KAB8300297.1	Bcin03p02710.1	APA07792.1	GH27	PCW (hemicellulose)
48	KAA8570602.1	RAL58060.1	KAB8297614.1	Bcin12p00090.1	APA12709.1	GH11	PCW (hemicellulose)
49	KAA8566680.1	RAL59978.1	KAB8292927.1	Bcin02p07700.1	APA14273.1	GH43	PCW (pectin + hemicellulose)
50	KAA8574799.1	RAL61811.1	KAB8304211.1	Bcin05p06830.1	APA09519.1	AA16	-
51	KAA8572356.1	RAL67405.1	KAB8300420.1	Bcin03p01440.1	APA07701.1	GH5+CBM1	CW (β-glycans)
52	KAA8574088.1	RAL66241.1	KAB8303294.1	Bcin02p04090.1	APA06129.1	GH16	FCW (β-glycans)
53	KAA8570024.1	RAL58849.1	KAB8298802.1	Bcin06p01930.1	APA08794.1	AA5+CBM18	PCW (lignin)
54	KAA8574946.1	RAL59917.1	KAB8304310.1	Bcin05p05930.1	APA09402.1	AA7+CBM18	PCW (lignin)
55	KAA8564614.1	RAL66421.1	KAB8292162.1	Bcin15p02440.1	APA13522.1	GH3+CBM1	CW (β-glycans)
56	KAA8569767.1	RAL58996.1	KAB8288496.1	Bcin09p00200.1	APA11454.1	GH17	FCW (β-1,3-glucan)
57	KAA8572564.1	RAL67575.1	KAB8300148.1	Bcin03p03630.1	APA07889.1	GH12	PCW (cellulose)
58	KAA8570847.1	RAL65638.1	KAB8297844.1	Bcin12p03130.1	APA13089.1	AA3	PCW (lignin)
59	KAA8573580.1	RAL61555.1	KAB8303810.1	Bcin02p02410.1	APA06246.1	GH128	FCW (β-1,3-glucan)
60	KAA8566550.1	RAL64706.1	KAB8293007.1	Bcin02p08380.1	APA14341.1	GH93	PCW (hemicellulose)
61	KAA8564855.1	RAL61331.1	KAB8290832.1	Bcin14p00650.1	APA07507.1	GH31	PG + ESR + PCW (hemicellulose)
62	KAA8565721.1	RAL67066.1	KAB8293939.1	Bcin13p02640.1	APA08661.1	GH28	PCW (pectin)
63	KAA8568558.1	RAL60769.1	KAB8297014.1	Bcin10p05010.1	APA10459.1	GH28	PCW (pectin)
64	KAA8572187.1	RAL64146.1	KAB8301649.1	Bcin07p06780.1	APA14467.1	AA1	PCW (lignin)
65	KAA8565622.1	RAL67093.1	KAB8293908.1	Bcin13p02330.1	APA08637.1	GH72	FCW (β-1,3-glucan)
66	KAA8575951.1	RAL60269.1	KAB8290425.1	Bcin01p00640.1	APA07372.1	AA3	PCW (lignin)
67	KAA8572371.1	RAL67416.1	KAB8288833.1	Bcin03p01540.1	APA07712.1	AA3	PCW (lignin)
68	KAA8570622.1	RAL61186.1	KAB8297632.1	Bcin12p00300.1	APA12687.1	GH35	PCW (hemicellulose)
69	KAA8566253.1	RAL61995.1	KAB8293256.1	Bcin02p05860.1	APA14102.1	GH28	PCW (pectin)
70	KAA8571438.1	RAL65465.1	KAB8300883.1	Bcin04p06150.1	APA12156.1	GH76	FCW (chitin)
71	KAA8565961.1	RAL67286.1	KAB8294233.1	Bcin13p05110.1	APA15521.1	GH13	FCW + ESR (α-glucans)
72	KAA8568922.1	RAL59239.1	KAB8296729.1	Bcin08p06160.1	APA11338.1	GH53	PCW (hemicellulose)
73	KAA8570266.1	RAL66804.1	KAB8299057.1	Bcin06p04830.1	APA15786.1	GH5	CW (β-glycans)
74	KAA8569809.1	RAL58925.1	KAB8298590.1	Bcin06p00680.1	APA15899.1	GH55	FCW (β-1,3-glucan)
75	KAA8564839.1	RAL61346.1	KAB8290845.1	Bcin14p00850.1	APA16047.1	GH28	PCW (pectin)
76	KAA8568251.1	RAL64961.1	KAB8296427.1	Bcin08p02110.1	APA10925.1	GH5+CBM1	CW (β-glycans)
77	KAA8566425.1	RAL64589.1	KAB8293092.1	Bcin02p07100.1	APA14223.1	CE12	PCW (pectin + hemicellulose)
78	KAA8572830.1	RAL60129.1	KAB8299938.1	Bcin03p05710.1	APA08080.1	CE4+CBM18	FCW
79	KAA8564418.1	RAL66548.1	KAB8292282.1	Bcin15p03140.1	APA13672.1	AA9	PCW (cellulose/lignin)
80	KAA8570265.1	RAL66802.1	KAB8299056.1	Bcin06p04840.1	APA15785.1	GH3	CW (β-glycans)
81	KAA8572554.1	RAL67567.1	KAB8300158.1	Bcin03p03480.1	APA07883.1	CBM1+GH10	PCW (hemicellulose)
100	-	RAL62444.1	KAB8302798.1	Bcin01p06790.1	APA07179.1	CE12	PCW (pectin + hemicellulose)
104	-	RAL60406.1	KAB8304107.1	Bcin05p08240.1	APA09280.1	GH28	PCW (pectin)
105	-	RAL68505.1	KAB8295956.1	Bcin08p02970.1	APA11010.1	CE8	PCW (pectin)
88	-	RAL58675.1	KAB8298233.1	Bcin12p06510.1	APA13309.1	GH16	FCW (β-glycans)
89	-	RAL66541.1	KAB8292274.1	Bcin15p03080.1	APA13668.1	CE5	PCW (hemicellulose)
91	-	RAL65469.1	KAB8300876.1	Bcin04p06250.1	APA12148.1	GH13	FCW + ESR (α-glucans)
94	-	RAL64570.1	KAB8293110.1	Bcin02p06940.1	APA14203.1	GH72+CBM43	FCW (β-1,3-glucan)
86	-	RAL58687.1	KAB8298213.1	Bcin12p06630.1	APA13299.1	GH45	PCW (cellulose)
109	-	RAL62812.1	KAB8303927.1	Bcin02p01420.1	APA05843.1	GH13	FCW + ESR (α-glucans)
110	-	RAL59916.1	KAB8304311.1	Bcin05p05950.1	APA09400.1	AA3	PCW (lignin)
112	-	RAL58352.1	KAB8290250.1	Bcin14p03970.1	APA16182.1	GH72	FCW (β-1,3-glucan)
114	-	RAL63274.1	KAB8302958.1	Bcin01p07330.1	APA07112.1	GH28	PCW (pectin)
118	-	RAL63047.1	KAB8302061.1	Bcin01p11220.1	APA06410.1	GH17	FCW (β-1,3-glucan)
119	-	RAL61347.1	KAB8290846.1	Bcin14p00860.1	APA16046.1	CE8	PCW (pectin)
120	-	RAL65003.1	KAB8296898.1	Bcin10p05710.1	APA10350.1	GH32	ESR (sucrose/inulin)
121	-	RAL67855.1	KAB8304887.1	Bcin05p01770.1	APA09958.1	GH71	FCW (β-1,3-glucan)
125	-	RAL62043.1	KAB8293324.1	Bcin02p05270.1	APA14047.1	GT24	-
15	-	RAL59327.1	KAB8296887.1	Bcin10p05590.1; Bcin10p05590.2	APA10380.1	GH3	CW (β-glycans)
102	-	RAL62763.1	KAB8303860.1	Bcin02p02040.1	APA05793.1	AA9	PCW (cellulose/lignin)
98	KAA8565640.1	RAL67108.1	-	Bcin13p03640.1	APA08736.1	GH16+CBM18	FCW (β-glycans)
10	KAA8565641.1	RAL62176.1; RAL65946.1	-	Bcin09p00190.1	APA11453.1	GH76	FCW (chitin)
14	KAA8567957.1	RAL68386.1	-	Bcin08p04280.1; Bcin08p04280.2	APA11129.1	GH16	FCW (β-glycans)
87	KAA8569232.1	RAL66034.1	-	Bcin09p04150.1	APA11881.1	GH152	-
101	KAA8570565.1	RAL67007.1	-	Bcin06p07050.1	APA09140.1	AA9	PCW (cellulose/lignin)
106	KAA8569586.1	RAL64600.1	-	Bcin09p04820.1	APA14232.1	GH16	FCW (β-glycans)
99	KAA8571271.1	RAL61123.1	-	Bcin08p06830.1	APA13167.1	GH3	CW (β-glycans)
123	KAA8572253.1	RAL59823.1	-	Bcin03p00280.1	APA15980.1	PL1	PCW (pectin)
115	KAA8573474.1	RAL62837.1	-	Bcin02p01070.1	APA05923.1	GH31	PG + ESR + PCW (hemicellulose)
107	KAA8574723.1	RAL60447.1	-	Bcin05p07690.1	APA09318.1	GH76	FCW (chitin)
124	KAA8576254.1	RAL62377.1	-	Bcin01p03210.1	APA07147.1	GH71	FCW (β-1,3-glucan)
111	KAA8576597.1	RAL63500.1	-	Bcin01p06010.1	APA06865.1	GH16	FCW (β-glycans)
11	KAA8573253.1; KAA8573254.1	-	KAB8289991.1	Bcin03p08710.1	APA08328.1	GH3	CW (β-glycans)
142	KAA8563642.1	-	KAB8291858.1	Bcin16p03950.1	APA15366.1	GH7	PCW (cellulose)
143	KAA8563813.1	-	KAB8291666.1	Bcin16p03980.1	APA15446.1	GH1	CW (β-glycans)
113	KAA8564200.1	-	KAB8292554.1	Bcin15p05080.1	APA13786.1	GH72	FCW (β-1,3-glucan)
161	KAA8564914.1	-	KAB8290766.1	Bcin14p01700.1	APA07595.1	GH6+CBM1	PCW (cellulose)
147	KAA8564915.1	-	KAB8290765.1	Bcin14p01690.1	APA07596.1	GH5+CBM1	CW (β-glycans)
162	KAA8565412.1	-	KAB8288171.1	Bcin14p05500.1	APA16355.1	AA3	PCW (lignin)
164	KAA8565428.1	-	KAB8293716.1	Bcin08p07050.1	APA11431.1	GH18	FCW (chitin)
128	KAA8565609.1	-	KAB8293894.1	Bcin13p02100.1	APA08612.1	GH7+CBM1	PCW (cellulose)
116	KAA8565939.1	-	KAB8294207.1	Bcin13p04850.1	APA15545.1	GH78	PCW (pectin)
122	KAA8566047.1	-	KAB8294322.1	Bcin13p05710.1	APA15467.1	AA5+CBM32	PCW (lignin)
130	KAA8566061.1	-	KAB8293506.1	Bcin13p05760.1	APA15462.1	CE5	PCW-H
156	KAA8566475.1	-	KAB8293056.1	Bcin02p08970.1	APA14394.1	GH71	FCW (β-1,3-glucan)
117	KAA8567298.1	-	KAB8291191.1	Bcin11p02180.1	APA06011.1	GH35	PCW (hemicellulose)
136	KAA8567531.1	-	KAB8295751.1	Bcin10p01080.1	APA10116.1	AA3	PCW (lignin)
153	KAA8568095.1	-	KAB8296270.1	Bcin10p06130.1	APA10819.1	GH28	PCW (pectin)
144	KAA8568952.1	-	KAB8296698.1	Bcin08p05870.1	APA11299.1	GH95	PCW-pectin
160	KAA8569247.1	-	KAB8294928.1	Bcin09p04020.1	APA11901.1	CE2	PCW (hemicellulose)
32	KAA8569818.1	-	KAB8303415.1	Bcin07p04000.1	APA05652.1; APA15889.1	GH92	FCW
129	KAA8569978.1	-	KAB8298754.1	Bcin06p01580.1	APA08823.1	GH79	PCW (hemicellulose/cellulose)
140	KAA8570120.1	-	KAB8298909.1	Bcin06p04290.1	APA08929.1	CE5	PCW (hemicellulose)
139	KAA8570664.1	-	KAB8297670.1	Bcin12p01100.1	APA12794.1	GH28	PCW (pectin)
166	KAA8570708.1	-	KAB8297713.1	Bcin12p01520.1	APA12830.1	AA5	PCW (lignin)
132	KAA8570725.1	-	KAB8297731.1	Bcin12p01690.1	APA12840.1	GH125	PG (N-glycans)
145	KAA8570798.1	-	KAB8297797.1	Bcin12p04740.1	APA13134.1	GH128	FCW (β-1,3-glucan)
148	KAA8571311.1	-	KAB8298264.1	Bcin12p06120.1	APA13230.1	GH131	PCW
146	KAA8571912.1	-	KAB8301389.1	Bcin07p06600.1	APA06210.1	GH132	PCW
159	KAA8572267.1	-	KAB8300534.1	Bcin03p00480.1	APA15996.1	GH11	PCW (hemicellulose)
131	KAA8572421.1	-	KAB8300341.1	Bcin03p02970.1	APA07769.1	CE4+CBM18	FCW
155	KAA8572603.1	-	KAB8300116.1	Bcin03p04010.1	APA07926.1	GH5	CW (β-glycans)
141	KAA8572754.1	-	KAB8299990.1	Bcin03p05060.1	APA08027.1	CE8	PCW (pectin)
138	KAA8573412.1	-	KAB8304046.1	Bcin02p00350.1	APA06083.1	GH16	FCW (β-glycans)
168	KAA8573414.1	-	KAB8304044.1	Bcin02p00420.2	APA06076.1	GH3	CW (β-glycans)
157	KAA8573831.1	-	KAB8303540.1	Bcin07p02650.1	APA05441.1	GH5	CW (β-glycans)
154	KAA8573958.1	-	KAB8303407.1	Bcin07p03980.1	APA05657.1	AA11	FCW (chitin)
12	KAA8574243.1	-	KAB8303190.1	Bcin07p04810.1; Bcin07p04810.2	APA05563.1	GH20	FCW (chitin)
137	KAA8574698.1	-	KAB8304119.1	Bcin05p08130.1	APA09298.1	GH115	PCW (hemicellulose)
151	KAA8574827.1	-	KAB8304235.1	Bcin05p05090.1	APA09482.1	GH72	FCW (β-1,3-glucan)
149	KAA8575011.1	-	KAB8304356.1	Bcin05p06510.1	APA09589.1	AA3+AA8	PCW (lignin)
152	KAA8575038.1	-	KAB8304389.1	Bcin05p04950.1	APA09607.1	GH28	PCW (pectin)
163	KAA8575395.1	-	KAB8305058.1	Bcin05p00140.1	APA10069.1	GH47	PG (N-/O-glycans)
158	KAA8575529.1	-	KAB8304927.1	Bcin05p01660.1	APA09967.1	GH5	CW (β-glycans)
135	KAA8576234.1	-	KAB8302927.1	Bcin01p07530.1	APA07134.1	GH125	PG (N-glycans)
165	KAA8576444.1	-	KAB8302564.1	Bcin01p08110.1	APA06741.1	GH27	PCW (hemicellulose)
167	KAA8576800.1	-	KAB8302394.1	Bcin01p05680.1	APA06883.1	GH47	PG (N-/O-glycans)
90	KAA8576842.1	-	KAB8302332.1	Bcin01p10830.1	APA06574.1	CE5	PCW (hemicellulose)
134	KAA8577054.1	-	KAB8302165.1	Bcin01p11290.1	APA06403.1	GH76	FCW (chitin)
133	KAA8577074.1	-	KAB8302157.1	Bcin01p11160.1	APA06822.1	GH28	PCW (pectin)
150	KAA8577285.1	-	KAB8302019.1	Bcin01p09430.1	APA06425.1	CE5	PCW (hemicellulose)
96	KAA8572560.1	RAL67572.1	KAB8300151.1	-	APA07886.1	GH92	FCW
95	KAA8577075.1	RAL62993.1	KAB8302156.1	-	APA06823.1	CE8	PCW (pectin)
127	KAA8564918.1	RAL58263.1	KAB8290762.1	Bcin14p01630.1	-	PL1	PCW (pectin)
92	KAA8568697.1	RAL59330.1	KAB8296890.1	Bcin10p05620.1	-	PL3	PCW (pectin)
93	KAA8569466.1	RAL65887.1	KAB8295121.1	Bcin09p04440.1	-	GH51	PCW (hemicellulose)
108	KAA8569589.1	RAL58342.1	KAB8295245.1	Bcin09p04790.1	-	GH39	PCW (hemicellulose)
126	KAA8573447.1	RAL62861.1	KAB8304010.1	Bcin02p00700.1	-	GH128	FCW (β-1,3-glucan)
97	KAA8573515.1	RAL62797.1	KAB8303904.1	Bcin02p01640.1	-	GH27	PCW (hemicellulose)
103	KAA8575634.1	RAL67889.1	KAB8304830.1	Bcin05p02410.1	-	AA3	PCW (lignin)
182	KAA8568112.1	RAL64857.1	KAB8296283.1	-	-	GH18	FCW (chitin)
173	KAA8566883.1	RAL63853.1	KAB8289650.1	-	-	GT31	-
178	KAA8573735.1	RAL61709.1	KAB8303641.1	-	-	GT15	-
221	KAA8564773.1	-	KAB8298561.1	-	-	GH135	-
222	KAA8565842.1	-	KAB8294116.1	-	-	GT25	-
223	KAA8571824.1	-	KAB8301246.1	-	-	GT32	-
225	KAA8575277.1	-	KAB8304603.1	-	-	AA1	PCW (lignin)
227	KAA8571515.1	-	KAB8300963.1	-	-	GH43	PCW (pectin + hemicellulose)
169	KAA8574821.1; KAA8574822.1	-	KAB8304231.1	-	-	AA3	PCW (lignin)
193	KAA8565784.1	-	KAB8294061.1	Bcin13p03350.1	-	GH12	PCW (cellulose)
192	KAA8566068.1	-	KAB8293498.1	Bcin15p01030.1	-	CE1+CBM1	PCW (hemicellulose)
204	KAA8568935.1	-	KAB8296714.1	Bcin15p03050.1	-	GT32	-
85	KAA8569017.1	-	KAB8294707.1	Bcin09p06990.1; Bcin09p06990.4	-	GH3	CW (β-glycans)
197	KAA8569616.1	-	KAB8295273.1	Bcin09p04570.1	-	AA3	PCW (lignin)
199	KAA8566887.1	-	KAB8289646.1	Bcin11p01840.1	-	AA3	PCW (lignin)
195	KAA8564783.1	-	KAB8298572.1	Bcin06p00890.1	-	AA7	PCW (lignin)
188	KAA8570169.1	-	KAB8298965.1	Bcin16p04160.2	-	GH47	PG (N-/O-glycans)
200	KAA8569421.1	-	KAB8295078.1	-	APA11688.1	AA3	PCW (lignin)
194	KAA8572552.1	-	KAB8300160.1	-	APA07880.1	GH26	PCW (hemicellulose)
187	KAA8573539.1	-	KAB8303870.1	-	APA05817.1	AA3	PCW (lignin)
203	KAA8576193.1	-	KAB8302966.1	-	APA07091.1	GH28	PCW (pectin)
201	KAA8577290.1	-	KAB8302014.1	-	APA06419.1	GH128	FCW (β-1,3-glucan)
228	-	-	KAB8303033.1	Bcin04p02520.1	-	CE16	PCW (hemicellulose)
229	-	-	KAB8298055.1	Bcin12p05700.1	-	GH105	PCW (pectin)
205	-	-	KAB8292934.1	Bcin02p07640.1	APA14269.1	AA1	PCW (lignin)
206	-	-	KAB8295318.1	Bcin09p01110.1	APA11530.1	GH7+CBM1	PCW (cellulose)
207	-	-	KAB8295207.1	Bcin01p00800.1	APA07387.1	AA1	PCW (lignin)
208	-	-	KAB8303892.1	Bcin02p01960.1	APA05802.1	CBM1+GH45	PCW (cellulose)
209	-	-	KAB8302811.1	Bcin01p03820.1	APA07044.1	GH17	FCW (β-1,3-glucan)
210	-	-	KAB8293504.1	Bcin15p01100.1	APA13480.1	GT71	-
211	-	-	KAB8301278.1	Bcin02p04290.1	APA06150.1	PL7	BEPS
212	-	-	KAB8298836.1	Bcin06p02140.1	APA08774.1	GH28	PCW (pectin)
213	-	-	KAB8297857.1	Bcin12p03920.1	APA12997.1	AA9+CBM18	PCW (cellulose/lignin)
214	-	-	KAB8291570.1	Bcin16p01950.1	APA15146.1	GH63	PG (N-glycans)
215	-	-	KAB8301622.1	Bcin07p03770.1	APA14482.1	GH16	FCW (β-glycans)
216	-	-	KAB8294730.1	Bcin09p06750.1	APA12066.1	AA9	PCW (cellulose/lignin)
217	-	-	KAB8298620.1	Bcin06p00490.1	APA15870.1	GH12	PCW (cellulose)
185	-	-	KAB8303535.1	Bcin07p02670.1	APA05436.1	GH71+CBM24	FCW (β-1,3-glucan)
82	-	-	KAB8293107.1	Bcin02p06910.1; Bcin02p06910.2	APA14200.1	GH17	FCW (β-1,3-glucan)
84	-	-	KAB8298936.1	Bcin06p04500.1; Bcin06p04500.2	APA08944.1	GH35	PCW (hemicellulose)
174	-	RAL63290.1	KAB8302974.1	Bcin01p07190.1	-	AA1	PCW (lignin)
179	-	RAL65983.1	KAB8294977.1	Bcin09p03490.1	-	GH16	FCW (β-glycans)
184	-	RAL63031.1	KAB8302075.1	-	APA06533.1	CE15+CBM1	PCW (hemicellulose)
186	-	RAL62111.1	KAB8298656.1	-	APA15758.1	GH89	FCW
S_Mfrg	-	RAL58145.1	-	-	-	AA9	PCW (cellulose/lignin)
S_Mfrg	-	RAL63250.1	-	-	-	AA11	FCW (chitin)
S_Mfrg	-	RAL66143.1	-	-	-	GH92	FCW
176	-	RAL62198.1	-	Bcin06p01600.1	APA08821.1	GH43+CBM35	PCW (pectin + hemicellulose)
177	-	RAL64591.1	-	Bcin02p07080.1	APA14225.1	AA3	PCW (lignin)
180	-	RAL58092.1	-	Bcin06p06580.1	APA09184.1	GH78	PCW (pectin)
181	-	RAL65448.1	-	Bcin04p06020.1	APA12177.1	GH35	PCW (hemicellulose)
83	KAA8569469.1	RAL65884.1	-	Bcin09p04410.1; Bcin09p04410.2	-	AA5+CBM32	PCW (lignin)
183	KAA8577083.1	RAL62986.1	-	Bcin01p11040.1	-	GH78	PCW (pectin)
13	KAA8564640.1	-	-	Bcin06p07590.1; Bcin04p00420.1	APA07876.1; APA08622.1	GH71+CBM24	FCW (β-1,3-glucan)
196	KAA8567338.1	-	-	Bcin11p01370.1	APA06271.1	GH55	FCW (β-1,3-glucan)
175	KAA8568255.1	-	-	Bcin08p02130.1	APA10927.1	GH13	FCW + ESR (α-glucans)
190	KAA8568274.1	-	-	Bcin08p00950.1	APA10766.1	CE16	PCW (hemicellulose)
198	KAA8568696.1	-	-	Bcin10p05630.1	APA10365.1	GH3	CW (β-glycans)
191	KAA8570796.1	-	-	Bcin12p00950.1	APA12777.1	GH5	CW (β-glycans)
202	KAA8571559.1	-	-	Bcin14p03430.1	APA13447.1	PL1	PCW (pectin)
189	KAA8573724.1	-	-	Bcin02p03090.1	APA05935.1	GH1	CW (β-glycans)
220	KAA8567898.1	-	-	Bcin08p03990.1	-	GT32	-
224	KAA8571849.1	-		-	APA05712.1	CE16	PCW (hemicellulose)
S_Ss	-	-	-	-	APA05541.1	GT1	-
S_Ss	-	-	-	-	APA06753.1	AA12	-
S_Ss	-	-	-	-	APA09509.1	GH16	FCW (β-glycans)
S_Ss	-	-	-	-	APA10037.1	AA3	PCW (lignin)
S_Ss	-	-	-	-	APA12096.1	AA3	PCW (lignin)
S_Bc	-	-	-	Bcin01p07950.1	-	AA1	PCW (lignin)
S_Bc	-	-	-	Bcin02p00700.2	-	GH128	FCW (β-1,3-glucan)
S_Bc	-	-	-	Bcin02p04440.1	-	CBM1	PCW
S_Bc	-	-	-	Bcin02p07520.1	-	CBM35+GH26	PCW (hemicellulose)
S_Bc	-	-	-	Bcin03p01680.1	-	GH28	PCW (pectin)
S_Bc	-	-	-	Bcin03p05800.1	-	GH13	FCW + ESR (α-glucans)
S_Bc	-	-	-	Bcin04p00470.1	-	PL3	PCW (pectin)
S_Bc	-	-	-	Bcin04p06990.1	-	GH43	PCW (pectin + hemicellulose)
S_Bc	-	-	-	Bcin05p02550.1	-	GH0	-
S_Bc	-	-	-	Bcin07p03770.2	-	GH16	FCW (β-glycans)
S_Bc	-	-	-	Bcin08p03820.1	-	PL1	PCW (pectin)
S_Bc	-	-	-	Bcin09p02720.1	-	GH78	PCW (pectin)
S_Bc	-	-	-	Bcin10p00310.1	-	GH55	FCW (β-1,3-glucan)
S_Bc	-	-	-	Bcin10p01610.1	-	GH43	PCW (pectin + hemicellulose)
S_Bc	-	-	-	Bcin11p00010.1	-	GH1	CW (β-glycans)
S_Bc	-	-	-	Bcin12p00050.1	-	GH106	-
S_Bc	-	-	-	Bcin12p02910.1	-	AA3+AA8	PCW (lignin)
S_Bc	-	-	-	Bcin12p05620.1	-	PL1	PCW (pectin)
S_Bc	-	-	-	Bcin12p06590.1	-	GH5	CW (β-glycans)
S_Bc	-	-	-	Bcin13p00110.1	-	AA1	PCW (lignin)
S_Bc	-	-	-	Bcin13p03680.1	-	AA2	PCW (lignin)
S_Bc	-	-	-	Bcin13p04440.1	-	GH78	PCW (pectin)
S_Bc	-	-	-	Bcin13p04530.1	-	AA3	PCW (lignin)
S_Bc	-	-	-	Bcin14p05510.1	-	GH62	PCW (hemicellulose)
S_Bc	-	-	-	Bcin15p01710.1	-	GH71+CBM24	FCW (β-1,3-glucan)
S_Bc	-	-	-	Bcin16p03020.1	-	GH5	CW (β-glycans)
S_Mfrc	KAA8569766.1	-	-	-	-	GH17	FCW (β-1,3-glucan)
S_Mfrc	KAA8573679.1	-	-	-	-	AA1	PCW (lignin)
S_Mlax	-	-	KAB8290874.1	-	-	GT71	-
S_Mlax	-	-	KAB8293257.1	-	-	GH28	PCW (pectin)
S_Mlax	-	-	KAB8291165.1	-	-	GH72	FCW (β-1,3-glucan)
S_Mfrg	-	RAL58145.1	-	-	-	AA9	PCW (cellulose/lignin)
S_Mfrg	-	RAL63250.1	-	-	-	AA11	FCW (chitin)
S_Mfrg	-	RAL66143.1	-	-	-	GH92	FCW
1Clusters of orthologous CAZymes identified in the five Sclerotiniaceae species, according to OrthoVenn2 (Xu et al., 2019)
